# Supplementary material for: Widespread sharing of pneumococcal strains in a rural African setting: proximate villages are more likely to share similar strains that are carried at multiple timepoints
Source: Microb Genom. 2022 Feb 3;8(2):000732. doi: 10.1099/mgen.0.000732 (PMC8942022; doi:10.1099/mgen.0.000732)
Supplement: Supplementary material 2 [file mgen-8-0732-s002.xlsx]

## Sheet: Table1
laneid	Barcode	group	sid2	villagecode	insilicost	insilicoserotype	dateofinterview	Visit week	ENA accession
21523_1#153	JJ59_19F_ST1730	2	59	JJ	1730	19F	25/11/09	43	ERS1813622
14520_7#57	DD15_15A_ST10594	1	15	DD	10594	15A	14/04/09	11	ERS525204
16399_7#29	E22_38_ST11756	3	22	E	11756	38	15/04/09	7	ERS686156
21485_1#148	P85_13_ST11711	3	85	P	11711	13	27/04/09	13	ERS1813450
16399_6#19	SS97_14_ST915	2	97	SS	915	14	2009-11-05	15	ERS686059
17794_7#97	P82_35B_ST3329	3	82	P	3329	35B	20/07/09	35	ERS719673
17794_8#93	JJ63_1_ST3081	2	63	JJ	3081	1	2010-06-01	43	ERS719899
14520_5#89	E25_11A_ST10597	3	25	E	10597	11A	2010-10-03	52	ERS525105
19183_3#6	JJ62_NT_ST922	2	62	JJ	922	NT	13/05/09	9	ERS745506
15873_3#47	II55_19A_ST10542	1	55	II	10542	19A	14/09/09	27	ERS654431
17794_8#81	OO80_19A_ST847	2	80	OO	847	19A	2010-10-02	52	ERS719881
14520_4#78	M72_19A_ST847	3	72	M	847	19A	18/11/09	35	ERS524940
15873_2#8	E22_15B/15C_ST910	3	22	E	910	15B/15C	23/12/09	43	ERS654287
16453_2#45	RR94_9L_ST4108	2	94	RR	4108	9L	29/06/09	15	ERS686261
14520_5#33	RR89_11B_ST10552	2	89	RR	10552	11B	29/12/09	52	ERS525000
17794_8#15	E25_15B/15C_ST910	3	25	E	910	15B/15C	2009-12-08	21	ERS719758
16399_5#16	E16_6B_ST5516	3	16	E	5516	6B	14/01/09	11	ERS686010
21523_1#119	E17_40_ST8958	3	17	E	8958	40	15/04/09	15	ERS1813587
14520_7#58	II52_12F_ST989	1	52	II	989	12F	14/04/09	11	ERS525205
17794_7#91	HH46_19A_ST847	1	46	HH	847	19A	23/09/09	27	ERS719666
15873_5#10	HH45_6B_ST10546	1	45	HH	10546	6B	23/09/09	27	ERS654307
14520_7#69	II51_19A_ST847	1	51	II	847	19A	14/04/09	13	ERS525216
21523_1#103	OO81_10A_ST11690	2	81	OO	11690	10A	27/06/09	17	ERS1813568
17428_8#174	D11_15B/15C_ST4033	3	11	D	4033	15B/15C	2009-02-09	27	ERS719647
17794_7#9	E24_35B_ST11721	3	24	E	11721	35B	2009-12-11	35	ERS719712
16399_7#34	D6_16F_ST3407	3	6	D	3407	16F	2009-08-07	25	ERS686162
15873_3#19	II53_34_ST4038	1	53	II	4038	34	14/04/09	9	ERS654397
17794_8#82	JJ59_22A_ST10600	2	59	JJ	10600	22A	20/01/10	52	ERS719883
14520_7#12	DD15_6A_ST913	1	15	DD	913	6A	2009-06-07	23	ERS525158
15873_2#47	RR95_6A_ST1737	2	95	RR	1737	6A	2009-04-05	5	ERS654332
16399_6#23	GG35_35B_ST3329	1	35	GG	3329	35B	30/03/09	17	ERS686063
15873_3#70	E22_38_ST11756	3	22	E	11756	38	29/04/09	9	ERS654458
17794_8#83	D11_38_ST11755	3	11	D	11755	38	17/02/10	52	ERS719884
14520_4#64	E24_12F_ST989	3	24	E	989	12F	2010-06-01	43	ERS524926
14520_5#92	LL65_15B/15C_ST910	2	65	LL	910	15B/15C	20/07/09	27	ERS525111
21523_1#102	OO81_10A_ST11690	2	81	OO	11690	10A	18/05/09	7	ERS1813570
21523_1#94	M67_16F_ST3407	3	67	M	3407	16F	24/12/08	5	ERS1813573
17794_7#103	RR93_9L_ST4108	2	93	RR	4108	9L	22/06/09	17	ERS719679
16399_6#16	HH42_9V_ST11758	1	42	HH	11758	9V	27/05/09	17	ERS686055
14520_5#54	JJ60_10B_ST5505	2	60	JJ	5505	10B	2010-10-02	52	ERS525039
17428_8#149	JJ57_29_ST12802	2	57	JJ	12802	29	2009-09-09	43	ERS719622
16453_2#55	C2_7B_ST12801	3	2	C	12801	7B	26/10/09	52	ERS686271
17428_8#122	SS96_23A_ST7336	2	96	SS	7336	23A	26/10/09	43	ERS719595
17428_8#134	P84_15A_ST10618	3	84	P	10618	15A	2009-08-06	21	ERS719607
14520_5#65	HH46_6A_ST3324	1	46	HH	3324	6A	2009-12-08	21	ERS525060
15873_4#75	JJ57_11A_ST5902	2	57	JJ	5902	11A	2009-11-02	13	ERS654583
21523_1#69	JJ58_23F_ST11718	2	58	JJ	11718	23F	25/03/09	17	ERS1813539
15873_2#43	N76_19A_ST4029	3	76	N	4029	19A	19/08/09	35	ERS654327
15873_5#6	E22_15B/15C_ST910	3	22	E	910	15B/15C	28/10/09	35	ERS654286
14520_5#17	II55_15B/15C_ST910	1	55	II	910	15B/15C	2010-04-01	43	ERS524974
17794_8#25	RR93_6A_ST10899	2	93	RR	10899	6A	2009-08-06	15	ERS719777
21523_1#96	N78_34_ST12805	3	78	N	12805	34	25/02/09	5	ERS1813575
14520_7#53	GG36_6B_ST4039	1	36	GG	4039	6B	20/04/09	9	ERS525200
15873_4#6	E19_35B_ST11721	3	19	E	11721	35B	2009-11-02	3	ERS654481
14520_4#71	HH43_15B/15C_ST4033	1	43	HH	4033	15B/15C	30/12/09	43	ERS524933
16399_7#4	D10_13_ST5647	3	10	D	5647	13	2009-09-12	43	ERS686129
16453_2#4	P86_15B/15C_ST11697	3	86	P	11697	15B/15C	22/06/09	21	ERS686220
16453_2#8	HH38_23B_ST5706	1	38	HH	5706	23B	23/09/09	43	ERS686224
14520_4#93	JJ61_11A_ST5902	2	61	JJ	5902	11A	15/07/09	19	ERS524955
16399_6#27	FF32_14_ST63	1	32	FF	63	14	2009-02-03	11	ERS686067
17794_8#102	EE26_11A_ST5902	1	26	EE	5902	11A	2009-09-09	43	ERS719908
17428_8#113	E20_19A_ST11691	3	20	E	11691	19A	27/05/09	17	ERS719586
15873_2#41	FF32_14_ST63	1	32	FF	63	14	19/01/09	5	ERS654325
14520_7#27	DD14_12F_ST989	1	14	DD	989	12F	27/04/09	15	ERS525174
16399_6#21	RR90_6A_ST11700	2	90	RR	11700	6A	2009-06-04	9	ERS686061
16399_5#73	GG34_6B_ST5516	1	34	GG	5516	6B	2009-12-01	11	ERS686030
14520_7#54	DD15_15A_ST10594	1	15	DD	10594	15A	27/04/09	13	ERS525201
16399_7#53	E17_40_ST8958	3	17	E	8958	40	18/02/09	7	ERS686187
15873_4#3	N77_21_ST5103	3	77	N	5103	21	24/06/09	25	ERS654477
14520_7#51	GG36_6B_ST4039	1	36	GG	4039	6B	2009-04-05	11	ERS525198
17794_7#106	JJ62_10A_ST5521	2	62	JJ	5521	10A	2009-10-06	13	ERS719682
14520_4#17	T101_39_ST6040	3	101	T	6040	39	23/03/09	13	ERS524877
17794_8#100	LL65_18A_ST241	2	65	LL	241	18A	2009-08-06	21	ERS719906
14520_7#40	II51_23F_ST10636	1	51	II	10636	23F	2009-08-06	21	ERS525187
15873_2#10	E18_23B_ST11676	3	18	E	11676	23B	29/04/09	15	ERS654289
17428_8#161	MM74_19A_ST847	2	74	MM	847	19A	2009-08-06	21	ERS719634
14520_7#11	EE28_14_ST63	1	28	EE	63	14	25/02/09	5	ERS525156
15531_4#81	EE29_23A_ST7318	1	29	EE	7318	23A	2009-06-05	9	ERS627085
14520_5#22	SS100_6A_ST1737	2	100	SS	1737	6A	13/07/09	35	ERS524979
14520_5#23	HH45_6B_ST10546	1	45	HH	10546	6B	2009-09-09	25	ERS524981
16399_5#71	EE26_23F_ST2174	1	26	EE	2174	23F	2009-11-03	17	ERS686028
14520_4#49	MM75_48_ST10591	2	75	MM	10591	48	2009-06-04	11	ERS524910
17794_7#182	RR95_9L_ST4108	2	95	RR	4108	9L	15/06/09	11	ERS719814
16399_5#12	JJ59_6B_ST5516	2	59	JJ	5516	6B	29/04/09	13	ERS686001
15873_4#77	E16_6B_ST5516	3	16	E	5516	6B	31/12/08	9	ERS654586
16453_2#57	E21_6A_ST913	3	21	E	913	6A	2009-01-07	21	ERS686273
16399_7#69	GG36_6B_ST4039	1	36	GG	4039	6B	2009-10-08	25	ERS686204
14520_6#3	RR93_9L_ST4108	2	93	RR	4108	9L	15/02/10	52	ERS524984
17794_7#132	GG35_35B_ST3329	1	35	GG	3329	35B	2009-11-05	23	ERS719709
16399_6#58	E16_6B_ST11689	3	16	E	11689	6B	2008-03-12	5	ERS686099
14520_5#10	EE30_14_ST63	1	30	EE	63	14	23/09/09	27	ERS524967
15873_2#28	FF32_23B_ST5706	1	32	FF	5706	23B	2009-12-10	43	ERS654311
15531_4#48	FF31_23B_ST5706	1	31	FF	5706	23B	2009-11-05	23	ERS627016
14520_5#7	E20_19A_ST11691	3	20	E	11691	19A	2009-08-07	23	ERS524964
17794_7#137	SS99_11A_ST5902	2	99	SS	5902	11A	18/05/09	11	ERS719720
17794_8#118	E18_19A_ST11691	3	18	E	11691	19A	16/09/09	35	ERS719925
21523_1#113	MM74_17F_ST910	2	74	MM	910	17F	19/01/09	1	ERS1813580
15873_3#14	EE30_14_ST63	1	30	EE	63	14	2009-08-04	3	ERS654392
15531_5#54	DD15_6A_ST913	1	15	DD	913	6A	2009-08-06	19	ERS627133
15531_4#83	HH38_21_ST2169	1	38	HH	2169	21	20/05/09	25	ERS627087
14520_5#40	II55_15B/15C_ST910	1	55	II	910	15B/15C	2010-01-03	52	ERS525013
17794_7#7	JJ61_10A_ST5521	2	61	JJ	5521	10A	24/02/10	52	ERS719832
17794_7#123	JJ62_10A_ST5521	2	62	JJ	5521	10A	27/05/09	11	ERS719700
17428_8#189	T102_6A_ST913	3	102	T	913	6A	18/05/09	17	ERS719662
16453_2#22	E23_22A_ST10600	3	23	E	10600	22A	22/04/09	7	ERS686238
14520_5#82	HH45_9V_ST11758	1	45	HH	11758	9V	13/01/10	43	ERS525092
15873_3#46	M67_19A_ST847	3	67	M	847	19A	2009-01-04	19	ERS654430
16453_2#26	C2_6A_ST913	3	2	C	913	6A	16/03/09	19	ERS686242
17428_8#181	JJ62_35B_ST3329	2	62	JJ	3329	35B	19/08/09	23	ERS719654
21523_1#17	E20_9V_ST10966	3	20	E	10966	9V	18/02/09	3	ERS1813486
14520_5#6	N77_6B_ST4036	3	77	N	4036	6B	21/01/09	3	ERS524963
14520_4#47	PP87_38_ST6103	2	87	PP	6103	38	2009-02-03	9	ERS524908
15873_2#53	B1_6A_ST5734	3	1	B	5734	6A	2009-09-09	27	ERS654339
16453_2#30	JJ64_21_ST5103	2	64	JJ	5103	21	29/07/09	19	ERS686246
16453_2#29	RR88_19F_ST11764	2	88	RR	11764	19F	23/03/09	13	ERS686245
16399_5#47	D11_23B_ST5706	3	11	D	5706	23B	15/04/09	7	ERS685981
16399_5#29	MM73_9L_ST11705	2	73	MM	11705	9L	30/03/09	17	ERS686109
14520_5#83	E19_23F_ST2174	3	19	E	2174	23F	13/01/10	52	ERS525094
17794_7#185	GG37_15B/15C_ST910	1	37	GG	910	15B/15C	2009-10-08	23	ERS719822
14520_7#43	EE27_14_ST915	1	27	EE	915	14	18/02/09	9	ERS525190
15873_5#19	II52_39_ST6040	1	52	II	6040	39	30/11/09	43	ERS654377
16399_5#33	E21_13_ST11712	3	21	E	11712	13	2009-09-12	43	ERS686134
15873_5#77	FF32_16F_ST3407	1	32	FF	3407	16F	2009-05-01	3	ERS654593
15873_2#29	II55_6B_ST10631	1	55	II	10631	6B	2009-03-08	21	ERS654312
14520_4#55	N77_21_ST5103	3	77	N	5103	21	29/04/09	17	ERS524917
16399_6#56	JJ59_6B_ST5516	2	59	JJ	5516	6B	2009-01-04	9	ERS686097
16453_2#15	M71_22A_ST10600	3	71	M	10600	22A	13/05/09	15	ERS686231
14520_5#87	EE30_17F_ST10593	1	30	EE	10593	17F	2010-10-03	52	ERS525101
14520_7#21	HH46_6A_ST3324	1	46	HH	3324	6A	15/07/09	17	ERS525168
16453_2#28	PP87_39_ST6040	2	87	PP	6040	39	31/08/09	35	ERS686244
14520_4#10	JJ58_23F_ST11718	2	58	JJ	11718	23F	25/02/09	13	ERS524870
15873_4#5	M67_13_ST11720	3	67	M	11720	13	16/09/09	43	ERS654480
17428_8#131	D11_15B/15C_ST4033	3	11	D	4033	15B/15C	19/08/09	25	ERS719604
17428_8#112	HH41_23B_ST5706	1	41	HH	5706	23B	2009-09-09	35	ERS719585
16399_7#26	M69_6A_ST913	3	69	M	913	6A	2009-11-02	5	ERS686153
16399_5#43	E17_34_ST1778	3	17	E	1778	34	24/06/09	25	ERS686212
17794_8#101	P83_20_ST5726	3	83	P	5726	20	2009-09-11	43	ERS719907
17794_7#119	D7_3_ST700	3	7	D	700	3	2009-12-11	43	ERS719696
16399_6#9	LL65_18A_ST241	2	65	LL	241	18A	16/02/09	5	ERS686048
21523_1#142	M67_15A_ST917	3	67	M	917	15A	2009-11-11	52	ERS1813611
17794_7#134	EE27_19F_ST5702	1	27	EE	5702	19F	27/05/09	23	ERS719713
15873_3#49	RR95_9L_ST4108	2	95	RR	4108	9L	2009-05-10	27	ERS654433
17794_7#39	D4_19A_ST847	3	4	D	847	19A	2009-02-12	52	ERS719887
16453_2#35	D9_15B/15C_ST4033	3	9	D	4033	15B/15C	2009-12-08	27	ERS686251
17794_7#95	HH40_23F_ST1526	1	40	HH	1526	23F	19/08/09	35	ERS719671
16399_6#61	LL65_18A_ST241	2	65	LL	241	18A	14/04/09	13	ERS686102
21523_1#159	SS96_9L_ST1735	2	96	SS	1735	9L	2009-06-07	27	ERS1813628
16453_2#50	C2_6A_ST913	3	2	C	913	6A	30/03/09	21	ERS686266
17794_7#4	OO81_10A_ST11690	2	81	OO	11690	10A	2009-04-05	5	ERS719820
17428_8#109	EE27_23A_ST7318	1	27	EE	7318	23A	2009-09-12	52	ERS719582
15531_5#52	FF33_19F_ST925	1	33	FF	925	19F	20/05/09	17	ERS627131
14520_4#21	E25_11A_ST10597	3	25	E	10597	11A	15/07/09	17	ERS524881
16399_6#20	MM73_9L_ST12799	2	73	MM	12799	9L	14/04/09	19	ERS686060
16453_2#60	C3_15B/15C_ST910	3	3	C	910	15B/15C	19/01/09	5	ERS686276
21523_1#56	JJ60_33D_ST12692	2	60	JJ	12692	33D	21/10/09	35	ERS1813525
14520_5#14	MM74_15B/15C_ST910	2	74	MM	910	15B/15C	2010-04-01	52	ERS524971
15873_5#14	EE29_13_ST11720	1	29	EE	11720	13	2009-12-08	23	ERS654365
14520_4#91	GG36_19A_ST10629	1	36	GG	10629	19A	2010-08-02	52	ERS524953
16399_7#66	D9_34_ST7319	3	9	D	7319	34	17/06/09	19	ERS686201
15873_2#12	T101_39_ST6040	3	101	T	6040	39	23/02/09	9	ERS654291
15873_2#23	SS99_34_ST10963	2	99	SS	10963	34	22/02/10	52	ERS654305
15873_5#13	SS99_19A_ST10542	2	99	SS	10542	19A	2009-07-09	27	ERS654338
14520_7#39	EE28_19A_ST847	1	28	EE	847	19A	2009-08-04	11	ERS525186
16399_6#43	EE27_14_ST63	1	27	EE	63	14	15/04/09	17	ERS686084
15873_2#25	E24_35B_ST11721	3	24	E	11721	35B	24/06/09	15	ERS654308
15873_5#9	SS98_19A_ST10542	2	98	SS	10542	19A	2009-04-05	11	ERS654303
15378_2#23	DD14_12F_ST989	1	14	DD	989	12F	14/04/09	13	ERS626999
17794_8#80	RR90_6A_ST11700	2	90	RR	11700	6A	15/06/09	19	ERS719880
17428_8#128	LL66_16F_ST3407	2	66	LL	3407	16F	22/09/09	35	ERS719601
15378_2#42	HH46_6A_ST3324	1	46	HH	3324	6A	20/05/09	9	ERS627063
17794_8#99	OO81_10A_ST11690	2	81	OO	11690	10A	15/06/09	11	ERS719905
14520_4#69	D8_21_ST5103	3	8	D	5103	21	2009-05-08	27	ERS524931
16399_6#38	MM74_19A_ST847	2	74	MM	847	19A	2009-11-05	17	ERS686079
16399_6#29	RR90_6A_ST11700	2	90	RR	11700	6A	23/03/09	7	ERS686069
19183_3#21	D4_15B/15C_ST4033	3	4	D	4033	15B/15C	17/06/09	27	ERS745521
15873_2#18	N76_19A_ST4029	3	76	N	4029	19A	2009-04-02	7	ERS654299
15873_2#76	JJ58_19A_ST4029	2	58	JJ	4029	19A	20/05/09	25	ERS654363
14520_7#64	HH44_15B/15C_ST910	1	44	HH	910	15B/15C	29/04/09	7	ERS525211
17428_8#166	GG35_6B_ST5516	1	35	GG	5516	6B	2009-08-06	27	ERS719639
16399_5#19	D7_22A_ST10600	3	7	D	10600	22A	18/02/09	5	ERS686013
21523_1#64	RR91_16F_ST3407	2	91	RR	3407	16F	30/11/09	43	ERS1813533
14520_5#75	DD15_6A_ST913	1	15	DD	913	6A	20/07/09	25	ERS525079
16399_6#64	LL66_34_ST1778	2	66	LL	1778	34	23/03/09	9	ERS686105
15873_2#33	EE29_19A_ST847	1	29	EE	847	19A	2009-09-09	27	ERS654316
16399_5#20	E17_22A_ST10600	3	17	E	10600	22A	2009-01-04	13	ERS686019
15531_4#73	II52_16F_ST917	1	52	II	917	16F	25/05/09	17	ERS627072
15873_4#70	II47_8_ST3406	1	47	II	3406	8	2009-05-01	9	ERS654578
15873_3#31	JJ58_16F_ST3407	2	58	JJ	3407	16F	14/01/09	7	ERS654413
16399_7#47	D8_21_ST5103	3	8	D	5103	21	2009-10-06	19	ERS686181
14520_5#79	JJ58_NT_ST344	2	58	JJ	344	NT	19/11/09	52	ERS525086
15873_3#33	SS97_14_ST915	2	97	SS	915	14	30/03/09	9	ERS654416
21523_1#122	SS97_14_ST915	2	97	SS	915	14	16/02/09	3	ERS1813591
16453_2#36	RR88_19F_ST11764	2	88	RR	11764	19F	23/02/09	9	ERS686252
21523_1#151	II53_19A_ST847	1	53	II	847	19A	2009-03-08	25	ERS1813620
17794_8#5	GG34_6B_ST5516	1	34	GG	5516	6B	29/12/08	9	ERS719728
14520_4#24	N76_19A_ST4029	3	76	N	4029	19A	2009-01-04	15	ERS524884
16399_5#58	EE26_23F_ST2174	1	26	EE	2174	23F	22/04/09	23	ERS686003
21523_1#98	D5_34_ST7319	3	5	D	7319	34	29/04/09	19	ERS1813564
15873_3#56	SS100_13_ST5647	2	100	SS	5647	13	25/03/09	19	ERS654442
15873_3#48	JJ58_23F_ST11718	2	58	JJ	11718	23F	2009-11-02	11	ERS654432
16399_7#16	E21_12F_ST989	3	21	E	989	12F	23/04/09	11	ERS686142
16453_2#49	JJ60_9V_ST10966	2	60	JJ	10966	9V	2009-06-05	11	ERS686265
16399_5#4	DD14_12F_ST989	1	14	DD	989	12F	14/05/09	17	ERS685987
15873_4#79	GG35_23B_ST5706	1	35	GG	5706	23B	2009-05-01	5	ERS654588
17794_7#179	JJ63_19A_ST2174	2	63	JJ	2174	19A	2009-11-11	35	ERS719806
15873_2#52	HH45_6B_ST10546	1	45	HH	10546	6B	2009-12-08	21	ERS654337
14520_4#22	N78_21_ST5103	3	78	N	5103	21	15/07/09	25	ERS524882
16399_6#26	DD14_15B/15C_ST910	1	14	DD	910	15B/15C	2009-02-03	7	ERS686066
16399_7#48	RR94_19A_ST12292	2	94	RR	12292	19A	2010-11-01	43	ERS686182
14520_4#68	RR94_38_ST11756	2	94	RR	11756	38	16/11/09	35	ERS524930
21523_1#160	EE27_19F_ST5702	1	27	EE	5702	19F	24/06/09	27	ERS1813629
16399_7#41	SS98_19A_ST10542	2	98	SS	10542	19A	18/05/09	13	ERS686171
14520_5#11	RR93_9L_ST4108	2	93	RR	4108	9L	26/10/09	35	ERS524968
15873_4#2	M67_16F_ST3407	3	67	M	3407	16F	2009-07-01	7	ERS654476
21523_1#116	LL65_18A_ST241	2	65	LL	241	18A	2009-02-03	7	ERS1813584
15531_4#45	GG37_15B/15C_ST910	1	37	GG	910	15B/15C	18/05/09	11	ERS627010
17794_7#138	LL66_19A_ST847	2	66	LL	847	19A	18/05/09	17	ERS719721
17428_8#126	E19_35B_ST11721	3	19	E	11721	35B	17/06/09	21	ERS719599
21523_1#111	LL66_34_ST1778	2	66	LL	1778	34	2009-04-05	15	ERS1813579
16399_7#8	GG35_35B_ST3329	1	35	GG	3329	35B	25/05/09	25	ERS686133
14520_7#67	II56_16F_ST917	1	56	II	917	16F	22/06/09	15	ERS525214
15873_3#29	DD14_9L_ST4108	1	14	DD	4108	9L	22/06/09	23	ERS654410
16399_5#53	EE26_23F_ST2174	1	26	EE	2174	23F	20/05/09	27	ERS685993
15873_3#81	E18_23B_ST11676	3	18	E	11676	23B	2009-11-11	43	ERS654473
17428_8#154	M71_20_ST10625	3	71	M	10625	20	2009-10-06	19	ERS719627
14520_4#66	SS98_11A_ST5902	2	98	SS	5902	11A	14/12/09	43	ERS524928
15378_2#45	II53_34_ST4038	1	53	II	4038	34	30/03/09	7	ERS627071
16399_7#56	N78_6A_ST913	3	78	N	913	6A	17/06/09	21	ERS686190
21523_1#139	JJ64_21_ST5103	2	64	JJ	5103	21	2009-09-09	25	ERS1813608
17794_8#8	M72_21_ST2169	3	72	M	2169	21	2009-07-05	7	ERS719736
21523_1#136	MM73_17F_ST10593	2	73	MM	10593	17F	2009-11-05	23	ERS1813605
15873_4#76	JJ57_11A_ST5902	2	57	JJ	5902	11A	17/12/08	5	ERS654585
14520_5#70	P86_34_ST4832	3	86	P	4832	34	23/11/09	43	ERS525070
16399_5#41	D4_16F_ST3407	3	4	D	3407	16F	20/05/09	23	ERS686176
17794_7#19	OO80_7F_ST2178	2	80	OO	2178	7F	20/04/09	9	ERS719823
21523_1#99	D7_22A_ST10600	3	7	D	10600	22A	27/05/09	19	ERS1813565
16399_5#34	C3_15B/15C_ST910	3	3	C	910	15B/15C	2009-02-03	11	ERS686143
16399_5#70	E16_6B_ST5516	3	16	E	5516	6B	2009-11-03	19	ERS686026
15873_4#69	MM73_23B_ST5706	2	73	MM	5706	23B	19/01/09	7	ERS654577
15873_3#41	E19_35B_ST11721	3	19	E	11721	35B	22/04/09	13	ERS654425
16399_5#52	EE28_19A_ST847	1	28	EE	847	19A	2009-06-05	15	ERS685991
15873_2#15	HH45_6A_ST3324	1	45	HH	3324	6A	26/08/09	23	ERS654295
14520_4#63	II48_19A_ST10542	1	48	II	10542	19A	16/02/09	9	ERS524925
16399_7#5	N78_6A_ST913	3	78	N	913	6A	2009-01-07	23	ERS686130
17794_8#13	MM75_48_ST10591	2	75	MM	10591	48	2009-09-02	3	ERS719754
14520_5#2	SS97_19A_ST10542	2	97	SS	10542	19A	28/09/09	35	ERS524959
16453_2#54	JJ60_9A_ST10966	2	60	JJ	10966	9A	2009-01-07	19	ERS686270
15531_4#76	EE30_14_ST63	1	30	EE	63	14	20/05/09	9	ERS627077
15873_5#74	HH41_18C_ST1233	1	41	HH	1233	18C	2009-11-02	5	ERS654590
17428_8#144	M68_15A_ST917	3	68	M	917	15A	2009-01-07	27	ERS719617
16399_6#35	GG34_6B_ST5516	1	34	GG	5516	6B	23/03/09	21	ERS686076
17794_7#96	OO81_10A_ST11690	2	81	OO	11690	10A	24/08/09	21	ERS719672
16399_7#76	RR91_22A_ST10600	2	91	RR	10600	22A	23/03/09	7	ERS686211
21523_1#101	M69_21_ST2169	3	69	M	2169	21	25/02/09	7	ERS1813567
14520_7#49	EE28_19A_ST847	1	28	EE	847	19A	22/04/09	13	ERS525196
14520_5#74	HH44_21_ST5103	1	44	HH	5103	21	2009-08-07	17	ERS525077
14520_7#48	II54_34_ST1778	1	54	II	1778	34	23/02/09	1	ERS525195
17794_7#107	JJ59_6B_ST5516	2	59	JJ	5516	6B	2009-10-06	19	ERS719683
14520_7#38	EE28_6A_ST1736	1	28	EE	1736	6A	2009-11-02	3	ERS525185
15873_2#22	M72_19A_ST847	3	72	M	847	19A	13/01/10	43	ERS654304
16399_5#75	E16_6B_ST5516	3	16	E	5516	6B	2009-11-02	15	ERS686032
15873_2#26	JJ58_19A_ST847	2	58	JJ	847	19A	22/04/09	21	ERS654309
16399_5#67	HH40_4_ST1729	1	40	HH	1729	4	2009-04-02	7	ERS686022
15873_3#18	FF31_19F_ST925	1	31	FF	925	19F	14/04/09	19	ERS654396
14520_7#90	HH38_6A_ST1736	1	38	HH	1736	6A	2009-11-02	11	ERS525237
16453_2#19	PP87_38_ST6103	2	87	PP	6103	38	16/03/09	11	ERS686235
14520_7#60	II53_34_ST4038	1	53	II	4038	34	2009-06-07	21	ERS525207
14520_7#30	HH46_6A_ST3324	1	46	HH	3324	6A	17/06/09	13	ERS525177
21523_1#171	HH42_9V_ST11758	1	42	HH	11758	9V	2009-08-07	23	ERS1813640
21523_1#152	HH41_19A_ST847	1	41	HH	847	19A	30/12/09	52	ERS1813621
15873_2#14	JJ58_19A_ST847	2	58	JJ	847	19A	2009-11-03	15	ERS654294
16399_6#36	D4_23B_ST5706	3	4	D	5706	23B	25/03/09	15	ERS686077
16453_2#43	E25_11A_ST10597	3	25	E	10597	11A	17/06/09	13	ERS686259
14520_7#32	II52_19F_ST10589	1	52	II	10589	19F	16/03/09	7	ERS525179
15531_4#66	II56_21_ST2169	1	56	II	2169	21	25/05/09	11	ERS627057
14520_7#44	DD15_18F_ST10813	1	15	DD	10813	18F	2009-02-03	5	ERS525191
17428_8#167	HH42_13_ST11711	1	42	HH	11711	13	2009-05-08	27	ERS719640
15873_3#11	PP87_21_ST5103	2	87	PP	5103	21	2009-06-07	27	ERS654389
17428_8#148	II55_21_ST11730	1	55	II	11730	21		17	ERS719621
16399_5#50	EE26_23F_ST2174	1	26	EE	2174	23F	2009-06-05	25	ERS685986
15873_2#1	MM74_14_ST915	2	74	MM	915	14	14/04/09	13	ERS654277
15873_2#5	MM74_17F_ST910	2	74	MM	910	17F	2009-01-04	11	ERS654283
15873_2#32	E18_23A_ST7318	3	18	E	7318	23A	18/02/09	5	ERS654315
14520_7#65	II52_23B_ST5706	1	52	II	5706	23B	22/06/09	21	ERS525212
21523_1#135	D7_15B/15C_ST11776	3	7	D	11776	15B/15C	2009-08-07	25	ERS1813604
21523_1#155	II50_19A_ST847	1	50	II	847	19A	14/09/09	35	ERS1813624
17428_8#173	M67_19A_ST847	3	67	M	847	19A	13/05/09	25	ERS719646
17794_7#40	HH42_10A_ST5521	1	42	HH	5521	10A	24/06/09	21	ERS719888
15873_3#59	DD14_12F_ST989	1	14	DD	989	12F	30/03/09	11	ERS654445
14520_7#24	HH38_19A_ST11714	1	38	HH	11714	19A	2009-06-05	23	ERS525171
14520_4#35	E19_35B_ST11721	3	19	E	11721	35B	2009-08-04	11	ERS524896
16399_7#19	E21_13_ST11712	3	21	E	11712	13	2009-07-10	35	ERS686146
17794_8#95	T102_6A_ST913	3	102	T	913	6A	29/06/09	23	ERS719901
19183_3#17	P85_6A_ST3324	3	85	P	3324	6A	22/06/09	21	ERS745517
15873_2#27	M72_21_ST2169	3	72	M	2169	21	22/04/09	5	ERS654310
17794_7#184	JJ64_15B/15C_ST910	2	64	JJ	910	15B/15C	2009-12-08	21	ERS719818
14520_4#7	HH38_6A_ST1736	1	38	HH	1736	6A	25/02/09	13	ERS524867
17794_8#23	FF33_19F_ST925	1	33	FF	925	19F		7	ERS719773
17794_8#89	EE29_34_ST7319	1	29	EE	7319	34	24/02/10	52	ERS719895
15873_3#42	MM74_19A_ST847	2	74	MM	847	19A	29/04/09	15	ERS654426
16453_2#44	N78_6A_ST913	3	78	N	913	6A	2009-08-04	11	ERS686260
14893_8#5	E24_6A_ST913	3	24	E	913	6A	16/09/09	27	ERS524951
14520_5#81	N78_16F_ST10805	3	78	N	10805	16F	13/01/10	52	ERS525090
17428_8#127	HH42_16F_ST3407	1	42	HH	3407	16F	30/09/09	35	ERS719600
17794_7#100	D5_34_ST7319	3	5	D	7319	34	2009-10-06	25	ERS719676
21523_1#86	M67_16F_ST3407	3	67	M	3407	16F	18/02/09	13	ERS1813555
16453_2#48	D9_7C_ST4104	3	9	D	4104	7C	14/10/09	35	ERS686264
14520_5#51	RR95_9L_ST4108	2	95	RR	4108	9L	24/08/09	21	ERS525033
17794_8#11	JJ61_11A_ST12309	2	61	JJ	12309	11A	2009-12-08	23	ERS719746
16399_7#44	M68_21_ST2169	3	68	M	2169	21	22/04/09	17	ERS686178
15873_3#45	N76_19A_ST4029	3	76	N	4029	19A	2009-04-03	11	ERS654429
16399_7#72	D13_6A_ST913	3	13	D	913	6A	26/08/09	23	ERS686207
14520_7#15	HH43_23B_ST5706	1	43	HH	5706	23B	25/03/09	3	ERS525162
14520_5#93	M72_19A_ST11691	3	72	M	11691	19A	15/07/09	17	ERS525113
14520_5#78	D13_6A_ST913	3	13	D	913	6A	29/07/09	19	ERS525085
17428_8#155	RR92_23B_ST5706	2	92	RR	5706	23B	2009-08-06	17	ERS719628
16453_2#2	M69_6B_ST4039	3	69	M	4039	6B	2009-01-07	25	ERS686218
16399_6#55	D4_14_ST63	3	4	D	63	14	2009-08-04	17	ERS686096
15873_3#8	DD15_15A_ST10594	1	15	DD	10594	15A	2009-11-05	15	ERS654386
14520_4#67	M72_19A_ST847	3	72	M	847	19A	29/07/09	19	ERS524929
14520_6#4	JJ63_9V_ST11758	2	63	JJ	11758	9V	2010-03-03	52	ERS524986
15873_3#63	RR95_6A_ST1737	2	95	RR	1737	6A	29/06/09	13	ERS654451
16399_7#67	C3_15B/15C_ST910	3	3	C	910	15B/15C	27/04/09	19	ERS686202
17794_7#135	HH42_9V_ST11758	1	42	HH	11758	9V	15/04/09	11	ERS719715
14520_7#46	II52_19F_ST10589	1	52	II	10589	19F	30/03/09	9	ERS525193
14520_5#44	D13_15B/15C_ST4033	3	13	D	4033	15B/15C	2010-10-03	52	ERS525021
16399_7#60	E17_19B_ST11706	3	17	E	11706	19B	23/11/09	52	ERS686195
14520_5#77	II48_6B_ST8052	1	48	II	8052	6B	17/08/09	35	ERS525083
14520_5#36	FF33_23F_ST802	1	33	FF	802	23F	29/07/09	27	ERS525006
16399_7#58	T101_39_ST6040	3	101	T	6040	39	26/01/09	5	ERS686192
21523_1#167	P82_13_ST11711	3	82	P	11711	13	14/04/09	21	ERS1813636
15531_5#44	II53_34_ST4038	1	53	II	4038	34	2009-10-06	17	ERS627105
14520_4#52	E25_38_ST11756	3	25	E	11756	38	2009-08-04	3	ERS524913
16399_5#38	OO81_10A_ST5521	2	81	OO	5521	10A	20/04/09	3	ERS686172
16399_7#50	E21_1_ST3081	3	21	E	3081	1	25/02/09	3	ERS686184
16399_7#64	C2_6A_ST913	3	2	C	913	6A	14/04/09	23	ERS686199
17428_8#187	PP87_21_ST5103	2	87	PP	5103	21	22/06/09	25	ERS719660
15873_2#20	E24_35B_ST11721	3	24	E	11721	35B	19/08/09	23	ERS654301
21523_1#138	HH46_15B/15C_ST4033	1	46	HH	4033	15B/15C	2010-10-03	52	ERS1813607
17428_8#140	II49_13_ST11750	1	49	II	11750	13	14/09/09	35	ERS719613
15873_5#70	MM73_23B_ST5706	2	73	MM	5706	23B	22/12/08	3	ERS654573
21523_1#112	M71_20_ST10625	3	71	M	10625	20	18/03/09	7	ERS1813588
15873_3#51	E22_38_ST11756	3	22	E	11756	38	24/06/09	17	ERS654435
17428_8#139	JJ59_10A_ST5521	2	59	JJ	5521	10A	24/06/09	21	ERS719612
19183_3#107	P84_18C_ST1233	3	84	P	1233	18C	27/04/09	15	ERS745607
15873_2#31	MM74_19A_ST847	2	74	MM	847	19A	2009-06-07	25	ERS654314
21523_1#88	SS96_6B_ST11762	2	96	SS	11762	6B	14/04/09	15	ERS1813557
21523_1#20	HH44_19A_ST847	1	44	HH	847	19A	2009-12-11	35	ERS1813489
14520_5#69	E21_15B/15C_ST10638	3	21	E	10638	15B/15C	27/01/10	52	ERS525068
17428_8#117	RR92_19A_ST847	2	92	RR	847	19A	22/06/09	19	ERS719590
16399_6#12	M71_20_ST10625	3	71	M	10625	20	15/04/09	11	ERS686051
14520_5#95	D13_6A_ST913	3	13	D	913	6A	13/01/10	43	ERS525117
14520_4#4	E20_19A_ST11691	3	20	E	11691	19A	21/01/10	52	ERS524864
16453_2#34	II56_19A_ST847	1	56	II	847	19A	14/09/09	27	ERS686250
14520_7#22	FF33_34_ST1778	1	33	FF	1778	34	23/02/09	5	ERS525169
15873_5#85	E16_6B_ST5516	3	16	E	5516	6B	17/12/08	7	ERS654601
14520_4#82	SS99_35D_ST3329	2	99	SS	3329	35D	29/12/09	43	ERS524944
21523_1#44	E24_6A_ST913	3	24	E	913	6A	22/07/09	19	ERS1813513
16399_7#23	JJ60_9A_ST10966	2	60	JJ	10966	9A	29/07/09	23	ERS686150
21523_1#120	HH44_6A_ST5734	1	44	HH	5734	6A	2009-05-08	21	ERS1813589
21523_1#106	B1_15A_ST917	3	1	B	917	15A	2009-06-05	9	ERS1813571
16399_6#59	OO80_7F_ST2178	2	80	OO	2178	7F	23/03/09	5	ERS686100
16399_7#33	D8_21_ST5103	3	8	D	5103	21	2009-09-07	23	ERS686161
14520_7#68	DD15_28F_ST11682	1	15	DD	11682	28F	30/03/09	9	ERS525215
14520_4#48	HH45_6B_ST10546	1	45	HH	10546	6B	2009-06-05	7	ERS524909
15873_4#66	EE26_23F_ST2174	1	26	EE	2174	23F	14/01/09	9	ERS654572
17794_7#94	LL66_19A_ST847	2	66	LL	847	19A	27/07/09	27	ERS719670
21523_1#100	HH41_4_ST1729	1	41	HH	1729	4	2009-06-05	17	ERS1813566
16453_2#13	JJ64_35F_ST5349	2	64	JJ	5349	35F	2009-06-05	7	ERS686229
19183_3#14	II49_23B_ST11676	1	49	II	11676	23B	20/07/09	27	ERS745514
14520_4#59	HH43_6A_ST3324	1	43	HH	3324	6A	2009-01-07	17	ERS524921
15873_3#6	E22_15B/15C_ST910	3	22	E	910	15B/15C	2009-05-08	23	ERS654384
15531_4#77	HH44_23B_ST5706	1	44	HH	5706	23B	13/05/09	9	ERS627078
17794_8#7	OO80_7F_ST2178	2	80	OO	2178	7F	18/05/09	13	ERS719734
15873_5#73	M68_15A_ST917	3	68	M	917	15A	28/01/09	5	ERS654589
15873_2#54	SS97_14_ST915	2	97	SS	915	14	16/04/09	11	ERS654340
16399_7#27	D9_21_ST5103	3	9	D	5103	21	27/01/10	52	ERS686154
17794_7#22	JJ58_23F_ST11718	2	58	JJ	11718	23F	2009-03-06	27	ERS719829
15873_2#40	M67_16F_ST3407	3	67	M	3407	16F	21/01/09	9	ERS654324
15873_2#50	SS97_14_ST915	2	97	SS	915	14	27/04/09	13	ERS654335
15873_5#84	EE26_23F_ST2174	1	26	EE	2174	23F	31/12/08	7	ERS654600
16399_6#28	E17_23B_ST5706	3	17	E	5706	23B	13/05/09	19	ERS686068
16399_5#54	JJ62_10A_ST5521	2	62	JJ	5521	10A	16/04/09	5	ERS685994
15873_2#51	MM74_17F_ST910	2	74	MM	910	17F	16/03/09	9	ERS654336
15873_3#68	E20_19A_ST11691	3	20	E	11691	19A	2009-05-08	27	ERS654456
16399_5#37	SS98_34_ST1778	2	98	SS	1778	34	20/04/09	9	ERS686169
21523_1#15	II56_19A_ST847	1	56	II	847	19A	20/07/09	19	ERS1813484
15873_4#1	E18_23B_ST11676	3	18	E	11676	23B	2009-01-04	11	ERS654474
16399_6#66	II49_14_ST915	1	49	II	915	14	2009-02-02	3	ERS686107
17428_8#183	E18_13_ST11710	3	18	E	11710	13	13/05/09	17	ERS719656
17428_8#136	JJ62_35B_ST3329	2	62	JJ	3329	35B	2009-11-11	35	ERS719609
16453_2#32	RR95_9L_ST4108	2	95	RR	4108	9L	18/05/09	7	ERS686248
14520_4#23	T101_39_ST6040	3	101	T	6040	39	2009-12-01	3	ERS524883
14520_7#31	HH43_19A_ST847	1	43	HH	847	19A	22/04/09	7	ERS525178
16399_7#40	GG35_35B_ST3329	1	35	GG	3329	35B	27/04/09	21	ERS686170
21523_1#148	P83_23B_ST5511	3	83	P	5511	23B	22/06/09	23	ERS1813617
14520_4#95	E25_11A_ST10597	3	25	E	10597	11A	13/01/10	43	ERS524957
15873_4#74	E16_6B_ST11689	3	16	E	11689	6B	19/11/08	3	ERS654582
17794_7#2	RR89_19A_ST4029	2	89	RR	4029	19A	2009-07-09	35	ERS719692
21523_1#84	D11_23B_ST5706	3	11	D	5706	23B	22/07/09	21	ERS1813553
21523_1#141	RR95_9L_ST4108	2	95	RR	4108	9L	22/03/10	52	ERS1813610
21523_1#146	EE26_23F_ST2174	1	26	EE	2174	23F	15/07/09	35	ERS1813614
17794_7#11	D13_6A_ST913	3	13	D	913	6A	2009-12-08	21	ERS719725
17794_8#85	P85_7F_ST2178	3	85	P	2178	7F	14/04/09	11	ERS719891
15873_4#72	LL66_34_ST1778	2	66	LL	1778	34	26/01/09	1	ERS654580
14520_4#76	EE30_NT_ST12720	1	30	EE	12720	NT	13/01/10	43	ERS524938
17428_8#129	EE27_19F_ST5702	1	27	EE	5702	19F	2009-10-06	25	ERS719602
16399_5#46	P84_15A_ST10618	3	84	P	10618	15A	2009-11-05	17	ERS685980
16399_6#48	SS96_19A_ST10542	2	96	SS	10542	19A	2009-11-05	19	ERS686089
16453_2#58	II49_23F_ST802	1	49	II	802	23F	25/05/09	19	ERS686274
15873_5#69	FF31_38_ST6103	1	31	FF	6103	38	2009-05-01	5	ERS654571
14520_4#83	MM75_11B_ST10552	2	75	MM	10552	11B	22/09/09	35	ERS524945
15873_2#13	SS100_13_ST5647	2	100	SS	5647	13	23/04/09	23	ERS654293
16399_6#77	E21_6A_ST913	3	21	E	913	6A	15/07/09	23	ERS686122
17794_7#183	GG35_28F_ST11682	1	35	GG	11682	28F	2009-02-02	9	ERS719816
17794_7#133	FF33_19F_ST12308	1	33	FF	12308	19F	2009-07-05	15	ERS719710
15873_2#81	P82_11A_ST5902	3	82	P	5902	11A	2009-09-11	52	ERS654371
15531_4#68	II52_16F_ST917	1	52	II	917	16F	2009-08-06	19	ERS627059
16399_6#51	GG34_6B_ST5516	1	34	GG	5516	6B	2009-09-03	19	ERS686092
21523_1#124	RR90_6A_ST11700	2	90	RR	11700	6A	2009-01-06	17	ERS1813593
19183_3#7	OO80_6B_ST8052	2	80	OO	8052	6B	24/08/09	27	ERS745507
15873_4#68	SS100_19A_ST10542	2	100	SS	10542	19A	29/12/08	7	ERS654575
16399_6#33	LL66_34_ST1778	2	66	LL	1778	34	2009-09-03	7	ERS686074
15873_5#26	FF32_NT_ST344	1	32	FF	344	NT	27/04/09	19	ERS654411
17428_8#132	JJ62_35B_ST3329	2	62	JJ	3329	35B	16/09/09	27	ERS719605
17794_8#88	N78_NT_ST344	3	78	N	344	NT	23/09/09	35	ERS719894
14520_4#38	N77_NT_ST4040	3	77	N	4040	NT	2009-01-04	13	ERS524899
15873_2#80	N76_19A_ST4029	3	76	N	4029	19A	15/04/09	17	ERS654369
14520_5#29	RR95_34_ST4832	2	95	RR	4832	34	25/01/10	43	ERS524992
17794_7#181	RR90_6A_ST11700	2	90	RR	11700	6A	20/04/09	11	ERS719812
16453_2#47	E23_10A_ST5521	3	23	E	5521	10A	2009-09-09	27	ERS686263
16399_6#57	II49_14_ST915	1	49	II	915	14	14/04/09	13	ERS686098
15873_3#76	P83_20_ST5726	3	83	P	5726	20	2010-06-01	52	ERS654465
15378_2#26	GG37_15B/15C_ST910	1	37	GG	910	15B/15C	15/06/09	15	ERS627006
14520_5#56	D13_6A_ST913	3	13	D	913	6A	25/11/09	35	ERS525043
17428_8#175	P82_13_ST11711	3	82	P	11711	13	19/01/09	9	ERS719648
14520_4#41	E20_40_ST8958	3	20	E	8958	40	2009-04-03	5	ERS524902
16399_6#75	JJ64_10B_ST5505	2	64	JJ	5505	10B	13/01/10	43	ERS686120
17428_8#156	P85_13_ST11711	3	85	P	11711	13	20/07/09	25	ERS719629
14520_7#18	FF32_NT_ST344	1	32	FF	344	NT	14/04/09	17	ERS525165
15873_3#79	B1_6A_ST5734	3	1	B	5734	6A	26/08/09	25	ERS654470
14520_4#53	C2_19F_ST179	3	2	C	179	19F	19/01/09	11	ERS524915
17794_8#16	D5_34_ST7319	3	5	D	7319	34	2009-01-04	15	ERS719760
14520_4#50	PP87_38_ST6103	2	87	PP	6103	38	30/03/09	13	ERS524911
16399_5#40	D11_23B_ST5706	3	11	D	5706	23B	13/05/09	11	ERS686175
15873_2#2	II53_6A_ST1737	1	53	II	1737	6A	2009-07-12	43	ERS654278
14520_4#34	C3_15B/15C_ST910	3	3	C	910	15B/15C	16/02/09	9	ERS524895
15873_3#4	N76_19A_ST4029	3	76	N	4029	19A	29/04/09	19	ERS654381
16399_6#4	EE27_19F_ST5702	1	27	EE	5702	19F	18/03/09	13	ERS686043
17794_7#98	OO80_6B_ST8052	2	80	OO	8052	6B	2009-10-08	25	ERS719674
17428_8#169	M71_20_ST10625	3	71	M	10625	20	2009-08-07	23	ERS719642
16399_5#15	P82_13_ST11711	3	82	P	11711	13	16/02/09	13	ERS686009
15873_4#78	D5_34_ST7319	3	5	D	7319	34	21/01/09	5	ERS654587
17794_8#10	MM74_NT_ST344	2	74	MM	344	NT	2009-09-11	43	ERS719742
16399_6#42	II47_13_ST11710	1	47	II	11710	13	2009-11-05	27	ERS686083
14520_4#19	N76_19A_ST4029	3	76	N	4029	19A	21/01/09	5	ERS524879
15873_5#86	M67_16F_ST3407	3	67	M	3407	16F	2008-11-12	3	ERS654602
16453_2#11	D10_19F_ST925	3	10	D	925	19F	2009-05-08	25	ERS686227
17794_8#104	E16_34_ST7319	3	16	E	7319	34	26/08/09	43	ERS719910
17794_7#177	E24_16F_ST3407	3	24	E	3407	16F	2009-02-09	25	ERS719802
15873_2#9	EE29_13_ST11720	1	29	EE	11720	13	2009-04-11	35	ERS654288
15531_4#79	HH38_19A_ST11714	1	38	HH	11714	19A	2009-03-06	27	ERS627082
14520_6#5	RR95_9L_ST4108	2	95	RR	4108	9L	2009-07-12	35	ERS524988
21523_1#53	II47_13_ST11710	1	47	II	11710	13	18/03/09	19	ERS1813522
14520_4#28	DD14_NT_ST7599	1	14	DD	7599	NT	2009-06-07	25	ERS524889
17794_8#109	II49_19F_ST10669	1	49	II	10669	19F	22/06/09	23	ERS719915
21523_1#107	OO80_7F_ST2178	2	80	OO	2178	7F	2009-01-06	15	ERS1813576
16453_2#40	RR89_6A_ST10801	2	89	RR	10801	6A	2009-04-05	17	ERS686256
14520_4#56	N77_21_ST5103	3	77	N	5103	21	2009-04-03	9	ERS524918
14520_5#42	E23_13_ST11720	3	23	E	11720	13	30/12/09	43	ERS525017
14520_5#3	E24_6A_ST913	3	24	E	913	6A	2009-05-08	21	ERS524960
16399_7#45	D10_23B_ST5706	3	10	D	5706	23B	29/04/09	11	ERS686179
15873_5#5	RR95_9L_ST4108	2	95	RR	4108	9L	22/09/09	25	ERS654282
17428_8#135	P85_13_ST11711	3	85	P	11711	13	28/09/09	35	ERS719608
17794_8#86	D8_4_ST1729	3	8	D	1729	4	30/09/09	35	ERS719892
15873_2#45	SS100_NT_ST344	2	100	SS	344	NT	2009-07-09	43	ERS654330
19183_3#13	II50_19A_ST12377	1	50	II	12377	19A	2010-04-01	52	ERS745513
16453_2#59	D5_34_ST7319	3	5	D	7319	34	15/04/09	17	ERS686275
14520_5#15	II56_19A_ST847	1	56	II	847	19A	17/08/09	23	ERS524972
14520_4#16	HH43_19A_ST847	1	43	HH	847	19A	2009-06-05	9	ERS524876
15873_3#26	SS99_6A_ST1737	2	99	SS	1737	6A	23/04/09	7	ERS654407
14520_7#33	EE30_14_ST63	1	30	EE	63	14	17/06/09	13	ERS525180
16399_6#76	D10_15B/15C_ST4033	3	10	D	4033	15B/15C	2010-03-02	52	ERS686121
16399_6#31	D7_22A_ST10600	3	7	D	10600	22A	2009-04-03	7	ERS686071
16399_6#1	HH41_NT_ST344	1	41	HH	344	NT	28/01/09	3	ERS686040
17794_7#42	HH41_19A_ST847	1	41	HH	847	19A	2009-04-11	43	ERS719921
16453_2#61	C2_6A_ST913	3	2	C	913	6A	2009-06-07	35	ERS686278
14520_4#14	RR89_6A_ST10801	2	89	RR	10801	6A	2009-06-04	13	ERS524874
15873_3#57	SS99_6A_ST1737	2	99	SS	1737	6A	2009-01-06	13	ERS654443
16453_2#39	E17_40_ST8958	3	17	E	8958	40		3	ERS686255
17794_7#174	HH40_NT_ST10967	1	40	HH	10967	NT	2009-07-12	52	ERS719796
16399_5#49	GG34_6B_ST5516	1	34	GG	5516	6B	20/04/09	25	ERS685983
15873_2#49	N77_19A_ST4029	3	77	N	4029	19A	28/10/09	43	ERS654334
16453_2#9	MM75_48_ST10591	2	75	MM	10591	48	2009-04-05	15	ERS686225
14520_7#41	II53_34_ST4038	1	53	II	4038	34	16/03/09	5	ERS525188
16399_7#14	RR93_9L_ST4108	2	93	RR	4108	9L	21/12/09	43	ERS686140
14520_4#8	D9_34_ST7319	3	9	D	7319	34	2009-01-07	21	ERS524868
16399_7#11	P85_13_ST11711	3	85	P	11711	13	2009-11-05	15	ERS686137
21523_1#85	OO81_6A_ST11700	2	81	OO	11700	6A	13/07/09	15	ERS1813554
15873_3#34	HH44_6A_ST5734	1	44	HH	5734	6A	19/08/09	23	ERS654418
15873_3#71	II53_6A_ST1737	1	53	II	1737	6A	2010-01-02	52	ERS654459
14520_5#88	P83_23B_ST5511	3	83	P	5511	23B	2009-06-07	25	ERS525103
17794_7#124	GG37_23B_ST5511	1	37	GG	5511	23B	2009-07-09	27	ERS719701
21523_1#50	MM74_17F_ST910	2	74	MM	910	17F	2009-02-02	3	ERS1813519
21523_1#150	D6_16F_ST3407	3	6	D	3407	16F	16/09/09	35	ERS1813619
15873_5#79	SS100_19A_ST10542	2	100	SS	10542	19A	15/12/08	5	ERS654595
15873_3#28	B1_19A_ST847	3	1	B	847	19A	17/06/09	15	ERS654409
14520_7#17	HH44_23B_ST5706	1	44	HH	5706	23B	24/06/09	15	ERS525164
21523_1#108	EE30_35B_ST11721	1	30	EE	11721	35B	2009-03-06	11	ERS1813577
14520_5#35	E19_11A_ST5902	3	19	E	5902	11A	23/09/09	35	ERS525004
15873_5#83	JJ57_11A_ST5902	2	57	JJ	5902	11A	2008-03-12	3	ERS654599
14520_5#61	PP87_6A_ST5734	2	87	PP	5734	6A	21/12/09	52	ERS525053
21523_1#51	RR92_19A_ST847	2	92	RR	847	19A	2010-01-02	52	ERS1813521
17794_8#119	LL66_34_ST1778	2	66	LL	1778	34	20/04/09	13	ERS719926
17794_8#9	M71_20_ST10625	3	71	M	10625	20	29/04/09	13	ERS719738
16399_7#71	E25_11A_ST10597	3	25	E	10597	11A	2009-01-07	15	ERS686206
16399_7#43	RR90_6A_ST11700	2	90	RR	11700	6A	2009-04-05	13	ERS686177
16399_7#79	JJ61_11A_ST5902	2	61	JJ	5902	11A	17/06/09	15	ERS686215
15873_5#33	HH44_6A_ST913	1	44	HH	913	6A	16/09/09	27	ERS654463
17428_8#184	EE27_14_ST63	1	27	EE	63	14	13/05/09	21	ERS719657
15873_3#44	T101_39_ST6040	3	101	T	6040	39	15/06/09	25	ERS654428
14520_7#91	EE30_6B_ST10631	1	30	EE	10631	6B	2009-01-07	15	ERS525238
17428_8#125	OO81_10A_ST11690	2	81	OO	11690	10A	29/06/09	13	ERS719598
17794_7#129	M72_21_ST2169	3	72	M	2169	21	17/06/09	13	ERS719706
16399_5#6	M68_21_ST2169	3	68	M	2169	21	2009-09-04	15	ERS685990
16399_6#25	T102_6A_ST913	3	102	T	913	6A	2009-04-05	15	ERS686065
17428_8#120	D5_34_ST7319	3	5	D	7319	34	24/06/09	27	ERS719593
16399_5#72	GG35_35B_ST3329	1	35	GG	3329	35B	2009-02-03	13	ERS686029
19183_3#4	HH45_6B_ST10546	1	45	HH	10546	6B	2009-02-07	15	ERS745504
14520_5#63	RR95_9L_ST4108	2	95	RR	4108	9L	2009-10-08	19	ERS525056
17794_8#117	M71_20_ST10625	3	71	M	10625	20	24/06/09	21	ERS719924
17428_8#115	MM73_17F_ST10593	2	73	MM	10593	17F	2009-08-06	27	ERS719588
15378_2#46	EE29_23A_ST7318	1	29	EE	7318	23A	20/05/09	11	ERS627079
15378_2#43	II55_21_ST11730	1	55	II	11730	21	20/07/09	19	ERS627066
21523_1#132	JJ62_19A_ST12304	2	62	JJ	12304	19A	2010-06-01	43	ERS1813601
16399_7#28	RR94_15B/15C_ST910	2	94	RR	910	15B/15C	22/09/09	27	ERS686155
16399_6#45	RR92_23B_ST5706	2	92	RR	5706	23B	14/04/09	9	ERS686086
15531_4#71	HH46_6A_ST3324	1	46	HH	3324	6A	2009-03-06	11	ERS627065
16399_7#70	E21_13_ST11712	3	21	E	11712	13	2009-12-08	27	ERS686205
14520_4#6	E19_19A_ST4029	3	19	E	4029	19A	26/01/09	1	ERS524866
21523_1#93	II53_6A_ST3324	1	53	II	3324	6A	2009-12-05	13	ERS1813562
17794_7#8	P85_16F_ST3407	3	85	P	3407	16F	25/05/09	17	ERS719711
17428_8#146	HH41_10A_ST5521	1	41	HH	5521	10A	15/07/09	27	ERS719619
16453_2#25	C3_6A_ST913	3	3	C	913	6A	16/03/09	13	ERS686241
14520_4#42	E17_40_ST8958	3	17	E	8958	40	29/04/09	17	ERS524903
21523_1#130	HH43_19A_ST847	1	43	HH	847	19A	2009-12-08	23	ERS1813599
21523_1#157	JJ62_10A_ST5521	2	62	JJ	5521	10A	2009-05-08	21	ERS1813625
14520_4#13	II55_21_ST11730	1	55	II	11730	21	2009-06-07	17	ERS524873
16399_6#17	HH40_4_ST1729	1	40	HH	1729	4	2009-01-04	15	ERS686056
14520_4#43	JJ61_11A_ST5902	2	61	JJ	5902	11A	25/03/09	3	ERS524904
14520_7#26	HH44_23B_ST5706	1	44	HH	5706	23B	2009-10-06	13	ERS525173
16399_6#13	SS96_6B_ST11762	2	96	SS	11762	6B	2009-02-03	9	ERS686052
15873_2#4	E20_19A_ST11691	3	20	E	11691	19A	2009-10-06	19	ERS654280
16399_6#74	RR91_9L_ST4108	2	91	RR	4108	9L	13/07/09	23	ERS686119
17794_7#127	M68_15A_ST917	3	68	M	917	15A	21/10/09	43	ERS719704
17794_7#16	II55_35B_ST11721	1	55	II	11721	35B	2009-11-05	9	ERS719750
15873_5#81	GG34_6B_ST5516	1	34	GG	5516	6B	15/12/08	7	ERS654597
19183_3#15	OO81_10A_ST11690	2	81	OO	11690	10A	2009-10-08	19	ERS745515
15873_3#53	II55_19A_ST10542	1	55	II	10542	19A	31/08/09	25	ERS654437
14520_4#90	SS97_14_ST915	2	97	SS	915	14	2009-02-03	5	ERS524952
15873_3#58	E18_23A_ST7318	3	18	E	7318	23A	21/01/09	1	ERS654444
14520_7#37	EE29_38_ST11755	1	29	EE	11755	38	17/06/09	15	ERS525184
15873_5#68	P82_13_ST11711	3	82	P	11711	13	2009-02-02	11	ERS654570
14520_4#9	JJ61_11A_ST5902	2	61	JJ	5902	11A	2009-06-05	9	ERS524869
16399_7#38	RR92_23B_ST5706	2	92	RR	5706	23B	25/05/09	15	ERS686166
14520_7#10	E24_35B_ST11721	3	24	E	11721	35B	2009-10-06	13	ERS525154
17428_8#171	GG35_6B_ST5516	1	35	GG	5516	6B	2009-03-08	35	ERS719644
14520_7#52	FF32_19F_ST925	1	32	FF	925	19F	2009-08-06	25	ERS525199
14520_5#72	JJ61_11A_ST5902	2	61	JJ	5902	11A	26/08/09	25	ERS525073
16399_7#68	PP87_5_ST289	2	87	PP	289	5	14/04/09	15	ERS686203
14520_4#37	EE26_6B_ST4039	1	26	EE	4039	6B	2009-08-04	21	ERS524898
15873_2#36	E18_23B_ST11676	3	18	E	11676	23B	18/03/09	9	ERS654319
16399_5#21	HH41_18C_ST1233	1	41	HH	1233	18C	2009-11-03	9	ERS686020
19183_3#19	D11_23B_ST5706	3	11	D	5706	23B	24/06/09	17	ERS745519
15873_5#15	E20_19A_ST11691	3	20	E	11691	19A	22/07/09	25	ERS654367
16399_7#78	D8_21_ST5103	3	8	D	5103	21	24/06/09	21	ERS686214
19183_3#92	HH40_NT_ST10967	1	40	HH	10967	NT	2009-10-06	25	ERS745592
16399_5#51	RR90_6A_ST11700	2	90	RR	11700	6A	18/05/09	15	ERS685988
16399_5#25	HH40_4_ST1729	1	40	HH	1729	4	2009-07-01	3	ERS686033
16453_2#42	RR94_19A_ST4029	2	94	RR	4029	19A	2009-10-08	21	ERS686258
15531_4#43	HH46_6A_ST3324	1	46	HH	3324	6A	22/04/09	5	ERS627001
17794_8#14	EE30_14_ST63	1	30	EE	63	14	2009-06-05	7	ERS719756
17794_7#104	M71_20_ST10625	3	71	M	10625	20	2009-05-08	27	ERS719680
14520_4#12	D9_34_ST7319	3	9	D	7319	34	22/04/09	11	ERS524872
16453_2#5	RR91_34_ST1778	2	91	RR	1778	34	2009-04-05	13	ERS686221
17428_8#158	MM73_23B_ST5706	2	73	MM	5706	23B	23/11/09	52	ERS719631
21523_1#131	LL66_19A_ST847	2	66	LL	847	19A	2010-11-01	52	ERS1813600
16399_5#3	D7_22A_ST10600	3	7	D	10600	22A	14/05/09	17	ERS685985
15873_2#38	HH44_6A_ST5734	1	44	HH	5734	6A	2009-02-09	25	ERS654322
16399_5#61	D7_22A_ST10600	3	7	D	10600	22A	15/04/09	13	ERS686008
17794_8#87	P82_17F_ST10626	3	82	P	10626	17F	27/04/09	23	ERS719893
17428_8#151	SS97_14_ST915	2	97	SS	915	14	2009-06-07	23	ERS719624
15378_2#44	DD14_19A_ST847	1	14	DD	847	19A	2009-08-06	21	ERS627068
15873_3#35	B1_6A_ST5734	3	1	B	5734	6A	2009-12-08	23	ERS654419
16399_6#46	T102_6A_ST913	3	102	T	913	6A	2009-09-03	7	ERS686087
14520_7#62	HH44_23B_ST5706	1	44	HH	5706	23B	15/04/09	5	ERS525209
16399_6#53	M71_20_ST10625	3	71	M	10625	20	2009-01-04	9	ERS686094
16399_6#5	SS97_14_ST915	2	97	SS	915	14	16/03/09	7	ERS686044
15873_4#62	P84_NT_ST10967	3	84	P	10967	NT	2009-02-02	3	ERS654566
17794_7#126	EE30_14_ST63	1	30	EE	63	14	2009-12-08	21	ERS719703
16399_7#18	HH40_4_ST1729	1	40	HH	1729	4	18/02/09	9	ERS686145
17794_7#1	RR88_48_ST10591	2	88	RR	10591	48	2009-09-03	11	ERS719668
15531_4#42	FF33_19F_ST925	1	33	FF	925	19F	23/04/09	13	ERS626997
17428_8#137	P85_13_ST11711	3	85	P	11711	13	2009-06-07	23	ERS719610
21523_1#168	RR89_15B/15C_ST910	2	89	RR	910	15B/15C	2009-02-11	43	ERS1813637
21523_1#82	DD14_15B/15C_ST910	1	14	DD	910	15B/15C	16/02/09	5	ERS1813551
16453_2#37	GG37_16F_ST8949	1	37	GG	8949	16F	24/08/09	25	ERS686253
15873_2#34	N77_19A_ST4029	3	77	N	4029	19A	2009-02-09	35	ERS654317
17428_8#168	SS96_6A_ST5734	2	96	SS	5734	6A	21/12/09	52	ERS719641
16399_7#37	II55_21_ST11730	1	55	II	11730	21	25/05/09	11	ERS686165
15873_3#75	E18_35B_ST11721	3	18	E	11721	35B	2010-06-01	52	ERS654464
15873_5#27	T101_39_ST6040	3	101	T	6040	39	24/08/09	35	ERS654415
16399_7#57	M69_21_ST2169	3	69	M	2169	21	23/04/09	15	ERS686191
16399_6#18	T102_6A_ST913	3	102	T	913	6A	23/03/09	9	ERS686057
17428_8#182	M71_20_ST10625	3	71	M	10625	20	22/07/09	25	ERS719655
17428_8#124	RR92_19A_ST847	2	92	RR	847	19A	2009-12-10	35	ERS719597
21523_1#149	D7_22A_ST10600	3	7	D	10600	22A	24/06/09	23	ERS1813618
14520_7#29	EE29_23A_ST7318	1	29	EE	7318	23A	22/04/09	7	ERS525176
17428_8#164	HH42_9V_ST11758	1	42	HH	11758	9V	2009-10-06	19	ERS719637
14520_4#11	E20_40_ST8958	3	20	E	8958	40	2009-01-04	9	ERS524871
16399_6#65	RR92_23B_ST5706	2	92	RR	5706	23B	30/03/09	7	ERS686106
14520_4#36	C2_6A_ST913	3	2	C	913	6A	16/02/09	15	ERS524897
16399_7#12	HH42_9V_ST11758	1	42	HH	11758	9V	13/05/09	15	ERS686138
16399_7#63	JJ64_1_ST3081	2	64	JJ	3081	1	22/04/09	5	ERS686198
20402_4#100	GG37_24_ST10610	1	37	GG	10610	24	22/02/10	52	ERS1222335
14520_4#1	MM74_14_ST915	2	74	MM	915	14	16/02/09	5	ERS524861
15873_5#12	SS98_19A_ST10542	2	98	SS	10542	19A	15/06/09	17	ERS654329
21523_1#162	JJ59_35F_ST5349	2	59	JJ	5349	35F	30/09/09	35	ERS1813631
14520_5#41	P83_23B_ST5511	3	83	P	5511	23B	20/07/09	27	ERS525015
21523_1#117	P82_13_ST11711	3	82	P	11711	13	2009-02-03	15	ERS1813585
17794_7#10	E25_35B_ST11721	3	25	E	11721	35B	2009-09-09	25	ERS719716
15873_5#78	JJ57_11A_ST5902	2	57	JJ	5902	11A	14/01/09	9	ERS654594
14520_7#50	DD14_15B/15C_ST910	1	14	DD	910	15B/15C	2009-02-02	3	ERS525197
15873_3#72	E22_15B/15C_ST910	3	22	E	910	15B/15C	22/07/09	21	ERS654460
14520_5#8	MM75_48_ST10591	2	75	MM	10591	48	13/07/09	25	ERS524965
16399_5#57	II49_23F_ST802	1	49	II	802	23F	29/04/09	15	ERS686002
15873_2#82	T101_39_ST6040	3	101	T	6040	39	29/06/09	27	ERS654373
15531_4#84	HH40_34_ST1778	1	40	HH	1778	34	29/04/09	19	ERS627089
15873_2#62	SS97_19A_ST10542	2	97	SS	10542	19A	23/11/09	43	ERS654348
21523_1#97	E19_35B_ST11721	3	19	E	11721	35B	2009-03-06	19	ERS1813563
14520_5#26	E23_34_ST3583	3	23	E	3583	34	24/02/10	52	ERS524987
14520_4#60	E23_22A_ST10600	3	23	E	10600	22A	2009-08-04	5	ERS524922
17794_7#115	LL65_23B_ST5706	2	65	LL	5706	23B	2009-06-07	25	ERS719691
15531_4#70	HH45_6B_ST10546	1	45	HH	10546	6B	2009-03-06	11	ERS627062
17794_8#26	EE30_14_ST63	1	30	EE	63	14	19/11/09	35	ERS719779
16399_6#7	EE26_23F_ST2174	1	26	EE	2174	23F	25/02/09	15	ERS686046
15873_5#71	P84_15A_ST10618	3	84	P	10618	15A	16/02/09	5	ERS654576
16399_6#67	E24_22A_ST10600	3	24	E	10600	22A	2009-01-04	3	ERS686108
21523_1#27	DD15_6A_ST913	1	15	DD	913	6A	22/06/09	21	ERS1813496
21523_1#104	GG35_35B_ST3329	1	35	GG	3329	35B	19/01/09	7	ERS1813572
21523_1#92	D13_34_ST7319	3	13	D	7319	34	2009-07-05	7	ERS1813561
14520_5#37	HH43_9V_ST11758	1	43	HH	11758	9V	26/08/09	25	ERS525008
16399_7#22	MM73_9L_ST11705	2	73	MM	11705	9L	2009-02-02	9	ERS686149
14520_5#34	M72_19A_ST847	3	72	M	847	19A	26/08/09	23	ERS525002
14520_4#31	P83_23B_ST5511	3	83	P	5511	23B	27/04/09	15	ERS524892
14520_5#5	E24_35B_ST11721	3	24	E	11721	35B	2010-03-03	52	ERS524962
14520_4#25	E19_35B_ST11721	3	19	E	11721	35B	25/03/09	9	ERS524886
14520_7#59	HH45_6B_ST10546	1	45	HH	10546	6B	17/06/09	13	ERS525206
16399_5#39	RR92_23B_ST5706	2	92	RR	5706	23B	2009-11-05	13	ERS686174
14520_5#49	E19_11A_ST5902	3	19	E	5902	11A	29/07/09	27	ERS525030
15873_2#17	HH45_6B_ST10546	1	45	HH	10546	6B	18/11/09	35	ERS654297
14520_5#59	HH44_10A_ST5521	1	44	HH	5521	10A	2010-06-01	43	ERS525049
17794_7#136	P84_15A_ST10618	3	84	P	10618	15A	14/04/09	13	ERS719717
16453_2#24	C3_15B/15C_ST910	3	3	C	910	15B/15C	22/06/09	27	ERS686240
14520_4#3	EE28_19A_ST847	1	28	EE	847	19A	25/03/09	9	ERS524863
15873_2#46	JJ58_19A_ST847	2	58	JJ	847	19A	2009-08-04	19	ERS654331
14520_5#43	SS99_19A_ST10542	2	99	SS	10542	19A	24/08/09	25	ERS525019
15873_4#65	GG35_35B_ST3329	1	35	GG	3329	35B	2008-08-12	1	ERS654569
14520_7#28	EE30_NT_ST6132	1	30	EE	6132	NT	15/07/09	17	ERS525175
17794_7#6	JJ63_19A_ST2174	2	63	JJ	2174	19A	2009-02-09	25	ERS719830
14520_4#94	GG37_15B/15C_ST910	1	37	GG	910	15B/15C	13/07/09	19	ERS524956
14520_4#70	HH45_35B_ST3329	1	45	HH	3329	35B	2010-10-03	52	ERS524932
14520_4#40	RR88_34_ST12719	2	88	RR	12719	34	2009-12-01	3	ERS524901
14520_4#72	JJ64_21_ST5103	2	64	JJ	5103	21	15/07/09	17	ERS524934
17794_7#118	GG36_19A_ST10629	1	36	GG	10629	19A	19/10/09	35	ERS719695
16399_6#52	M68_12F_ST989	3	68	M	989	12F	2009-12-03	11	ERS686093
14520_4#85	HH46_6A_ST913	1	46	HH	913	6A	13/01/10	43	ERS524947
16453_2#33	RR91_9L_ST4108	2	91	RR	4108	9L	2009-10-08	27	ERS686249
21523_1#89	II49_23F_ST802	1	49	II	802	23F	2009-08-06	21	ERS1813558
14520_5#38	EE29_19A_ST847	1	29	EE	847	19A	29/07/09	21	ERS525010
15873_3#2	N76_19A_ST4029	3	76	N	4029	19A	24/06/09	27	ERS654376
16399_7#73	JJ61_11A_ST5902	2	61	JJ	5902	11A	2009-09-09	27	ERS686208
16399_6#22	RR90_6A_ST11700	2	90	RR	11700	6A	22/02/09	3	ERS686062
14520_5#25	JJ63_19A_ST2174	2	63	JJ	2174	19A	16/09/09	27	ERS524985
16399_5#74	II49_14_ST915	1	49	II	915	14	16/03/09	9	ERS686031
14520_4#15	II51_19A_ST10542	1	51	II	10542	19A	20/07/09	27	ERS524875
15873_2#6	N76_19A_ST4029	3	76	N	4029	19A	14/10/09	43	ERS654284
14520_4#51	II50_45_ST2831	1	50	II	2831	45	16/02/09	5	ERS524912
21523_1#170	D11_15B/15C_ST4033	3	11	D	4033	15B/15C	2009-05-08	23	ERS1813639
16399_5#28	HH41_18C_ST1233	1	41	HH	1233	18C	25/03/09	11	ERS686072
14520_4#75	D6_16F_ST3407	3	6	D	3407	16F	2010-06-01	52	ERS524937
16399_7#25	EE26_23F_ST2174	1	26	EE	2174	23F	28/01/09	11	ERS686152
15873_4#64	SS100_19A_ST10542	2	100	SS	10542	19A	2008-01-12	3	ERS654568
16399_7#24	N78_21_ST5103	3	78	N	5103	21	18/11/09	43	ERS686151
17794_8#103	M68_15A_ST917	3	68	M	917	15A	26/08/09	35	ERS719909
14520_5#27	RR95_9L_ST4108	2	95	RR	4108	9L	2009-07-09	23	ERS524989
15531_5#49	FF31_23B_ST5706	1	31	FF	5706	23B	2009-08-06	27	ERS627121
17794_7#109	P85_13_ST11711	3	85	P	11711	13	2009-03-08	27	ERS719685
19183_3#103	M72_21_ST2169	3	72	M	2169	21	20/05/09	9	ERS745603
16453_2#6	E23_10A_ST5521	3	23	E	5521	10A	2009-01-07	17	ERS686222
14520_4#58	HH38_19F_ST177	1	38	HH	177	19F	2009-06-04	19	ERS524920
21523_1#126	HH38_6A_ST1736	1	38	HH	1736	6A	31/12/08	5	ERS1813595
21523_1#110	M72_19A_ST847	3	72	M	847	19A	2009-03-06	11	ERS1813581
17428_8#150	JJ59_6B_ST5516	2	59	JJ	5516	6B	22/07/09	25	ERS719623
14520_7#55	HH46_6A_ST3324	1	46	HH	3324	6A	2009-08-04	3	ERS525202
16399_5#8	SS99_6A_ST1737	2	99	SS	1737	6A	2009-06-05	9	ERS685997
14520_5#39	D6_16F_ST3407	3	6	D	3407	16F	22/07/09	27	ERS525011
14520_4#33	HH45_6B_ST10546	1	45	HH	10546	6B	15/07/09	17	ERS524894
17794_8#108	M68_NT_ST10967	3	68	M	10967	NT	23/12/09	52	ERS719914
14520_5#84	SS98_6A_ST5734	2	98	SS	5734	6A	2010-10-02	52	ERS525096
14520_5#86	MM74_19A_ST847	2	74	MM	847	19A	20/07/09	27	ERS525099
21523_1#133	II55_19A_ST10542	1	55	II	10542	19A	17/08/09	23	ERS1813603
14520_5#73	MM74_20_ST5726	2	74	MM	5726	20	25/05/09	19	ERS525075
17794_8#91	D7_19F_ST10669	3	7	D	10669	19F	18/03/09	9	ERS719897
19183_3#24	GG34_19A_ST10542	1	34	GG	10542	19A	24/08/09	43	ERS745524
14520_4#62	II51_19A_ST10542	1	51	II	10542	19A	16/02/09	5	ERS524924
15873_4#67	GG35_35B_ST3329	1	35	GG	3329	35B	22/12/08	3	ERS654574
16399_7#49	RR91_6A_ST913	2	91	RR	913	6A	15/06/09	19	ERS686183
21523_1#154	JJ57_29_ST12802	2	57	JJ	12802	29	2009-04-11	52	ERS1813623
17794_7#110	N78_34_ST12805	3	78	N	12805	34	2009-11-03	7	ERS719686
15531_4#67	EE30_21_ST2169	1	30	EE	2169	21	29/07/09	19	ERS627058
14520_4#92	D13_6A_ST913	3	13	D	913	6A	2009-09-09	25	ERS524954
15531_4#44	II51_19A_ST10542	1	51	II	10542	19A	27/04/09	15	ERS627003
16453_2#46	JJ60_40_ST8958	2	60	JJ	8958	40	17/06/09	17	ERS686262
16399_5#26	P82_13_ST11711	3	82	P	11711	13	16/03/09	17	ERS686039
14520_5#9	HH38_19A_ST11714	1	38	HH	11714	19A	18/11/09	52	ERS524966
17428_8#180	D11_23B_ST5706	3	11	D	5706	23B	27/05/09	13	ERS719653
16399_5#78	II49_14_ST915	1	49	II	915	14	2009-02-03	7	ERS686036
21523_1#109	P84_15A_ST10618	3	84	P	10618	15A	30/03/09	11	ERS1813578
17428_8#190	LL66_19A_ST847	2	66	LL	847	19A	15/06/09	21	ERS719663
14520_5#67	B1_6A_ST5734	3	1	B	5734	6A	15/07/09	19	ERS525064
15873_2#21	M67_19A_ST847	3	67	M	847	19A	29/04/09	23	ERS654302
14520_7#20	HH45_6B_ST10546	1	45	HH	10546	6B	2009-08-04	3	ERS525167
15873_2#11	HH46_10A_ST11690	1	46	HH	11690	10A	18/11/09	35	ERS654290
15873_5#80	II47_8_ST3406	1	47	II	3406	8	19/01/09	11	ERS654596
21523_1#105	JJ62_10A_ST5521	2	62	JJ	5521	10A	22/07/09	19	ERS1813569
15873_3#60	SS100_6A_ST1737	2	100	SS	1737	6A	2009-09-04	21	ERS654446
14520_4#39	C3_15B/15C_ST910	3	3	C	910	15B/15C	2009-02-02	7	ERS524900
14520_5#12	M69_19F_ST10669	3	69	M	10669	19F	2009-04-11	43	ERS524969
21523_1#57	N77_NT_ST4040	3	77	N	4040	NT	18/03/09	11	ERS1813526
14520_4#86	DD14_19A_ST847	1	14	DD	847	19A	2010-04-01	52	ERS524948
16399_6#15	JJ62_10A_ST5521	2	62	JJ	5521	10A	2009-01-04	3	ERS686054
14520_4#45	E17_NT_ST10802	3	17	E	10802	NT	2009-08-07	27	ERS524906
16399_6#3	JJ57_11A_ST5902	2	57	JJ	5902	11A	25/02/09	15	ERS686042
14520_4#74	GG37_16F_ST8949	1	37	GG	8949	16F	2009-02-11	35	ERS524936
14520_7#45	II52_19F_ST10589	1	52	II	10589	19F	27/04/09	13	ERS525192
17794_7#111	D10_23B_ST5706	3	10	D	5706	23B	2009-01-04	7	ERS719687
17428_8#114	HH42_15B/15C_ST4033	1	42	HH	4033	15B/15C	25/02/10	52	ERS719587
16399_5#45	M68_21_ST2169	3	68	M	2169	21	20/05/09	21	ERS685979
17794_7#93	SS96_6B_ST11762	2	96	SS	11762	6B	27/04/09	17	ERS719669
16399_5#10	HH41_4_ST1729	1	41	HH	1729	4		15	ERS685999
17794_8#6	LL65_18A_ST241	2	65	LL	241	18A	27/04/09	15	ERS719730
17794_7#120	OO81_10A_ST11690	2	81	OO	11690	10A	2009-07-09	23	ERS719697
15873_2#30	II53_19A_ST847	1	53	II	847	19A	2009-12-10	35	ERS654313
17794_8#97	JJ59_46_ST12813	2	59	JJ	12813	46	2009-08-07	23	ERS719903
17428_8#138	T102_19A_ST847	3	102	T	847	19A	22/09/09	35	ERS719611
17794_7#176	HH42_9V_ST11758	1	42	HH	11758	9V	29/04/09	13	ERS719800
21523_1#143	GG35_6B_ST5516	1	35	GG	5516	6B	28/09/09	43	ERS1813612
17428_8#165	E16_11A_ST5722	3	16	E	5722	11A	21/10/09	52	ERS719638
15873_2#24	E18_23B_ST11676	3	18	E	11676	23B	24/06/09	23	ERS654306
19183_3#12	P83_23B_ST5511	3	83	P	5511	23B	2009-12-05	17	ERS745512
21523_1#169	T102_21_ST5103	3	102	T	5103	21	2010-11-01	52	ERS1813638
16399_5#66	RR90_6A_ST11700	2	90	RR	11700	6A	2009-09-03	5	ERS686018
16399_7#75	P84_15A_ST10618	3	84	P	10618	15A	25/05/09	19	ERS686210
14520_5#28	E17_22A_ST10600	3	17	E	10600	22A	2009-02-09	35	ERS524991
17794_7#116	LL65_18A_ST241	2	65	LL	241	18A	30/03/09	11	ERS719693
16399_7#55	EE27_15B/15C_ST910	1	27	EE	910	15B/15C	19/08/09	35	ERS686189
14520_4#79	D13_6A_ST913	3	13	D	913	6A	15/07/09	17	ERS524941
21523_1#147	M69_19F_ST10669	3	69	M	10669	19F	2009-09-09	35	ERS1813616
16399_5#77	II47_13_ST11710	1	47	II	11710	13	2009-02-02	13	ERS686035
21523_1#81	P82_13_ST11711	3	82	P	11711	13	22/12/08	5	ERS1813550
14520_5#48	II53_19A_ST847	1	53	II	847	19A	17/08/09	27	ERS525028
17794_7#92	MM73_23B_ST5706	2	73	MM	5706	23B	2009-03-08	35	ERS719667
15531_4#80	II55_23B_ST5706	1	55	II	5706	23B	22/06/09	15	ERS627083
16453_2#51	M69_23A_ST7318	3	69	M	7318	23A	25/03/09	11	ERS686267
16453_2#53	MM75_11B_ST10552	2	75	MM	10552	11B	15/06/09	21	ERS686269
17428_8#170	MM73_19A_ST847	2	73	MM	847	19A	29/09/09	43	ERS719643
16399_7#6	MM75_48_ST10591	2	75	MM	10591	48	2009-09-03	7	ERS686131
16399_7#7	JJ59_35B_ST3329	2	59	JJ	3329	35B	27/05/09	17	ERS686132
15873_3#67	T101_13_ST11720	3	101	T	11720	13	20/04/09	17	ERS654455
17428_8#133	JJ62_19A_ST12304	2	62	JJ	12304	19A	2010-10-03	52	ERS719606
16399_5#24	HH40_4_ST1729	1	40	HH	1729	4	2009-04-03	11	ERS686027
14520_5#71	EE29_NT_ST6132	1	29	EE	6132	NT	15/07/09	19	ERS525071
15873_4#80	N77_23A_ST7318	3	77	N	7318	23A	2009-07-01	1	ERS654603
16399_7#39	EE27_14_ST63	1	27	EE	63	14	29/04/09	19	ERS686168
15873_5#35	B1_15A_ST917	3	1	B	917	15A	25/03/09	3	ERS654468
14520_6#2	E22_15B/15C_ST910	3	22	E	910	15B/15C	17/02/10	52	ERS524982
15873_2#77	P83_23B_ST5511	3	83	P	5511	23B	14/04/09	13	ERS654364
14520_5#60	JJ64_11A_ST10803	2	64	JJ	10803	11A	18/11/09	35	ERS525051
16399_7#9	JJ57_17F_ST10593	2	57	JJ	10593	17F	2009-06-05	25	ERS686135
16399_6#14	D11_23B_ST5706	3	11	D	5706	23B	29/04/09	9	ERS686053
19183_3#20	P82_13_ST11711	3	82	P	11711	13	25/05/09	27	ERS745520
19183_3#5	LL66_19A_ST847	2	66	LL	847	19A	29/06/09	23	ERS745505
17428_8#152	D5_19A_ST847	3	5	D	847	19A	14/10/09	43	ERS719625
14520_7#94	EE29_23A_ST7318	1	29	EE	7318	23A	2009-08-04	5	ERS525241
15873_3#43	II52_39_ST6040	1	52	II	6040	39	18/01/10	52	ERS654427
17794_7#37	P83_10A_ST11690	3	83	P	11690	10A	2009-08-06	21	ERS719885
16399_6#63	GG34_6B_ST5516	1	34	GG	5516	6B	2009-06-04	23	ERS686104
15873_5#72	M68_15A_ST917	3	68	M	917	15A	14/01/09	3	ERS654584
15531_4#72	II47_17F_ST10626	1	47	II	10626	17F	14/04/09	23	ERS627069
14520_4#2	FF32_14_ST63	1	32	FF	63	14	16/02/09	9	ERS524862
16399_5#35	N77_6A_ST913	3	77	N	913	6A	13/05/09	19	ERS686160
15873_4#61	E16_6B_ST5516	3	16	E	5516	6B	28/01/09	13	ERS654565
14520_5#18	SS97_19A_ST10542	2	97	SS	10542	19A	18/01/10	52	ERS524975
17794_8#98	D5_34_ST7319	3	5	D	7319	34	27/05/09	23	ERS719904
16399_6#34	T102_6A_ST913	3	102	T	913	6A	20/04/09	13	ERS686075
21523_1#87	D5_34_ST7319	3	5	D	7319	34	18/03/09	13	ERS1813556
16453_2#41	RR91_34_ST1778	2	91	RR	1778	34	20/04/09	11	ERS686257
17794_7#130	OO80_6B_ST8052	2	80	OO	8052	6B	16/07/09	21	ERS719707
16399_5#7	B1_15A_ST917	3	1	B	917	15A	20/05/09	11	ERS685992
14520_4#27	II48_13_ST11711	1	48	II	11711	13	2009-02-03	11	ERS524888
17428_8#141	E19_11A_ST5902	3	19	E	5902	11A	2009-01-07	23	ERS719614
21523_1#90	JJ62_10A_ST5521	2	62	JJ	5521	10A	24/06/09	15	ERS1813559
21523_1#161	OO80_6B_ST8052	2	80	OO	8052	6B	19/10/09	35	ERS1813630
16399_6#37	EE26_23F_ST2174	1	26	EE	2174	23F	25/03/09	19	ERS686078
14520_7#63	II56_19A_ST847	1	56	II	847	19A	2009-08-06	13	ERS525210
15531_4#69	HH45_6B_ST10546	1	45	HH	10546	6B	20/05/09	9	ERS627060
15873_5#4	N77_21_ST5103	3	77	N	5103	21	18/02/09	7	ERS654281
17428_8#118	M68_21_ST2169	3	68	M	2169	21	2009-03-06	23	ERS719591
16399_5#14	EE26_19A_ST10542	1	26	EE	10542	19A	2009-11-02	13	ERS686007
17428_8#186	LL65_40_ST8958	2	65	LL	8958	40	22/06/09	23	ERS719659
15873_2#79	N76_19A_ST4029	3	76	N	4029	19A	18/03/09	13	ERS654368
17794_7#101	JJ61_11A_ST5902	2	61	JJ	5902	11A	2009-01-07	17	ERS719677
14520_5#1	HH43_10A_ST5521	1	43	HH	5521	10A	24/02/10	52	ERS524958
21523_1#137	LL66_19A_ST847	2	66	LL	847	19A	13/07/09	25	ERS1813606
14520_4#20	C2_19F_ST179	3	2	C	179	19F	2009-02-02	13	ERS524880
17794_7#113	SS97_19F_ST925	2	97	SS	925	19F	22/06/09	21	ERS719689
17428_8#119	D4_19A_ST847	3	4	D	847	19A	2009-07-10	43	ERS719592
14520_7#23	HH45_6B_ST10546	1	45	HH	10546	6B	22/04/09	5	ERS525170
14520_4#44	FF31_28F_ST11682	1	31	FF	11682	28F	2009-02-03	13	ERS524905
16399_5#48	GG35_35B_ST3329	1	35	GG	3329	35B	14/04/09	19	ERS685982
14520_5#4	II56_19A_ST847	1	56	II	847	19A	2009-06-07	17	ERS524961
14520_4#57	E18_23A_ST7318	3	18	E	7318	23A	2009-04-03	7	ERS524919
17428_8#185	GG34_35B_ST11721	1	34	GG	11721	35B	29/06/09	35	ERS719658
17794_7#131	T102_19A_ST847	3	102	T	847	19A	27/07/09	27	ERS719708
21523_1#123	T102_16F_ST766	3	102	T	766	16F	2009-04-06	19	ERS1813592
15873_4#81	JJ57_11A_ST5902	2	57	JJ	5902	11A	31/12/08	7	ERS654604
14520_7#19	EE28_19A_ST847	1	28	EE	847	19A	2009-11-03	7	ERS525166
16399_6#11	JJ59_6B_ST5516	2	59	JJ	5516	6B	15/04/09	11	ERS686050
17428_8#160	D4_15B/15C_ST4033	3	4	D	4033	15B/15C	2009-12-08	35	ERS719633
16399_6#2	RR92_23B_ST5706	2	92	RR	5706	23B	16/03/09	5	ERS686041
17428_8#145	OO80_6B_ST8052	2	80	OO	8052	6B	14/12/09	43	ERS719618
16399_6#32	D4_23B_ST5706	3	4	D	5706	23B	2009-11-03	13	ERS686073
15531_4#49	FF33_23B_ST5706	1	33	FF	5706	23B	15/06/09	21	ERS627020
15873_2#35	E22_15B/15C_ST910	3	22	E	910	15B/15C	2009-02-09	27	ERS654318
16399_5#68	GG35_35B_ST3329	1	35	GG	3329	35B	16/03/09	15	ERS686023
14520_5#66	SS98_11A_ST5902	2	98	SS	5902	11A	24/08/09	27	ERS525062
16453_2#12	MM75_48_ST10591	2	75	MM	10591	48	23/02/09	5	ERS686228
14520_5#45	GG36_6B_ST4039	1	36	GG	4039	6B	24/08/09	27	ERS525022
17794_8#1	JJ57_1_ST3081	2	57	JJ	3081	1	2009-08-04	21	ERS719718
21523_1#115	SS99_19A_ST10542	2	99	SS	10542	19A	13/07/09	19	ERS1813583
16399_7#77	JJ60_9V_ST10966	2	60	JJ	10966	9V	22/04/09	9	ERS686213
14520_4#87	SS97_14_ST915	2	97	SS	915	14	2009-03-08	27	ERS524949
16399_7#65	E21_6A_ST913	3	21	E	913	6A	2009-09-04	9	ERS686200
14520_5#90	RR95_6A_ST1737	2	95	RR	1737	6A	13/07/09	15	ERS525107
16399_7#20	HH41_18C_ST1233	1	41	HH	1233	18C	2009-10-01	7	ERS686147
17794_8#92	P84_22A_ST10600	3	84	P	10600	22A	2009-02-03	7	ERS719898
16399_5#1	SS97_14_ST915	2	97	SS	915	14	25/05/09	17	ERS685978
16453_2#14	JJ60_34_ST1778	2	60	JJ	1778	34	23/02/09	1	ERS686230
14520_5#46	EE30_14_ST63	1	30	EE	63	14	2009-09-09	25	ERS525024
16399_5#79	II47_13_ST11710	1	47	II	11710	13	2009-02-03	17	ERS686037
19183_3#8	HH40_NT_ST10967	1	40	HH	10967	NT	24/06/09	27	ERS745508
14520_5#62	E22_38_ST11756	3	22	E	11756	38	2009-08-07	19	ERS525054
15873_5#20	E19_11A_ST10968	3	19	E	10968	11A	15/07/09	25	ERS654378
17428_8#123	P84_9L_ST1735	3	84	P	1735	9L	14/09/09	35	ERS719596
21523_1#165	D5_19A_ST847	3	5	D	847	19A	2009-09-12	52	ERS1813634
14520_5#31	HH46_6A_ST3324	1	46	HH	3324	6A	2009-09-09	25	ERS524996
15873_3#50	SS100_19A_ST10542	2	100	SS	10542	19A	2009-09-02	13	ERS654434
14520_7#92	HH44_23B_ST5706	1	44	HH	5706	23B	2009-01-04	3	ERS525239
14520_5#58	D13_6A_ST913	3	13	D	913	6A	23/09/09	27	ERS525047
16399_5#64	II49_14_ST915	1	49	II	915	14	16/02/09	5	ERS686016
14520_5#20	MM75_13_ST11720	2	75	MM	11720	13	18/01/10	52	ERS524977
14520_5#68	RR94_17F_ST10626	2	94	RR	10626	17F	2010-08-03	52	ERS525066
15873_2#16	SS99_6A_ST1737	2	99	SS	1737	6A	15/06/09	15	ERS654296
17794_7#5	D6_16F_ST3407	3	6	D	3407	16F	13/05/09	17	ERS719826
16399_6#60	E19_23F_ST2174	3	19	E	2174	23F	25/11/09	43	ERS686101
14520_7#56	II51_19A_ST10542	1	51	II	10542	19A	30/03/09	11	ERS525203
15873_4#71	M68_12F_ST989	3	68	M	989	12F	2009-11-02	7	ERS654579
14520_7#16	HH38_19F_ST177	1	38	HH	177	19F	25/03/09	17	ERS525163
15873_5#22	M72_19A_ST847	3	72	M	847	19A	23/09/09	27	ERS654382
21523_1#121	D7_15B/15C_ST11776	3	7	D	11776	15B/15C	2009-10-06	21	ERS1813590
16399_6#30	E16_16F_ST3407	3	16	E	3407	16F	25/03/09	21	ERS686070
19183_3#98	MM73_9L_ST11705	2	73	MM	11705	9L	27/04/09	21	ERS745598
21523_1#140	E20_15B/15C_ST910	3	20	E	910	15B/15C	2009-02-12	43	ERS1813609
16399_6#39	N78_NT_ST4040	3	78	N	4040	NT	2009-06-05	15	ERS686080
16399_5#69	GG34_6B_ST5516	1	34	GG	5516	6B	23/02/09	17	ERS686025
17794_8#75	C3_11A_ST5902	3	3	C	5902	11A	2009-07-12	52	ERS719872
16399_6#47	T102_6A_ST913	3	102	T	913	6A	2009-06-04	11	ERS686088
16399_5#36	E24_35B_ST11721	3	24	E	11721	35B	15/04/09	5	ERS686167
15873_3#27	M67_19A_ST847	3	67	M	847	19A	15/04/09	21	ERS654408
17794_7#99	M71_20_ST10625	3	71	M	10625	20	27/05/09	17	ERS719675
15873_3#61	N77_21_ST5103	3	77	N	5103	21	15/04/09	15	ERS654447
17794_7#112	C3_15B/15C_ST910	3	3	C	910	15B/15C	30/03/09	15	ERS719688
21523_1#144	HH42_9V_ST11758	1	42	HH	11758	9V	22/07/09	25	ERS1813613
16399_5#62	JJ57_11A_ST5902	2	57	JJ	5902	11A	2009-11-03	17	ERS686014
14520_7#47	II53_34_ST4038	1	53	II	4038	34	22/06/09	19	ERS525194
17794_8#96	P84_19A_ST12316	3	84	P	12316	19A	2010-11-01	52	ERS719902
16399_6#10	SS96_6B_ST11762	2	96	SS	11762	6B	16/03/09	11	ERS686049
17794_8#12	HH40_15A_ST10618	1	40	HH	10618	15A	18/03/09	13	ERS719752
16399_7#62	RR89_6A_ST10801	2	89	RR	10801	6A	2009-01-07	25	ERS686197
14520_7#25	GG36_6B_ST4039	1	36	GG	4039	6B	23/03/09	5	ERS525172
16399_6#40	II47_23B_ST11676	1	47	II	11676	23B	29/04/09	25	ERS686081
21523_1#83	M71_20_ST10625	3	71	M	10625	20	2009-04-03	5	ERS1813552
15873_3#1	B1_6A_ST5734	3	1	B	5734	6A	2009-01-07	17	ERS654374
15873_2#19	M72_19A_ST847	3	72	M	847	19A	2009-09-09	25	ERS654300
21523_1#166	D7_19A_ST847	3	7	D	847	19A	2010-07-01	52	ERS1813635
21523_1#164	RR92_19A_ST847	2	92	RR	847	19A	17/08/09	27	ERS1813633
21523_1#125	RR88_23A_ST7318	2	88	RR	7318	23A	26/01/09	5	ERS1813594
14520_4#77	C3_15B/15C_ST910	3	3	C	910	15B/15C	17/08/09	35	ERS524939
17794_7#14	P84_15A_ST10618	3	84	P	10618	15A	16/03/09	9	ERS719744
14520_5#30	II52_6A_ST913	1	52	II	913	6A	28/09/09	35	ERS524994
17794_8#94	M72_15A_ST917	3	72	M	917	15A	2010-10-03	52	ERS719900
16399_7#31	D8_21_ST5103	3	8	D	5103	21	22/07/09	25	ERS686158
16399_5#63	JJ59_6B_ST5516	2	59	JJ	5516	6B	18/03/09	7	ERS686015
16453_2#52	MM75_48_ST10591	2	75	MM	10591	48	2009-01-06	19	ERS686268
15873_3#7	T101_39_ST6040	3	101	T	6040	39	2009-09-03	11	ERS654385
17428_8#172	T102_6A_ST913	3	102	T	913	6A	13/07/09	25	ERS719645
15873_2#55	T101_39_ST6040	3	101	T	6040	39	2009-09-02	7	ERS654341
17794_7#187	E18_23A_ST7318	3	18	E	7318	23A	2009-04-02	3	ERS719828
21523_1#134	II47_19F_ST925	1	47	II	925	19F	31/08/09	43	ERS1813602
17428_8#143	P84_34_ST4832	3	84	P	4832	34	20/07/09	27	ERS719616
16399_5#22	LL66_34_ST1778	2	66	LL	1778	34	2009-09-02	3	ERS686021
14520_5#53	MM74_NT_ST344	2	74	MM	344	NT	14/09/09	35	ERS525037
16399_7#3	II56_6A_ST5734	1	56	II	5734	6A	2010-01-03	52	ERS686128
19183_3#9	LL65_19A_ST847	2	65	LL	847	19A	2010-04-01	52	ERS745509
14520_7#36	FF33_12F_ST989	1	33	FF	989	12F	29/06/09	23	ERS525183
17794_7#108	II49_13_ST11750	1	49	II	11750	13	2009-09-11	43	ERS719684
15531_4#82	FF31_38_ST6103	1	31	FF	6103	38	22/12/08	3	ERS627086
14520_4#5	P86_34_ST4832	3	86	P	4832	34	18/01/10	52	ERS524865
14520_5#13	T101_6A_ST913	3	101	T	913	6A	16/12/09	52	ERS524970
16453_2#18	MM75_11B_ST10552	2	75	MM	10552	11B	29/06/09	23	ERS686234
15873_5#8	E20_40_ST8958	3	20	E	8958	40	15/04/09	11	ERS654298
17794_7#15	E19_20_ST10625	3	19	E	10625	20	20/05/09	17	ERS719748
15531_4#51	II54_6A_ST1737	1	54	II	1737	6A	2009-04-05	11	ERS627023
19183_3#16	RR92_19A_ST12191	2	92	RR	12191	19A	20/07/09	23	ERS745516
14520_5#91	II55_19A_ST10542	1	55	II	10542	19A	2009-09-11	35	ERS525109
14520_7#70	GG37_15A_ST10594	1	37	GG	10594	15A	2009-04-05	9	ERS525217
14520_5#64	II56_35F_ST10804	1	56	II	10804	35F	2010-04-01	43	ERS525058
14520_4#18	D9_20_ST10625	3	9	D	10625	20	2009-08-04	9	ERS524878
17794_7#188	JJ64_10A_ST5521	2	64	JJ	5521	10A	2010-10-03	52	ERS719834
17794_7#180	M68_12F_ST989	3	68	M	989	12F	25/03/09	13	ERS719810
14520_5#55	B1_6A_ST5734	3	1	B	5734	6A	30/12/09	43	ERS525041
17794_8#90	HH42_18A_ST241	1	42	HH	241	18A	2009-01-04	9	ERS719896
21523_1#118	D5_18A_ST241	3	5	D	241	18A	2009-04-03	11	ERS1813586
14520_4#26	E20_40_ST8958	3	20	E	8958	40	29/04/09	13	ERS524887
15873_2#39	E24_6A_ST913	3	24	E	913	6A	2009-08-07	17	ERS654323
16399_6#24	C2_16F_ST3407	3	2	C	3407	16F	2008-08-12	5	ERS686064
19183_3#95	GG36_19A_ST10629	1	36	GG	10629	19A	14/12/09	43	ERS745595
16399_7#51	D10_23B_ST5706	3	10	D	5706	23B	15/04/09	9	ERS686185
16399_7#21	EE27_19F_ST5702	1	27	EE	5702	19F	2009-04-03	11	ERS686148
14520_7#66	FF31_28F_ST11682	1	31	FF	11682	28F	19/03/09	15	ERS525213
14520_5#76	JJ64_21_ST5103	2	64	JJ	5103	21	23/09/09	27	ERS525081
16399_5#56	N76_19A_ST4029	3	76	N	4029	19A	13/05/09	21	ERS685996
17794_7#12	SS100_13_ST5647	2	100	SS	5647	13	2009-06-05	25	ERS719732
17428_8#163	SS96_19A_ST10542	2	96	SS	10542	19A	22/06/09	25	ERS719636
15873_4#4	SS100_NT_ST344	2	100	SS	344	NT	21/05/09	27	ERS654478
15873_5#75	MM73_23B_ST5706	2	73	MM	5706	23B	2009-05-01	5	ERS654591
16453_2#38	D6_NT_ST11729	3	6	D	11729	NT	15/04/09	13	ERS686254
16399_5#23	MM73_9L_ST11705	2	73	MM	11705	9L	16/03/09	15	ERS686024
14520_4#65	JJ58_23F_ST11718	2	58	JJ	11718	23F	23/09/09	43	ERS524927
15873_5#7	HH46_6A_ST3324	1	46	HH	3324	6A	29/07/09	19	ERS654292
17794_8#46	T102_6A_ST913	3	102	T	913	6A	15/06/09	21	ERS719831
16399_5#55	E16_20_ST5726	3	16	E	5726	20	2009-07-05	27	ERS685995
15873_5#30	T101_6A_ST913	3	101	T	913	6A	21/10/09	43	ERS654439
14520_7#34	HH46_34_ST4038	1	46	HH	4038	34	2009-06-05	7	ERS525181
14520_5#94	E20_19A_ST11691	3	20	E	11691	19A	30/09/09	35	ERS525115
15531_5#45	II52_19F_ST10589	1	52	II	10589	19F	2009-11-05	15	ERS627108
16399_6#73	M69_6B_ST4039	3	69	M	4039	6B	15/07/09	27	ERS686118
14520_4#73	DD14_19A_ST847	1	14	DD	847	19A	20/07/09	27	ERS524935
15873_3#40	E20_19A_ST11691	3	20	E	11691	19A	24/06/09	21	ERS654424
17428_8#121	D11_15B/15C_ST4033	3	11	D	4033	15B/15C	28/10/09	35	ERS719594
17428_8#153	OO81_4_ST12306	2	81	OO	12306	4	22/03/10	52	ERS719626
16453_2#1	E25_35B_ST11721	3	25	E	11721	35B	23/09/09	27	ERS686217
19183_3#23	D11_23B_ST5706	3	11	D	5706	23B	2009-10-06	15	ERS745523
17794_8#47	II49_NT_ST12812	1	49	II	12812	NT	2010-01-03	52	ERS719833
16399_6#8	SS96_6B_ST11762	2	96	SS	11762	6B	16/02/09	7	ERS686047
14520_5#24	JJ61_11A_ST5902	2	61	JJ	5902	11A	30/12/09	43	ERS524983
17428_8#142	M71_11A_ST5902	3	71	M	5902	11A	25/11/09	43	ERS719615
17428_8#159	T102_19A_ST847	3	102	T	847	19A	16/11/09	43	ERS719632
17794_7#41	D4_19F_ST5702	3	4	D	5702	19F	2009-03-06	25	ERS719889
17794_7#89	E25_35B_ST11721	3	25	E	11721	35B	26/08/09	23	ERS719664
17794_7#175	II56_34_ST4038	1	56	II	4038	34	27/04/09	7	ERS719798
21523_1#91	HH41_18C_ST1233	1	41	HH	1233	18C	2009-08-04	13	ERS1813560
16399_5#76	GG35_35B_ST3329	1	35	GG	3329	35B	16/02/09	11	ERS686034
17794_7#102	E16_19A_ST847	3	16	E	847	19A	2009-01-07	35	ERS719678
16399_5#65	M68_21_ST2169	3	68	M	2169	21	26/02/09	9	ERS686017
16399_7#36	JJ57_13_ST2174	2	57	JJ	2174	13	22/04/09	23	ERS686164
17794_7#125	D6_19A_ST4029	3	6	D	4029	19A	29/04/09	15	ERS719702
15873_3#39	FF33_16F_ST3407	1	33	FF	3407	16F	2010-11-01	52	ERS654423
16453_2#16	E17_18C_ST1233	3	17	E	1233	18C	2009-10-06	23	ERS686232
16399_7#46	II53_19A_ST847	1	53	II	847	19A	20/07/09	23	ERS686180
14520_5#47	II51_23F_ST10636	1	51	II	10636	23F	2010-04-01	52	ERS525026
16399_5#2	D4_NT_ST11729	3	4	D	11729	NT	2009-07-05	21	ERS685984
16399_6#80	T101_39_ST6040	3	101	T	6040	39	2009-06-04	15	ERS686125
14520_4#61	FF31_28F_ST11682	1	31	FF	11682	28F	16/02/09	11	ERS524923
16399_6#50	M68_21_ST2169	3	68	M	2169	21	2009-07-05	19	ERS686091
14520_7#35	EE29_38_ST11755	1	29	EE	11755	38	2009-01-07	17	ERS525182
19183_3#22	M68_15A_ST917	3	68	M	917	15A	17/06/09	25	ERS745522
15531_4#75	GG37_15B/15C_ST910	1	37	GG	910	15B/15C	2009-01-06	13	ERS627075
17428_8#188	FF32_NT_ST344	1	32	FF	344	NT	2009-11-05	21	ERS719661
16399_6#49	JJ57_17F_ST10593	2	57	JJ	10593	17F	25/03/09	19	ERS686090
16399_5#13	OO80_1_ST217	2	80	OO	217	1	2009-04-05	11	ERS686005
15873_2#44	M72_19A_ST847	3	72	M	847	19A	2009-12-08	21	ERS654328
17428_8#179	HH41_12F_ST989	1	41	HH	989	12F	2009-01-07	25	ERS719652
14520_5#85	HH45_6B_ST10546	1	45	HH	10546	6B	29/07/09	19	ERS525097
17794_7#90	P84_19A_ST1735	3	84	P	1735	19A	2009-09-11	43	ERS719665
17794_7#105	LL65_18A_ST241	2	65	LL	241	18A	25/05/09	19	ERS719681
17428_8#111	P85_15A_ST10618	3	85	P	10618	15A	2009-08-06	19	ERS719584
16399_5#27	OO81_10A_ST11690	2	81	OO	11690	10A	2009-01-06	9	ERS686058
17794_7#38	SS96_15B/15C_ST4033	2	96	SS	4033	15B/15C	25/05/09	21	ERS719886
14520_4#32	II53_34_ST4038	1	53	II	4038	34	27/04/09	11	ERS524893
16399_7#59	D10_19A_ST11691	3	10	D	11691	19A	19/08/09	27	ERS686194
17428_8#178	HH44_23B_ST5706	1	44	HH	5706	23B	27/05/09	11	ERS719651
14520_7#61	HH46_23B_ST5706	1	46	HH	5706	23B	2009-01-07	15	ERS525208
14520_5#19	JJ63_6A_ST913	2	63	JJ	913	6A	19/08/09	23	ERS524976
14893_8#4	M69_19F_ST10669	3	69	M	10669	19F	30/12/09	52	ERS524943
14520_7#13	EE30_14_ST63	1	30	EE	63	14	23/04/09	5	ERS525160
15531_4#78	FF33_19F_ST925	1	33	FF	925	19F	2009-01-06	19	ERS627081
17428_8#147	D7_15B/15C_ST4033	3	7	D	4033	15B/15C	22/07/09	27	ERS719620
15873_4#63	GG34_6B_ST5516	1	34	GG	5516	6B	26/01/09	13	ERS654567
21523_1#95	LL65_18A_ST241	2	65	LL	241	18A	2009-11-05	17	ERS1813574
16399_7#61	D10_11A_ST5902	3	10	D	5902	11A	22/07/09	23	ERS686196
14520_5#21	SS97_14_ST915	2	97	SS	915	14	20/07/09	25	ERS524978
21523_1#163	LL65_19A_ST847	2	65	LL	847	19A	14/09/09	35	ERS1813632
15873_2#48	N76_19A_ST4029	3	76	N	4029	19A	2009-10-06	25	ERS654333
14520_4#29	M67_16F_ST3407	3	67	M	3407	16F	16/03/09	17	ERS524890
15873_2#78	B1_6A_ST5734	3	1	B	5734	6A	24/02/10	52	ERS654366
15873_2#7	N76_19A_ST4029	3	76	N	4029	19A	18/02/09	9	ERS654285
21523_1#158	EE29_13_ST11720	1	29	EE	11720	13	30/12/09	43	ERS1813627
17428_8#130	RR92_19A_ST847	2	92	RR	847	19A	2009-07-12	43	ERS719603
15873_3#3	FF32_10A_ST5521	1	32	FF	5521	10A	2009-07-12	52	ERS654380
16399_6#54	II49_14_ST915	1	49	II	915	14	30/03/09	11	ERS686095
16399_6#44	D5_34_ST7319	3	5	D	7319	34	2009-02-02	7	ERS686085
15873_3#64	E18_23B_ST11676	3	18	E	11676	23B	15/04/09	13	ERS654452
14520_4#54	GG36_6B_ST4039	1	36	GG	4039	6B	2009-06-04	7	ERS524916
19183_3#10	D5_34_ST7319	3	5	D	7319	34	19/08/09	35	ERS745510
16399_7#52	JJ61_48_ST10591	2	61	JJ	10591	48	2009-08-04	5	ERS686186
17428_8#110	EE27_23A_ST7318	1	27	EE	7318	23A	14/10/09	43	ERS719583
17794_8#4	II51_11A_ST5722	1	51	II	5722	11A	14/09/09	35	ERS719724
16453_2#17	RR89_6A_ST10801	2	89	RR	10801	6A	2009-09-03	9	ERS686233
16399_7#54	C3_17F_ST910	3	3	C	910	17F	2009-12-10	43	ERS686188
21523_1#73	DD14_28F_ST11682	1	14	DD	11682	28F	16/03/09	9	ERS1813542
16453_2#31	JJ63_19A_ST2174	2	63	JJ	2174	19A	2009-05-08	21	ERS686247
14520_5#32	EE30_14_ST63	1	30	EE	63	14	26/08/09	23	ERS524998
15873_2#42	B1_15A_ST917	3	1	B	917	15A	22/04/09	7	ERS654326
16453_2#27	D13_15B/15C_ST910	3	13	D	910	15B/15C	17/06/09	13	ERS686243
16453_2#10	RR94_9L_ST4108	2	94	RR	4108	9L	2009-04-05	7	ERS686226
15531_4#74	II51_6A_ST10899	1	51	II	10899	6A	25/05/09	19	ERS627074
17794_7#3	LL65_18A_ST241	2	65	LL	241	18A	16/03/09	9	ERS719807
14520_4#46	E23_22A_ST10600	3	23	E	10600	22A	15/07/09	19	ERS524907
17794_7#186	E22_35B_ST11721	3	22	E	11721	35B	13/05/09	11	ERS719824
16399_6#62	EE27_19F_ST5702	1	27	EE	5702	19F	2009-01-04	15	ERS686103
17428_8#162	HH40_19F_ST177	1	40	HH	177	19F	14/10/09	43	ERS719635
19183_3#11	D8_23A_ST7318	3	8	D	7318	23A	20/01/10	52	ERS745511
15873_5#16	E22_15B/15C_ST910	3	22	E	910	15B/15C	19/08/09	25	ERS654370
14520_7#14	II52_16F_ST917	1	52	II	917	16F	2009-06-07	23	ERS525161
14520_5#52	GG37_28F_ST5823	1	37	GG	5823	28F	29/12/09	43	ERS525035
17794_8#114	MM74_1_ST3081	2	74	MM	3081	1	22/06/09	23	ERS719920
15873_3#36	E22_38_ST11756	3	22	E	11756	38	2009-10-06	15	ERS654420
21523_1#145	LL65_19A_ST847	2	65	LL	847	19A	2009-09-11	43	ERS1813615
14520_5#16	E18_NT_ST7599	3	18	E	7599	NT	2009-08-07	25	ERS524973
16453_2#3	RR91_1_ST3081	2	91	RR	3081	1	2009-09-03	5	ERS686219
16399_7#42	II49_14_ST915	1	49	II	915	14	2009-11-05	17	ERS686173
14520_4#84	N77_21_ST5103	3	77	N	5103	21	23/12/09	52	ERS524946
17428_8#157	M71_19A_ST12307	3	71	M	12307	19A	20/01/10	52	ERS719630
16399_6#41	GG34_6A_ST11700	1	34	GG	11700	6A	2009-04-05	27	ERS686082
16399_5#80	E16_6B_ST5516	3	16	E	5516	6B	25/02/09	17	ERS686038
16399_6#6	MM73_9L_ST11705	2	73	MM	11705	9L	2009-02-03	13	ERS686045
15873_5#82	JJ58_23F_ST11718	2	58	JJ	11718	23F	31/12/08	5	ERS654598
21523_1#114	II47_17F_ST10626	1	47	II	10626	17F	30/03/09	21	ERS1813582
14520_4#30	P86_23B_ST5511	3	86	P	5511	23B	27/04/09	13	ERS524891
17428_8#116	M71_13_ST11720	3	71	M	11720	13	30/09/09	35	ERS719589
17794_7#13	P86_15B/15C_ST11697	3	86	P	11697	15B/15C	2009-06-07	23	ERS719740
21523_1#156	LL66_19A_ST847	2	66	LL	847	19A	16/11/09	43	ERS1813626

## Sheet: Table2
ID1	ID2	SNP Distance	Infant1	Infant2	ST1	ST2	Serotype1	Serotype2	V1	V2	X1	X2	Y1	Y2	Group 1	Group 2	Date1	Date2	DOB1	DOB2	GPSC	Barcode1	Barcode2	Visit1	Visit2	Barcode_match
14520_7#43	15873_2#54	0	27	97	915	915	14	14	EE	SS	-16.2425	-16.0828	13.2276	13.2395	1	2	18/02/09	16/04/09	22/12/08	2009-03-02	GPSC118	EE27_14_ST915	SS97_14_ST915	9	11	FALSE
14520_7#22	16453_2#14	0	33	60	1778	1778	34	34	FF	JJ	-15.9969	-16.3435	13.2681	13.1934	1	2	23/02/09	23/02/09	22/01/09	19/02/09	GPSC25	FF33_34_ST1778	JJ60_34_ST1778	5	1	FALSE
17794_8#16	21523_1#87	0	5	5	7319	7319	34	34	D	D	-16.2129	-16.2129	13.2494	13.2494	3	3	2009-01-04	18/03/09	23/12/08	23/12/08	GPSC25	D5_34_ST7319	D5_34_ST7319	15	13	TRUE
15873_3#6	15873_3#72	0	22	22	910	910	15B/15C	15B/15C	E	E	-16.2467	-16.2467	13.2793	13.2793	3	3	2009-05-08	22/07/09	2009-02-03	2009-02-03	GPSC26	E22_15B/15C_ST910	E22_15B/15C_ST910	23	21	TRUE
15873_3#6	15873_5#16	0	22	22	910	910	15B/15C	15B/15C	E	E	-16.2467	-16.2467	13.2793	13.2793	3	3	2009-05-08	19/08/09	2009-02-03	2009-02-03	GPSC26	E22_15B/15C_ST910	E22_15B/15C_ST910	23	25	TRUE
15873_3#72	15873_5#16	0	22	22	910	910	15B/15C	15B/15C	E	E	-16.2467	-16.2467	13.2793	13.2793	3	3	22/07/09	19/08/09	2009-02-03	2009-02-03	GPSC26	E22_15B/15C_ST910	E22_15B/15C_ST910	21	25	TRUE
15873_3#6	15873_5#6	0	22	22	910	910	15B/15C	15B/15C	E	E	-16.2467	-16.2467	13.2793	13.2793	3	3	2009-05-08	28/10/09	2009-02-03	2009-02-03	GPSC26	E22_15B/15C_ST910	E22_15B/15C_ST910	23	35	TRUE
15873_3#72	15873_5#6	0	22	22	910	910	15B/15C	15B/15C	E	E	-16.2467	-16.2467	13.2793	13.2793	3	3	22/07/09	28/10/09	2009-02-03	2009-02-03	GPSC26	E22_15B/15C_ST910	E22_15B/15C_ST910	21	35	TRUE
15873_5#16	15873_5#6	0	22	22	910	910	15B/15C	15B/15C	E	E	-16.2467	-16.2467	13.2793	13.2793	3	3	19/08/09	28/10/09	2009-02-03	2009-02-03	GPSC26	E22_15B/15C_ST910	E22_15B/15C_ST910	25	35	TRUE
16399_7#28	16399_7#55	0	94	27	910	910	15B/15C	15B/15C	RR	EE	-16.0145	-16.2425	13.2792	13.2276	2	1	22/09/09	19/08/09	22/03/09	22/12/08	GPSC26	RR94_15B/15C_ST910	EE27_15B/15C_ST910	27	35	FALSE
14520_4#60	16453_2#22	0	23	23	10600	10600	22A	22A	E	E	-16.2467	-16.2467	13.2793	13.2793	3	3	2009-08-04	22/04/09	2009-06-03	2009-06-03	GPSC26	E23_22A_ST10600	E23_22A_ST10600	5	7	TRUE
15873_3#6	17794_8#15	0	22	25	910	910	15B/15C	15B/15C	E	E	-16.2467	-16.2467	13.2793	13.2793	3	3	2009-05-08	2009-12-08	2009-02-03	20/03/09	GPSC26	E22_15B/15C_ST910	E25_15B/15C_ST910	23	21	FALSE
15873_3#72	17794_8#15	0	22	25	910	910	15B/15C	15B/15C	E	E	-16.2467	-16.2467	13.2793	13.2793	3	3	22/07/09	2009-12-08	2009-02-03	20/03/09	GPSC26	E22_15B/15C_ST910	E25_15B/15C_ST910	21	21	FALSE
15873_5#16	17794_8#15	0	22	25	910	910	15B/15C	15B/15C	E	E	-16.2467	-16.2467	13.2793	13.2793	3	3	19/08/09	2009-12-08	2009-02-03	20/03/09	GPSC26	E22_15B/15C_ST910	E25_15B/15C_ST910	25	21	FALSE
15873_5#6	17794_8#15	0	22	25	910	910	15B/15C	15B/15C	E	E	-16.2467	-16.2467	13.2793	13.2793	3	3	28/10/09	2009-12-08	2009-02-03	20/03/09	GPSC26	E22_15B/15C_ST910	E25_15B/15C_ST910	35	21	FALSE
16399_6#26	21523_1#82	0	14	14	910	910	15B/15C	15B/15C	DD	DD	-16.0075	-16.0075	13.1865	13.1865	1	1	2009-02-03	16/02/09	17/01/09	17/01/09	GPSC26	DD14_15B/15C_ST910	DD14_15B/15C_ST910	7	5	TRUE
17428_8#182	17794_7#104	0	71	71	10625	10625	20	20	M	M	-16.2288	-16.2288	13.2323	13.2323	3	3	22/07/09	2009-05-08	30/01/09	30/01/09	GPSC37	M71_20_ST10625	M71_20_ST10625	25	27	TRUE
14520_7#63	14520_7#69	0	56	51	847	847	19A	19A	II	II	-16.0737	-16.0737	13.242	13.242	1	1	2009-08-06	14/04/09	17/03/09	18/01/09	GPSC44	II56_19A_ST847	II51_19A_ST847	13	13	FALSE
15873_2#22	15873_5#22	0	72	72	847	847	19A	19A	M	M	-16.2288	-16.2288	13.2323	13.2323	3	3	13/01/10	23/09/09	24/03/09	24/03/09	GPSC44	M72_19A_ST847	M72_19A_ST847	43	27	TRUE
17428_8#117	17428_8#124	0	92	92	847	847	19A	19A	RR	RR	-16.0145	-16.0145	13.2792	13.2792	2	2	22/06/09	2009-12-10	17/02/09	17/02/09	GPSC44	RR92_19A_ST847	RR92_19A_ST847	19	35	TRUE
17794_7#102	17794_7#131	0	16	102	847	847	19A	19A	E	T	-16.2467	-16.1211	13.2793	13.2413	3	3	2009-01-07	27/07/09	28/10/08	20/01/09	GPSC44	E16_19A_ST847	T102_19A_ST847	35	27	FALSE
17428_8#190	17794_7#94	0	66	66	847	847	19A	19A	LL	LL	-15.9859	-15.9859	13.2842	13.2842	2	2	15/06/09	27/07/09	22/01/09	22/01/09	GPSC44	LL66_19A_ST847	LL66_19A_ST847	21	27	TRUE
14520_4#67	21523_1#110	0	72	72	847	847	19A	19A	M	M	-16.2288	-16.2288	13.2323	13.2323	3	3	29/07/09	2009-03-06	24/03/09	24/03/09	GPSC44	M72_19A_ST847	M72_19A_ST847	19	11	TRUE
17428_8#190	21523_1#137	0	66	66	847	847	19A	19A	LL	LL	-15.9859	-15.9859	13.2842	13.2842	2	2	15/06/09	13/07/09	22/01/09	22/01/09	GPSC44	LL66_19A_ST847	LL66_19A_ST847	21	25	TRUE
17794_7#94	21523_1#137	0	66	66	847	847	19A	19A	LL	LL	-15.9859	-15.9859	13.2842	13.2842	2	2	27/07/09	13/07/09	22/01/09	22/01/09	GPSC44	LL66_19A_ST847	LL66_19A_ST847	27	25	TRUE
17428_8#170	21523_1#152	0	73	41	847	847	19A	19A	MM	HH	-16.0152	-16.3801	13.2546	13.2444	2	1	29/09/09	30/12/09	2008-06-12	2009-01-10	GPSC44	MM73_19A_ST847	HH41_19A_ST847	43	52	FALSE
17428_8#117	21523_1#164	0	92	92	847	847	19A	19A	RR	RR	-16.0145	-16.0145	13.2792	13.2792	2	2	22/06/09	17/08/09	17/02/09	17/02/09	GPSC44	RR92_19A_ST847	RR92_19A_ST847	19	27	TRUE
17428_8#124	21523_1#164	0	92	92	847	847	19A	19A	RR	RR	-16.0145	-16.0145	13.2792	13.2792	2	2	2009-12-10	17/08/09	17/02/09	17/02/09	GPSC44	RR92_19A_ST847	RR92_19A_ST847	35	27	TRUE
14520_4#48	14520_7#23	0	45	45	10546	10546	6B	6B	HH	HH	-16.3801	-16.3801	13.2444	13.2444	1	1	2009-06-05	22/04/09	21/03/09	21/03/09	GPSC51	HH45_6B_ST10546	HH45_6B_ST10546	7	5	TRUE
14520_5#23	15873_2#17	0	45	45	10546	10546	6B	6B	HH	HH	-16.3801	-16.3801	13.2444	13.2444	1	1	2009-09-09	18/11/09	21/03/09	21/03/09	GPSC51	HH45_6B_ST10546	HH45_6B_ST10546	25	35	TRUE
14520_5#93	15873_2#4	0	72	20	11691	11691	19A	19A	M	E	-16.2288	-16.2467	13.2323	13.2793	3	3	15/07/09	2009-10-06	24/03/09	28/01/09	GPSC51	M72_19A_ST11691	E20_19A_ST11691	17	19	FALSE
16399_5#70	16399_5#80	0	16	16	5516	5516	6B	6B	E	E	-16.2467	-16.2467	13.2793	13.2793	3	3	2009-11-03	25/02/09	28/10/08	28/10/08	GPSC51	E16_6B_ST5516	E16_6B_ST5516	19	17	TRUE
16399_6#11	16399_6#56	0	59	59	5516	5516	6B	6B	JJ	JJ	-16.3435	-16.3435	13.1934	13.1934	2	2	15/04/09	2009-01-04	31/01/09	31/01/09	GPSC51	JJ59_6B_ST5516	JJ59_6B_ST5516	11	9	TRUE
16399_5#69	16399_6#63	0	34	34	5516	5516	6B	6B	GG	GG	-16.0404	-16.0404	13.2421	13.2421	1	1	23/02/09	2009-06-04	2008-01-11	2008-01-11	GPSC51	GG34_6B_ST5516	GG34_6B_ST5516	17	23	TRUE
16399_6#10	16399_6#8	0	96	96	11762	11762	6B	6B	SS	SS	-16.0828	-16.0828	13.2395	13.2395	2	2	16/03/09	16/02/09	2009-04-01	2009-04-01	GPSC51	SS96_6B_ST11762	SS96_6B_ST11762	11	7	TRUE
14520_5#93	17428_8#113	0	72	20	11691	11691	19A	19A	M	E	-16.2288	-16.2467	13.2323	13.2793	3	3	15/07/09	27/05/09	24/03/09	28/01/09	GPSC51	M72_19A_ST11691	E20_19A_ST11691	17	17	FALSE
15873_2#4	17428_8#113	0	20	20	11691	11691	19A	19A	E	E	-16.2467	-16.2467	13.2793	13.2793	3	3	2009-10-06	27/05/09	28/01/09	28/01/09	GPSC51	E20_19A_ST11691	E20_19A_ST11691	19	17	TRUE
16399_6#11	17428_8#150	0	59	59	5516	5516	6B	6B	JJ	JJ	-16.3435	-16.3435	13.1934	13.1934	2	2	15/04/09	22/07/09	31/01/09	31/01/09	GPSC51	JJ59_6B_ST5516	JJ59_6B_ST5516	11	25	TRUE
16399_6#56	17428_8#150	0	59	59	5516	5516	6B	6B	JJ	JJ	-16.3435	-16.3435	13.1934	13.1934	2	2	2009-01-04	22/07/09	31/01/09	31/01/09	GPSC51	JJ59_6B_ST5516	JJ59_6B_ST5516	9	25	TRUE
17428_8#166	17428_8#171	0	35	35	5516	5516	6B	6B	GG	GG	-16.0404	-16.0404	13.2421	13.2421	1	1	2009-08-06	2009-03-08	2008-05-12	2008-05-12	GPSC51	GG35_6B_ST5516	GG35_6B_ST5516	27	35	TRUE
17428_8#166	21523_1#143	0	35	35	5516	5516	6B	6B	GG	GG	-16.0404	-16.0404	13.2421	13.2421	1	1	2009-08-06	28/09/09	2008-05-12	2008-05-12	GPSC51	GG35_6B_ST5516	GG35_6B_ST5516	27	43	TRUE
17428_8#171	21523_1#143	0	35	35	5516	5516	6B	6B	GG	GG	-16.0404	-16.0404	13.2421	13.2421	1	1	2009-03-08	28/09/09	2008-05-12	2008-05-12	GPSC51	GG35_6B_ST5516	GG35_6B_ST5516	35	43	TRUE
15873_4#65	16399_5#68	0	35	35	3329	3329	35B	35B	GG	GG	-16.0404	-16.0404	13.2421	13.2421	1	1	2008-08-12	16/03/09	2008-05-12	2008-05-12	GPSC56	GG35_35B_ST3329	GG35_35B_ST3329	1	15	TRUE
14520_5#5	17794_7#9	0	24	24	11721	11721	35B	35B	E	E	-16.2467	-16.2467	13.2793	13.2793	3	3	2010-03-03	2009-12-11	13/03/09	13/03/09	GPSC56	E24_35B_ST11721	E24_35B_ST11721	52	35	TRUE
14520_5#30	14520_5#58	0	52	13	913	913	6A	6A	II	D	-16.0737	-16.2129	13.242	13.2494	1	3	28/09/09	23/09/09	2009-04-02	24/03/09	GPSC60	II52_6A_ST913	D13_6A_ST913	35	27	FALSE
16453_2#17	16453_2#40	0	89	89	10801	10801	6A	6A	RR	RR	-16.0145	-16.0145	13.2792	13.2792	2	2	2009-09-03	2009-04-05	2009-11-01	2009-11-01	GPSC60	RR89_6A_ST10801	RR89_6A_ST10801	9	17	TRUE
17428_8#172	17794_8#46	0	102	102	913	913	6A	6A	T	T	-16.1211	-16.1211	13.2413	13.2413	3	3	13/07/09	15/06/09	20/01/09	20/01/09	GPSC60	T102_6A_ST913	T102_6A_ST913	25	21	TRUE
14520_4#62	14520_4#63	0	51	48	10542	10542	19A	19A	II	II	-16.0737	-16.0737	13.242	13.242	1	1	16/02/09	16/02/09	18/01/09	23/12/08	GPSC7	II51_19A_ST10542	II48_19A_ST10542	5	9	FALSE
14520_4#62	14520_7#56	0	51	51	10542	10542	19A	19A	II	II	-16.0737	-16.0737	13.242	13.242	1	1	16/02/09	30/03/09	18/01/09	18/01/09	GPSC7	II51_19A_ST10542	II51_19A_ST10542	5	11	TRUE
14520_4#63	14520_7#56	0	48	51	10542	10542	19A	19A	II	II	-16.0737	-16.0737	13.242	13.242	1	1	16/02/09	30/03/09	23/12/08	18/01/09	GPSC7	II48_19A_ST10542	II51_19A_ST10542	9	11	FALSE
14520_4#62	15531_4#44	0	51	51	10542	10542	19A	19A	II	II	-16.0737	-16.0737	13.242	13.242	1	1	16/02/09	27/04/09	18/01/09	18/01/09	GPSC7	II51_19A_ST10542	II51_19A_ST10542	5	15	TRUE
14520_4#63	15531_4#44	0	48	51	10542	10542	19A	19A	II	II	-16.0737	-16.0737	13.242	13.242	1	1	16/02/09	27/04/09	23/12/08	18/01/09	GPSC7	II48_19A_ST10542	II51_19A_ST10542	9	15	FALSE
14520_7#56	15531_4#44	0	51	51	10542	10542	19A	19A	II	II	-16.0737	-16.0737	13.242	13.242	1	1	30/03/09	27/04/09	18/01/09	18/01/09	GPSC7	II51_19A_ST10542	II51_19A_ST10542	11	15	TRUE
16399_5#46	17428_8#111	0	84	85	10618	10618	15A	15A	P	P	-16.148	-16.148	13.1677	13.1677	3	3	2009-11-05	2009-08-06	20/01/09	29/01/09	GPSC75	P84_15A_ST10618	P85_15A_ST10618	17	19	FALSE
17428_8#135	17428_8#137	0	85	85	11711	11711	13	13	P	P	-16.148	-16.148	13.1677	13.1677	3	3	28/09/09	2009-06-07	29/01/09	29/01/09	GPSC75	P85_13_ST11711	P85_13_ST11711	35	23	TRUE
17428_8#135	17794_7#109	0	85	85	11711	11711	13	13	P	P	-16.148	-16.148	13.1677	13.1677	3	3	28/09/09	2009-03-08	29/01/09	29/01/09	GPSC75	P85_13_ST11711	P85_13_ST11711	35	27	TRUE
17428_8#137	17794_7#109	0	85	85	11711	11711	13	13	P	P	-16.148	-16.148	13.1677	13.1677	3	3	2009-06-07	2009-03-08	29/01/09	29/01/09	GPSC75	P85_13_ST11711	P85_13_ST11711	23	27	TRUE
16399_5#46	17794_7#14	0	84	84	10618	10618	15A	15A	P	P	-16.148	-16.148	13.1677	13.1677	3	3	2009-11-05	16/03/09	20/01/09	20/01/09	GPSC75	P84_15A_ST10618	P84_15A_ST10618	17	9	TRUE
17428_8#111	17794_7#14	0	85	84	10618	10618	15A	15A	P	P	-16.148	-16.148	13.1677	13.1677	3	3	2009-08-06	16/03/09	29/01/09	20/01/09	GPSC75	P85_15A_ST10618	P84_15A_ST10618	19	9	FALSE
17428_8#144	17794_8#103	0	68	68	917	917	15A	15A	M	M	-16.2288	-16.2288	13.2323	13.2323	3	3	2009-01-07	26/08/09	28/12/08	28/12/08	GPSC75	M68_15A_ST917	M68_15A_ST917	27	35	TRUE
16399_5#46	21523_1#109	0	84	84	10618	10618	15A	15A	P	P	-16.148	-16.148	13.1677	13.1677	3	3	2009-11-05	30/03/09	20/01/09	20/01/09	GPSC75	P84_15A_ST10618	P84_15A_ST10618	17	11	TRUE
17428_8#111	21523_1#109	0	85	84	10618	10618	15A	15A	P	P	-16.148	-16.148	13.1677	13.1677	3	3	2009-08-06	30/03/09	29/01/09	20/01/09	GPSC75	P85_15A_ST10618	P84_15A_ST10618	19	11	FALSE
17794_7#14	21523_1#109	0	84	84	10618	10618	15A	15A	P	P	-16.148	-16.148	13.1677	13.1677	3	3	16/03/09	30/03/09	20/01/09	20/01/09	GPSC75	P84_15A_ST10618	P84_15A_ST10618	9	11	TRUE
14520_4#31	14520_5#41	0	83	83	5511	5511	23B	23B	P	P	-16.148	-16.148	13.1677	13.1677	3	3	27/04/09	20/07/09	17/01/09	17/01/09	GPSC81	P83_23B_ST5511	P83_23B_ST5511	15	27	TRUE
14520_4#31	15873_2#77	0	83	83	5511	5511	23B	23B	P	P	-16.148	-16.148	13.1677	13.1677	3	3	27/04/09	14/04/09	17/01/09	17/01/09	GPSC81	P83_23B_ST5511	P83_23B_ST5511	15	13	TRUE
14520_5#41	15873_2#77	0	83	83	5511	5511	23B	23B	P	P	-16.148	-16.148	13.1677	13.1677	3	3	20/07/09	14/04/09	17/01/09	17/01/09	GPSC81	P83_23B_ST5511	P83_23B_ST5511	27	13	TRUE
17428_8#180	19183_3#23	0	11	11	5706	5706	23B	23B	D	D	-16.2129	-16.2129	13.2494	13.2494	3	3	27/05/09	2009-10-06	2009-02-03	2009-02-03	GPSC81	D11_23B_ST5706	D11_23B_ST5706	13	15	TRUE
17428_8#186	21523_1#119	0	65	17	8958	8958	40	40	LL	E	-15.9859	-16.2467	13.2842	13.2793	2	3	22/06/09	15/04/09	15/01/09	2009-01-01	GPSC91	LL65_40_ST8958	E17_40_ST8958	23	15	FALSE
14520_7#43	17428_8#151	1	27	97	915	915	14	14	EE	SS	-16.2425	-16.0828	13.2276	13.2395	1	2	18/02/09	2009-06-07	22/12/08	2009-03-02	GPSC118	EE27_14_ST915	SS97_14_ST915	9	23	FALSE
15873_2#54	17428_8#151	1	97	97	915	915	14	14	SS	SS	-16.0828	-16.0828	13.2395	13.2395	2	2	16/04/09	2009-06-07	2009-03-02	2009-03-02	GPSC118	SS97_14_ST915	SS97_14_ST915	11	23	TRUE
17794_7#130	17794_7#98	1	80	80	8052	8052	6B	6B	OO	OO	-16.0614	-16.0614	13.1668	13.1668	2	2	16/07/09	2009-10-08	19/02/09	19/02/09	GPSC12	OO80_6B_ST8052	OO80_6B_ST8052	21	25	TRUE
17794_8#80	21523_1#124	1	90	90	11700	11700	6A	6A	RR	RR	-16.0145	-16.0145	13.2792	13.2792	2	2	15/06/09	2009-01-06	2009-06-02	2009-06-02	GPSC12	RR90_6A_ST11700	RR90_6A_ST11700	19	17	TRUE
16399_7#43	21523_1#85	1	90	81	11700	11700	6A	6A	RR	OO	-16.0145	-16.0614	13.2792	13.1668	2	2	2009-04-05	13/07/09	2009-06-02	2009-02-04	GPSC12	RR90_6A_ST11700	OO81_6A_ST11700	13	15	FALSE
17794_7#181	21523_1#85	1	90	81	11700	11700	6A	6A	RR	OO	-16.0145	-16.0614	13.2792	13.1668	2	2	20/04/09	13/07/09	2009-06-02	2009-02-04	GPSC12	RR90_6A_ST11700	OO81_6A_ST11700	11	15	FALSE
21523_1#124	21523_1#85	1	90	81	11700	11700	6A	6A	RR	OO	-16.0145	-16.0614	13.2792	13.1668	2	2	2009-01-06	13/07/09	2009-06-02	2009-02-04	GPSC12	RR90_6A_ST11700	OO81_6A_ST11700	17	15	FALSE
17794_7#174	17794_8#108	1	40	68	10967	10967	NT	NT	HH	M	-16.3801	-16.2288	13.2444	13.2323	1	3	2009-07-12	23/12/09	18/12/08	28/12/08	GPSC193	HH40_NT_ST10967	M68_NT_ST10967	52	52	FALSE
14520_5#24	16399_7#79	1	61	61	5902	5902	11A	11A	JJ	JJ	-16.3435	-16.3435	13.1934	13.1934	2	2	30/12/09	17/06/09	2009-05-03	2009-05-03	GPSC24	JJ61_11A_ST5902	JJ61_11A_ST5902	43	15	TRUE
14520_7#22	14520_7#48	1	33	54	1778	1778	34	34	FF	II	-15.9969	-16.0737	13.2681	13.242	1	1	23/02/09	23/02/09	22/01/09	19/02/09	GPSC25	FF33_34_ST1778	II54_34_ST1778	5	1	FALSE
15873_4#72	16399_5#22	1	66	66	1778	1778	34	34	LL	LL	-15.9859	-15.9859	13.2842	13.2842	2	2	26/01/09	2009-09-02	22/01/09	22/01/09	GPSC25	LL66_34_ST1778	LL66_34_ST1778	1	3	TRUE
14520_7#48	16453_2#14	1	54	60	1778	1778	34	34	II	JJ	-16.0737	-16.3435	13.242	13.1934	1	2	23/02/09	23/02/09	19/02/09	19/02/09	GPSC25	II54_34_ST1778	JJ60_34_ST1778	1	1	FALSE
16399_5#43	16453_2#5	1	17	91	1778	1778	34	34	E	RR	-16.2467	-16.0145	13.2793	13.2792	3	2	24/06/09	2009-04-05	2009-01-01	2009-07-02	GPSC25	E17_34_ST1778	RR91_34_ST1778	25	13	FALSE
16399_5#22	17794_8#119	1	66	66	1778	1778	34	34	LL	LL	-15.9859	-15.9859	13.2842	13.2842	2	2	2009-09-02	20/04/09	22/01/09	22/01/09	GPSC25	LL66_34_ST1778	LL66_34_ST1778	3	13	TRUE
16453_2#59	17794_8#16	1	5	5	7319	7319	34	34	D	D	-16.2129	-16.2129	13.2494	13.2494	3	3	15/04/09	2009-01-04	23/12/08	23/12/08	GPSC25	D5_34_ST7319	D5_34_ST7319	17	15	TRUE
17794_7#100	17794_8#16	1	5	5	7319	7319	34	34	D	D	-16.2129	-16.2129	13.2494	13.2494	3	3	2009-10-06	2009-01-04	23/12/08	23/12/08	GPSC25	D5_34_ST7319	D5_34_ST7319	25	15	TRUE
16453_2#59	21523_1#87	1	5	5	7319	7319	34	34	D	D	-16.2129	-16.2129	13.2494	13.2494	3	3	15/04/09	18/03/09	23/12/08	23/12/08	GPSC25	D5_34_ST7319	D5_34_ST7319	17	13	TRUE
17794_7#100	21523_1#87	1	5	5	7319	7319	34	34	D	D	-16.2129	-16.2129	13.2494	13.2494	3	3	2009-10-06	18/03/09	23/12/08	23/12/08	GPSC25	D5_34_ST7319	D5_34_ST7319	25	13	TRUE
17794_8#89	21523_1#92	1	29	13	7319	7319	34	34	EE	D	-16.2425	-16.2129	13.2276	13.2494	1	3	24/02/10	2009-07-05	2009-05-03	24/03/09	GPSC25	EE29_34_ST7319	D13_34_ST7319	52	7	FALSE
16453_2#52	16453_2#9	1	75	75	10591	10591	48	48	MM	MM	-16.0152	-16.0152	13.2546	13.2546	2	2	2009-01-06	2009-04-05	27/01/09	27/01/09	GPSC253	MM75_48_ST10591	MM75_48_ST10591	19	15	TRUE
15873_2#35	15873_3#6	1	22	22	910	910	15B/15C	15B/15C	E	E	-16.2467	-16.2467	13.2793	13.2793	3	3	2009-02-09	2009-05-08	2009-02-03	2009-02-03	GPSC26	E22_15B/15C_ST910	E22_15B/15C_ST910	27	23	TRUE
15873_2#35	15873_3#72	1	22	22	910	910	15B/15C	15B/15C	E	E	-16.2467	-16.2467	13.2793	13.2793	3	3	2009-02-09	22/07/09	2009-02-03	2009-02-03	GPSC26	E22_15B/15C_ST910	E22_15B/15C_ST910	27	21	TRUE
15873_2#35	15873_5#16	1	22	22	910	910	15B/15C	15B/15C	E	E	-16.2467	-16.2467	13.2793	13.2793	3	3	2009-02-09	19/08/09	2009-02-03	2009-02-03	GPSC26	E22_15B/15C_ST910	E22_15B/15C_ST910	27	25	TRUE
15873_2#35	15873_5#6	1	22	22	910	910	15B/15C	15B/15C	E	E	-16.2467	-16.2467	13.2793	13.2793	3	3	2009-02-09	28/10/09	2009-02-03	2009-02-03	GPSC26	E22_15B/15C_ST910	E22_15B/15C_ST910	27	35	TRUE
15873_2#35	17794_8#15	1	22	25	910	910	15B/15C	15B/15C	E	E	-16.2467	-16.2467	13.2793	13.2793	3	3	2009-02-09	2009-12-08	2009-02-03	20/03/09	GPSC26	E22_15B/15C_ST910	E25_15B/15C_ST910	27	21	FALSE
14520_4#60	17794_8#82	1	23	59	10600	10600	22A	22A	E	JJ	-16.2467	-16.3435	13.2793	13.1934	3	2	2009-08-04	20/01/10	2009-06-03	31/01/09	GPSC26	E23_22A_ST10600	JJ59_22A_ST10600	5	52	FALSE
16453_2#22	17794_8#82	1	23	59	10600	10600	22A	22A	E	JJ	-16.2467	-16.3435	13.2793	13.1934	3	2	22/04/09	20/01/10	2009-06-03	31/01/09	GPSC26	E23_22A_ST10600	JJ59_22A_ST10600	7	52	FALSE
15873_2#51	21523_1#113	1	74	74	910	910	17F	17F	MM	MM	-16.0152	-16.0152	13.2546	13.2546	2	2	16/03/09	19/01/09	15/01/09	15/01/09	GPSC26	MM74_17F_ST910	MM74_17F_ST910	9	1	TRUE
21523_1#113	21523_1#50	1	74	74	910	910	17F	17F	MM	MM	-16.0152	-16.0152	13.2546	13.2546	2	2	19/01/09	2009-02-02	15/01/09	15/01/09	GPSC26	MM74_17F_ST910	MM74_17F_ST910	1	3	TRUE
17428_8#139	17794_7#40	1	59	42	5521	5521	10A	10A	JJ	HH	-16.3435	-16.3801	13.1934	13.2444	2	1	24/06/09	24/06/09	31/01/09	2009-02-02	GPSC27	JJ59_10A_ST5521	HH42_10A_ST5521	21	21	FALSE
17428_8#125	17794_8#99	1	81	81	11690	11690	10A	10A	OO	OO	-16.0614	-16.0614	13.1668	13.1668	2	2	29/06/09	15/06/09	2009-02-04	2009-02-04	GPSC27	OO81_10A_ST11690	OO81_10A_ST11690	13	11	TRUE
17794_8#99	19183_3#15	1	81	81	11690	11690	10A	10A	OO	OO	-16.0614	-16.0614	13.1668	13.1668	2	2	15/06/09	2009-10-08	2009-02-04	2009-02-04	GPSC27	OO81_10A_ST11690	OO81_10A_ST11690	11	19	TRUE
17428_8#146	21523_1#105	1	41	62	5521	5521	10A	10A	HH	JJ	-16.3801	-16.3435	13.2444	13.1934	1	2	15/07/09	22/07/09	2009-01-10	13/03/09	GPSC27	HH41_10A_ST5521	JJ62_10A_ST5521	27	19	FALSE
17794_7#40	21523_1#105	1	42	62	5521	5521	10A	10A	HH	JJ	-16.3801	-16.3435	13.2444	13.1934	1	2	24/06/09	22/07/09	2009-02-02	13/03/09	GPSC27	HH42_10A_ST5521	JJ62_10A_ST5521	21	19	FALSE
17794_7#40	21523_1#157	1	42	62	5521	5521	10A	10A	HH	JJ	-16.3801	-16.3435	13.2444	13.1934	1	2	24/06/09	2009-05-08	2009-02-02	13/03/09	GPSC27	HH42_10A_ST5521	JJ62_10A_ST5521	21	21	FALSE
16399_6#12	17428_8#182	1	71	71	10625	10625	20	20	M	M	-16.2288	-16.2288	13.2323	13.2323	3	3	15/04/09	22/07/09	30/01/09	30/01/09	GPSC37	M71_20_ST10625	M71_20_ST10625	11	25	TRUE
17428_8#154	17428_8#182	1	71	71	10625	10625	20	20	M	M	-16.2288	-16.2288	13.2323	13.2323	3	3	2009-10-06	22/07/09	30/01/09	30/01/09	GPSC37	M71_20_ST10625	M71_20_ST10625	19	25	TRUE
16399_6#12	17794_7#104	1	71	71	10625	10625	20	20	M	M	-16.2288	-16.2288	13.2323	13.2323	3	3	15/04/09	2009-05-08	30/01/09	30/01/09	GPSC37	M71_20_ST10625	M71_20_ST10625	11	27	TRUE
17428_8#154	17794_7#104	1	71	71	10625	10625	20	20	M	M	-16.2288	-16.2288	13.2323	13.2323	3	3	2009-10-06	2009-05-08	30/01/09	30/01/09	GPSC37	M71_20_ST10625	M71_20_ST10625	19	27	TRUE
17428_8#182	17794_7#99	1	71	71	10625	10625	20	20	M	M	-16.2288	-16.2288	13.2323	13.2323	3	3	22/07/09	27/05/09	30/01/09	30/01/09	GPSC37	M71_20_ST10625	M71_20_ST10625	25	17	TRUE
17794_7#104	17794_7#99	1	71	71	10625	10625	20	20	M	M	-16.2288	-16.2288	13.2323	13.2323	3	3	2009-05-08	27/05/09	30/01/09	30/01/09	GPSC37	M71_20_ST10625	M71_20_ST10625	27	17	TRUE
17428_8#182	21523_1#112	1	71	71	10625	10625	20	20	M	M	-16.2288	-16.2288	13.2323	13.2323	3	3	22/07/09	18/03/09	30/01/09	30/01/09	GPSC37	M71_20_ST10625	M71_20_ST10625	25	7	TRUE
17794_7#104	21523_1#112	1	71	71	10625	10625	20	20	M	M	-16.2288	-16.2288	13.2323	13.2323	3	3	2009-05-08	18/03/09	30/01/09	30/01/09	GPSC37	M71_20_ST10625	M71_20_ST10625	27	7	TRUE
14520_4#67	14520_5#34	1	72	72	847	847	19A	19A	M	M	-16.2288	-16.2288	13.2323	13.2323	3	3	29/07/09	26/08/09	24/03/09	24/03/09	GPSC44	M72_19A_ST847	M72_19A_ST847	19	23	TRUE
14520_4#3	14520_5#38	1	28	29	847	847	19A	19A	EE	EE	-16.2425	-16.2425	13.2276	13.2276	1	1	25/03/09	29/07/09	26/01/09	2009-05-03	GPSC44	EE28_19A_ST847	EE29_19A_ST847	9	21	FALSE
14520_5#4	14520_7#63	1	56	56	847	847	19A	19A	II	II	-16.0737	-16.0737	13.242	13.242	1	1	2009-06-07	2009-08-06	17/03/09	17/03/09	GPSC44	II56_19A_ST847	II56_19A_ST847	17	13	TRUE
14520_5#4	14520_7#69	1	56	51	847	847	19A	19A	II	II	-16.0737	-16.0737	13.242	13.242	1	1	2009-06-07	14/04/09	17/03/09	18/01/09	GPSC44	II56_19A_ST847	II51_19A_ST847	17	13	FALSE
14520_4#67	15873_2#19	1	72	72	847	847	19A	19A	M	M	-16.2288	-16.2288	13.2323	13.2323	3	3	29/07/09	2009-09-09	24/03/09	24/03/09	GPSC44	M72_19A_ST847	M72_19A_ST847	19	25	TRUE
14520_4#67	15873_2#22	1	72	72	847	847	19A	19A	M	M	-16.2288	-16.2288	13.2323	13.2323	3	3	29/07/09	13/01/10	24/03/09	24/03/09	GPSC44	M72_19A_ST847	M72_19A_ST847	19	43	TRUE
14520_4#78	15873_2#22	1	72	72	847	847	19A	19A	M	M	-16.2288	-16.2288	13.2323	13.2323	3	3	18/11/09	13/01/10	24/03/09	24/03/09	GPSC44	M72_19A_ST847	M72_19A_ST847	35	43	TRUE
15873_2#14	15873_2#26	1	58	58	847	847	19A	19A	JJ	JJ	-16.3435	-16.3435	13.1934	13.1934	2	2	2009-11-03	22/04/09	27/11/08	27/11/08	GPSC44	JJ58_19A_ST847	JJ58_19A_ST847	15	21	TRUE
14520_5#38	15873_2#33	1	29	29	847	847	19A	19A	EE	EE	-16.2425	-16.2425	13.2276	13.2276	1	1	29/07/09	2009-09-09	2009-05-03	2009-05-03	GPSC44	EE29_19A_ST847	EE29_19A_ST847	21	27	TRUE
14520_5#86	15873_3#28	1	74	1	847	847	19A	19A	MM	B	-16.0152	-16.2156	13.2546	13.1841	2	3	20/07/09	17/06/09	15/01/09	2009-05-03	GPSC44	MM74_19A_ST847	B1_19A_ST847	27	15	FALSE
14520_4#67	15873_5#22	1	72	72	847	847	19A	19A	M	M	-16.2288	-16.2288	13.2323	13.2323	3	3	29/07/09	23/09/09	24/03/09	24/03/09	GPSC44	M72_19A_ST847	M72_19A_ST847	19	27	TRUE
14520_4#78	15873_5#22	1	72	72	847	847	19A	19A	M	M	-16.2288	-16.2288	13.2323	13.2323	3	3	18/11/09	23/09/09	24/03/09	24/03/09	GPSC44	M72_19A_ST847	M72_19A_ST847	35	27	TRUE
17428_8#159	17794_7#102	1	102	16	847	847	19A	19A	T	E	-16.1211	-16.2467	13.2413	13.2793	3	3	16/11/09	2009-01-07	20/01/09	28/10/08	GPSC44	T102_19A_ST847	E16_19A_ST847	43	35	FALSE
17428_8#159	17794_7#131	1	102	102	847	847	19A	19A	T	T	-16.1211	-16.1211	13.2413	13.2413	3	3	16/11/09	27/07/09	20/01/09	20/01/09	GPSC44	T102_19A_ST847	T102_19A_ST847	43	27	TRUE
17428_8#190	17794_7#138	1	66	66	847	847	19A	19A	LL	LL	-15.9859	-15.9859	13.2842	13.2842	2	2	15/06/09	18/05/09	22/01/09	22/01/09	GPSC44	LL66_19A_ST847	LL66_19A_ST847	21	17	TRUE
15873_3#28	17794_7#42	1	1	41	847	847	19A	19A	B	HH	-16.2156	-16.3801	13.1841	13.2444	3	1	17/06/09	2009-04-11	2009-05-03	2009-01-10	GPSC44	B1_19A_ST847	HH41_19A_ST847	15	43	FALSE
17794_7#138	17794_7#94	1	66	66	847	847	19A	19A	LL	LL	-15.9859	-15.9859	13.2842	13.2842	2	2	18/05/09	27/07/09	22/01/09	22/01/09	GPSC44	LL66_19A_ST847	LL66_19A_ST847	17	27	TRUE
14520_5#34	21523_1#110	1	72	72	847	847	19A	19A	M	M	-16.2288	-16.2288	13.2323	13.2323	3	3	26/08/09	2009-03-06	24/03/09	24/03/09	GPSC44	M72_19A_ST847	M72_19A_ST847	23	11	TRUE
15873_2#19	21523_1#110	1	72	72	847	847	19A	19A	M	M	-16.2288	-16.2288	13.2323	13.2323	3	3	2009-09-09	2009-03-06	24/03/09	24/03/09	GPSC44	M72_19A_ST847	M72_19A_ST847	25	11	TRUE
15873_2#22	21523_1#110	1	72	72	847	847	19A	19A	M	M	-16.2288	-16.2288	13.2323	13.2323	3	3	13/01/10	2009-03-06	24/03/09	24/03/09	GPSC44	M72_19A_ST847	M72_19A_ST847	43	11	TRUE
15873_5#22	21523_1#110	1	72	72	847	847	19A	19A	M	M	-16.2288	-16.2288	13.2323	13.2323	3	3	23/09/09	2009-03-06	24/03/09	24/03/09	GPSC44	M72_19A_ST847	M72_19A_ST847	27	11	TRUE
17794_7#138	21523_1#137	1	66	66	847	847	19A	19A	LL	LL	-15.9859	-15.9859	13.2842	13.2842	2	2	18/05/09	13/07/09	22/01/09	22/01/09	GPSC44	LL66_19A_ST847	LL66_19A_ST847	17	25	TRUE
14520_7#63	21523_1#15	1	56	56	847	847	19A	19A	II	II	-16.0737	-16.0737	13.242	13.242	1	1	2009-08-06	20/07/09	17/03/09	17/03/09	GPSC44	II56_19A_ST847	II56_19A_ST847	13	19	TRUE
14520_7#69	21523_1#15	1	51	56	847	847	19A	19A	II	II	-16.0737	-16.0737	13.242	13.242	1	1	14/04/09	20/07/09	18/01/09	17/03/09	GPSC44	II51_19A_ST847	II56_19A_ST847	13	19	FALSE
15873_2#30	21523_1#151	1	53	53	847	847	19A	19A	II	II	-16.0737	-16.0737	13.242	13.242	1	1	2009-12-10	2009-03-08	16/02/09	16/02/09	GPSC44	II53_19A_ST847	II53_19A_ST847	35	25	TRUE
14520_4#67	21523_1#155	1	72	50	847	847	19A	19A	M	II	-16.2288	-16.0737	13.2323	13.242	3	1	29/07/09	14/09/09	24/03/09	19/01/09	GPSC44	M72_19A_ST847	II50_19A_ST847	19	35	FALSE
21523_1#110	21523_1#155	1	72	50	847	847	19A	19A	M	II	-16.2288	-16.0737	13.2323	13.242	3	1	2009-03-06	14/09/09	24/03/09	19/01/09	GPSC44	M72_19A_ST847	II50_19A_ST847	11	35	FALSE
21523_1#131	21523_1#156	1	66	66	847	847	19A	19A	LL	LL	-15.9859	-15.9859	13.2842	13.2842	2	2	2010-11-01	16/11/09	22/01/09	22/01/09	GPSC44	LL66_19A_ST847	LL66_19A_ST847	52	43	TRUE
21523_1#145	21523_1#163	1	65	65	847	847	19A	19A	LL	LL	-15.9859	-15.9859	13.2842	13.2842	2	2	2009-09-11	14/09/09	15/01/09	15/01/09	GPSC44	LL65_19A_ST847	LL65_19A_ST847	43	35	TRUE
14520_4#48	14520_5#23	1	45	45	10546	10546	6B	6B	HH	HH	-16.3801	-16.3801	13.2444	13.2444	1	1	2009-06-05	2009-09-09	21/03/09	21/03/09	GPSC51	HH45_6B_ST10546	HH45_6B_ST10546	7	25	TRUE
14520_4#48	14520_5#85	1	45	45	10546	10546	6B	6B	HH	HH	-16.3801	-16.3801	13.2444	13.2444	1	1	2009-06-05	29/07/09	21/03/09	21/03/09	GPSC51	HH45_6B_ST10546	HH45_6B_ST10546	7	19	TRUE
14520_5#7	14520_5#93	1	20	72	11691	11691	19A	19A	E	M	-16.2467	-16.2288	13.2793	13.2323	3	3	2009-08-07	15/07/09	28/01/09	24/03/09	GPSC51	E20_19A_ST11691	M72_19A_ST11691	23	17	FALSE
14520_4#48	14520_7#20	1	45	45	10546	10546	6B	6B	HH	HH	-16.3801	-16.3801	13.2444	13.2444	1	1	2009-06-05	2009-08-04	21/03/09	21/03/09	GPSC51	HH45_6B_ST10546	HH45_6B_ST10546	7	3	TRUE
14520_5#23	14520_7#23	1	45	45	10546	10546	6B	6B	HH	HH	-16.3801	-16.3801	13.2444	13.2444	1	1	2009-09-09	22/04/09	21/03/09	21/03/09	GPSC51	HH45_6B_ST10546	HH45_6B_ST10546	25	5	TRUE
14520_5#85	14520_7#23	1	45	45	10546	10546	6B	6B	HH	HH	-16.3801	-16.3801	13.2444	13.2444	1	1	29/07/09	22/04/09	21/03/09	21/03/09	GPSC51	HH45_6B_ST10546	HH45_6B_ST10546	19	5	TRUE
14520_7#20	14520_7#23	1	45	45	10546	10546	6B	6B	HH	HH	-16.3801	-16.3801	13.2444	13.2444	1	1	2009-08-04	22/04/09	21/03/09	21/03/09	GPSC51	HH45_6B_ST10546	HH45_6B_ST10546	3	5	TRUE
14520_4#48	15531_4#69	1	45	45	10546	10546	6B	6B	HH	HH	-16.3801	-16.3801	13.2444	13.2444	1	1	2009-06-05	20/05/09	21/03/09	21/03/09	GPSC51	HH45_6B_ST10546	HH45_6B_ST10546	7	9	TRUE
14520_7#23	15531_4#69	1	45	45	10546	10546	6B	6B	HH	HH	-16.3801	-16.3801	13.2444	13.2444	1	1	22/04/09	20/05/09	21/03/09	21/03/09	GPSC51	HH45_6B_ST10546	HH45_6B_ST10546	5	9	TRUE
14520_4#48	15873_2#17	1	45	45	10546	10546	6B	6B	HH	HH	-16.3801	-16.3801	13.2444	13.2444	1	1	2009-06-05	18/11/09	21/03/09	21/03/09	GPSC51	HH45_6B_ST10546	HH45_6B_ST10546	7	35	TRUE
14520_7#23	15873_2#17	1	45	45	10546	10546	6B	6B	HH	HH	-16.3801	-16.3801	13.2444	13.2444	1	1	22/04/09	18/11/09	21/03/09	21/03/09	GPSC51	HH45_6B_ST10546	HH45_6B_ST10546	5	35	TRUE
14520_5#7	15873_2#4	1	20	20	11691	11691	19A	19A	E	E	-16.2467	-16.2467	13.2793	13.2793	3	3	2009-08-07	2009-10-06	28/01/09	28/01/09	GPSC51	E20_19A_ST11691	E20_19A_ST11691	23	19	TRUE
15873_2#38	15873_3#34	1	44	44	5734	5734	6A	6A	HH	HH	-16.3801	-16.3801	13.2444	13.2444	1	1	2009-02-09	19/08/09	16/03/09	16/03/09	GPSC51	HH44_6A_ST5734	HH44_6A_ST5734	25	23	TRUE
15873_5#85	16399_5#70	1	16	16	5516	5516	6B	6B	E	E	-16.2467	-16.2467	13.2793	13.2793	3	3	17/12/08	2009-11-03	28/10/08	28/10/08	GPSC51	E16_6B_ST5516	E16_6B_ST5516	7	19	TRUE
16399_5#16	16399_5#70	1	16	16	5516	5516	6B	6B	E	E	-16.2467	-16.2467	13.2793	13.2793	3	3	14/01/09	2009-11-03	28/10/08	28/10/08	GPSC51	E16_6B_ST5516	E16_6B_ST5516	11	19	TRUE
15873_5#81	16399_5#73	1	34	34	5516	5516	6B	6B	GG	GG	-16.0404	-16.0404	13.2421	13.2421	1	1	15/12/08	2009-12-01	2008-01-11	2008-01-11	GPSC51	GG34_6B_ST5516	GG34_6B_ST5516	7	11	TRUE
16399_5#70	16399_5#75	1	16	16	5516	5516	6B	6B	E	E	-16.2467	-16.2467	13.2793	13.2793	3	3	2009-11-03	2009-11-02	28/10/08	28/10/08	GPSC51	E16_6B_ST5516	E16_6B_ST5516	19	15	TRUE
15873_5#85	16399_5#80	1	16	16	5516	5516	6B	6B	E	E	-16.2467	-16.2467	13.2793	13.2793	3	3	17/12/08	25/02/09	28/10/08	28/10/08	GPSC51	E16_6B_ST5516	E16_6B_ST5516	7	17	TRUE
16399_5#16	16399_5#80	1	16	16	5516	5516	6B	6B	E	E	-16.2467	-16.2467	13.2793	13.2793	3	3	14/01/09	25/02/09	28/10/08	28/10/08	GPSC51	E16_6B_ST5516	E16_6B_ST5516	11	17	TRUE
16399_5#75	16399_5#80	1	16	16	5516	5516	6B	6B	E	E	-16.2467	-16.2467	13.2793	13.2793	3	3	2009-11-02	25/02/09	28/10/08	28/10/08	GPSC51	E16_6B_ST5516	E16_6B_ST5516	15	17	TRUE
16399_5#63	16399_6#11	1	59	59	5516	5516	6B	6B	JJ	JJ	-16.3435	-16.3435	13.1934	13.1934	2	2	18/03/09	15/04/09	31/01/09	31/01/09	GPSC51	JJ59_6B_ST5516	JJ59_6B_ST5516	7	11	TRUE
16399_6#10	16399_6#13	1	96	96	11762	11762	6B	6B	SS	SS	-16.0828	-16.0828	13.2395	13.2395	2	2	16/03/09	2009-02-03	2009-04-01	2009-04-01	GPSC51	SS96_6B_ST11762	SS96_6B_ST11762	11	9	TRUE
16399_5#69	16399_6#35	1	34	34	5516	5516	6B	6B	GG	GG	-16.0404	-16.0404	13.2421	13.2421	1	1	23/02/09	23/03/09	2008-01-11	2008-01-11	GPSC51	GG34_6B_ST5516	GG34_6B_ST5516	17	21	TRUE
16399_5#69	16399_6#51	1	34	34	5516	5516	6B	6B	GG	GG	-16.0404	-16.0404	13.2421	13.2421	1	1	23/02/09	2009-09-03	2008-01-11	2008-01-11	GPSC51	GG34_6B_ST5516	GG34_6B_ST5516	17	19	TRUE
16399_5#63	16399_6#56	1	59	59	5516	5516	6B	6B	JJ	JJ	-16.3435	-16.3435	13.1934	13.1934	2	2	18/03/09	2009-01-04	31/01/09	31/01/09	GPSC51	JJ59_6B_ST5516	JJ59_6B_ST5516	7	9	TRUE
16399_6#35	16399_6#63	1	34	34	5516	5516	6B	6B	GG	GG	-16.0404	-16.0404	13.2421	13.2421	1	1	23/03/09	2009-06-04	2008-01-11	2008-01-11	GPSC51	GG34_6B_ST5516	GG34_6B_ST5516	21	23	TRUE
16399_6#51	16399_6#63	1	34	34	5516	5516	6B	6B	GG	GG	-16.0404	-16.0404	13.2421	13.2421	1	1	2009-09-03	2009-06-04	2008-01-11	2008-01-11	GPSC51	GG34_6B_ST5516	GG34_6B_ST5516	19	23	TRUE
16399_6#13	16399_6#8	1	96	96	11762	11762	6B	6B	SS	SS	-16.0828	-16.0828	13.2395	13.2395	2	2	2009-02-03	16/02/09	2009-04-01	2009-04-01	GPSC51	SS96_6B_ST11762	SS96_6B_ST11762	9	7	TRUE
14520_5#7	17428_8#113	1	20	20	11691	11691	19A	19A	E	E	-16.2467	-16.2467	13.2793	13.2793	3	3	2009-08-07	27/05/09	28/01/09	28/01/09	GPSC51	E20_19A_ST11691	E20_19A_ST11691	23	17	TRUE
16399_5#63	17428_8#150	1	59	59	5516	5516	6B	6B	JJ	JJ	-16.3435	-16.3435	13.1934	13.1934	2	2	18/03/09	22/07/09	31/01/09	31/01/09	GPSC51	JJ59_6B_ST5516	JJ59_6B_ST5516	7	25	TRUE
15873_5#81	17428_8#166	1	34	35	5516	5516	6B	6B	GG	GG	-16.0404	-16.0404	13.2421	13.2421	1	1	15/12/08	2009-08-06	2008-01-11	2008-05-12	GPSC51	GG34_6B_ST5516	GG35_6B_ST5516	7	27	FALSE
15873_5#81	17428_8#171	1	34	35	5516	5516	6B	6B	GG	GG	-16.0404	-16.0404	13.2421	13.2421	1	1	15/12/08	2009-03-08	2008-01-11	2008-05-12	GPSC51	GG34_6B_ST5516	GG35_6B_ST5516	7	35	FALSE
14520_4#48	19183_3#4	1	45	45	10546	10546	6B	6B	HH	HH	-16.3801	-16.3801	13.2444	13.2444	1	1	2009-06-05	2009-02-07	21/03/09	21/03/09	GPSC51	HH45_6B_ST10546	HH45_6B_ST10546	7	15	TRUE
14520_7#23	19183_3#4	1	45	45	10546	10546	6B	6B	HH	HH	-16.3801	-16.3801	13.2444	13.2444	1	1	22/04/09	2009-02-07	21/03/09	21/03/09	GPSC51	HH45_6B_ST10546	HH45_6B_ST10546	5	15	TRUE
15873_5#81	21523_1#143	1	34	35	5516	5516	6B	6B	GG	GG	-16.0404	-16.0404	13.2421	13.2421	1	1	15/12/08	28/09/09	2008-01-11	2008-05-12	GPSC51	GG34_6B_ST5516	GG35_6B_ST5516	7	43	FALSE
16399_6#10	21523_1#88	1	96	96	11762	11762	6B	6B	SS	SS	-16.0828	-16.0828	13.2395	13.2395	2	2	16/03/09	14/04/09	2009-04-01	2009-04-01	GPSC51	SS96_6B_ST11762	SS96_6B_ST11762	11	15	TRUE
16399_6#8	21523_1#88	1	96	96	11762	11762	6B	6B	SS	SS	-16.0828	-16.0828	13.2395	13.2395	2	2	16/02/09	14/04/09	2009-04-01	2009-04-01	GPSC51	SS96_6B_ST11762	SS96_6B_ST11762	7	15	TRUE
14520_4#25	14520_5#5	1	19	24	11721	11721	35B	35B	E	E	-16.2467	-16.2467	13.2793	13.2793	3	3	25/03/09	2010-03-03	22/01/09	13/03/09	GPSC56	E19_35B_ST11721	E24_35B_ST11721	9	52	FALSE
14520_4#35	14520_5#5	1	19	24	11721	11721	35B	35B	E	E	-16.2467	-16.2467	13.2793	13.2793	3	3	2009-08-04	2010-03-03	22/01/09	13/03/09	GPSC56	E19_35B_ST11721	E24_35B_ST11721	11	52	FALSE
14520_5#5	16399_5#36	1	24	24	11721	11721	35B	35B	E	E	-16.2467	-16.2467	13.2793	13.2793	3	3	2010-03-03	15/04/09	13/03/09	13/03/09	GPSC56	E24_35B_ST11721	E24_35B_ST11721	52	5	TRUE
15873_4#65	16399_5#72	1	35	35	3329	3329	35B	35B	GG	GG	-16.0404	-16.0404	13.2421	13.2421	1	1	2008-08-12	2009-02-03	2008-05-12	2008-05-12	GPSC56	GG35_35B_ST3329	GG35_35B_ST3329	1	13	TRUE
16399_5#68	16399_5#72	1	35	35	3329	3329	35B	35B	GG	GG	-16.0404	-16.0404	13.2421	13.2421	1	1	16/03/09	2009-02-03	2008-05-12	2008-05-12	GPSC56	GG35_35B_ST3329	GG35_35B_ST3329	15	13	TRUE
15873_4#65	16399_7#40	1	35	35	3329	3329	35B	35B	GG	GG	-16.0404	-16.0404	13.2421	13.2421	1	1	2008-08-12	27/04/09	2008-05-12	2008-05-12	GPSC56	GG35_35B_ST3329	GG35_35B_ST3329	1	21	TRUE
16399_5#68	16399_7#40	1	35	35	3329	3329	35B	35B	GG	GG	-16.0404	-16.0404	13.2421	13.2421	1	1	16/03/09	27/04/09	2008-05-12	2008-05-12	GPSC56	GG35_35B_ST3329	GG35_35B_ST3329	15	21	TRUE
17428_8#136	17428_8#181	1	62	62	3329	3329	35B	35B	JJ	JJ	-16.3435	-16.3435	13.1934	13.1934	2	2	2009-11-11	19/08/09	13/03/09	13/03/09	GPSC56	JJ62_35B_ST3329	JJ62_35B_ST3329	35	23	TRUE
14520_5#5	17428_8#185	1	24	34	11721	11721	35B	35B	E	GG	-16.2467	-16.0404	13.2793	13.2421	3	1	2010-03-03	29/06/09	13/03/09	2008-01-11	GPSC56	E24_35B_ST11721	GG34_35B_ST11721	52	35	FALSE
14520_4#25	17794_7#9	1	19	24	11721	11721	35B	35B	E	E	-16.2467	-16.2467	13.2793	13.2793	3	3	25/03/09	2009-12-11	22/01/09	13/03/09	GPSC56	E19_35B_ST11721	E24_35B_ST11721	9	35	FALSE
14520_4#35	17794_7#9	1	19	24	11721	11721	35B	35B	E	E	-16.2467	-16.2467	13.2793	13.2793	3	3	2009-08-04	2009-12-11	22/01/09	13/03/09	GPSC56	E19_35B_ST11721	E24_35B_ST11721	11	35	FALSE
16399_5#36	17794_7#9	1	24	24	11721	11721	35B	35B	E	E	-16.2467	-16.2467	13.2793	13.2793	3	3	15/04/09	2009-12-11	13/03/09	13/03/09	GPSC56	E24_35B_ST11721	E24_35B_ST11721	5	35	TRUE
17428_8#185	17794_7#9	1	34	24	11721	11721	35B	35B	GG	E	-16.0404	-16.2467	13.2421	13.2793	1	3	29/06/09	2009-12-11	2008-01-11	13/03/09	GPSC56	GG34_35B_ST11721	E24_35B_ST11721	35	35	FALSE
14520_4#79	14520_4#85	1	13	46	913	913	6A	6A	D	HH	-16.2129	-16.3801	13.2494	13.2444	3	1	15/07/09	13/01/10	24/03/09	22/03/09	GPSC60	D13_6A_ST913	HH46_6A_ST913	17	43	FALSE
14520_4#85	14520_5#78	1	46	13	913	913	6A	6A	HH	D	-16.3801	-16.2129	13.2444	13.2494	1	3	13/01/10	29/07/09	22/03/09	24/03/09	GPSC60	HH46_6A_ST913	D13_6A_ST913	43	19	FALSE
14520_5#75	14520_7#12	1	15	15	913	913	6A	6A	DD	DD	-16.0075	-16.0075	13.1865	13.1865	1	1	20/07/09	2009-06-07	2009-02-02	2009-02-02	GPSC60	DD15_6A_ST913	DD15_6A_ST913	25	23	TRUE
14520_5#75	15531_5#54	1	15	15	913	913	6A	6A	DD	DD	-16.0075	-16.0075	13.1865	13.1865	1	1	20/07/09	2009-08-06	2009-02-02	2009-02-02	GPSC60	DD15_6A_ST913	DD15_6A_ST913	25	19	TRUE
14520_4#85	16399_7#72	1	46	13	913	913	6A	6A	HH	D	-16.3801	-16.2129	13.2444	13.2494	1	3	13/01/10	26/08/09	22/03/09	24/03/09	GPSC60	HH46_6A_ST913	D13_6A_ST913	43	23	FALSE
16399_7#26	16453_2#50	1	69	2	913	913	6A	6A	M	C	-16.2288	-16.1529	13.2323	13.196	3	3	2009-11-02	30/03/09	2009-08-01	2008-09-11	GPSC60	M69_6A_ST913	C2_6A_ST913	5	21	FALSE
16399_6#47	17428_8#172	1	102	102	913	913	6A	6A	T	T	-16.1211	-16.1211	13.2413	13.2413	3	3	2009-06-04	13/07/09	20/01/09	20/01/09	GPSC60	T102_6A_ST913	T102_6A_ST913	11	25	TRUE
17428_8#172	17428_8#189	1	102	102	913	913	6A	6A	T	T	-16.1211	-16.1211	13.2413	13.2413	3	3	13/07/09	18/05/09	20/01/09	20/01/09	GPSC60	T102_6A_ST913	T102_6A_ST913	25	17	TRUE
16399_6#47	17794_8#46	1	102	102	913	913	6A	6A	T	T	-16.1211	-16.1211	13.2413	13.2413	3	3	2009-06-04	15/06/09	20/01/09	20/01/09	GPSC60	T102_6A_ST913	T102_6A_ST913	11	21	TRUE
17428_8#189	17794_8#46	1	102	102	913	913	6A	6A	T	T	-16.1211	-16.1211	13.2413	13.2413	3	3	18/05/09	15/06/09	20/01/09	20/01/09	GPSC60	T102_6A_ST913	T102_6A_ST913	17	21	TRUE
17428_8#172	17794_8#95	1	102	102	913	913	6A	6A	T	T	-16.1211	-16.1211	13.2413	13.2413	3	3	13/07/09	29/06/09	20/01/09	20/01/09	GPSC60	T102_6A_ST913	T102_6A_ST913	25	23	TRUE
17794_8#46	17794_8#95	1	102	102	913	913	6A	6A	T	T	-16.1211	-16.1211	13.2413	13.2413	3	3	15/06/09	29/06/09	20/01/09	20/01/09	GPSC60	T102_6A_ST913	T102_6A_ST913	21	23	TRUE
14520_5#75	21523_1#27	1	15	15	913	913	6A	6A	DD	DD	-16.0075	-16.0075	13.1865	13.1865	1	1	20/07/09	22/06/09	2009-02-02	2009-02-02	GPSC60	DD15_6A_ST913	DD15_6A_ST913	25	21	TRUE
16399_6#24	21523_1#150	1	2	6	3407	3407	16F	16F	C	D	-16.1529	-16.2129	13.196	13.2494	3	3	2008-08-12	16/09/09	2008-09-11	20/01/09	GPSC69	C2_16F_ST3407	D6_16F_ST3407	5	35	FALSE
17794_7#177	21523_1#150	1	24	6	3407	3407	16F	16F	E	D	-16.2467	-16.2129	13.2793	13.2494	3	3	2009-02-09	16/09/09	13/03/09	20/01/09	GPSC69	E24_16F_ST3407	D6_16F_ST3407	25	35	FALSE
14520_4#62	14520_5#91	1	51	55	10542	10542	19A	19A	II	II	-16.0737	-16.0737	13.242	13.242	1	1	16/02/09	2009-09-11	18/01/09	15/03/09	GPSC7	II51_19A_ST10542	II55_19A_ST10542	5	35	FALSE
14520_4#63	14520_5#91	1	48	55	10542	10542	19A	19A	II	II	-16.0737	-16.0737	13.242	13.242	1	1	16/02/09	2009-09-11	23/12/08	15/03/09	GPSC7	II48_19A_ST10542	II55_19A_ST10542	9	35	FALSE
14520_5#91	14520_7#56	1	55	51	10542	10542	19A	19A	II	II	-16.0737	-16.0737	13.242	13.242	1	1	2009-09-11	30/03/09	15/03/09	18/01/09	GPSC7	II55_19A_ST10542	II51_19A_ST10542	35	11	FALSE
14520_5#91	15531_4#44	1	55	51	10542	10542	19A	19A	II	II	-16.0737	-16.0737	13.242	13.242	1	1	2009-09-11	27/04/09	15/03/09	18/01/09	GPSC7	II55_19A_ST10542	II51_19A_ST10542	35	15	FALSE
14520_5#2	15873_2#62	1	97	97	10542	10542	19A	19A	SS	SS	-16.0828	-16.0828	13.2395	13.2395	2	2	28/09/09	23/11/09	2009-03-02	2009-03-02	GPSC7	SS97_19A_ST10542	SS97_19A_ST10542	35	43	TRUE
14520_4#62	15873_4#64	1	51	100	10542	10542	19A	19A	II	SS	-16.0737	-16.0828	13.242	13.2395	1	2	16/02/09	2008-01-12	18/01/09	13/11/08	GPSC7	II51_19A_ST10542	SS100_19A_ST10542	5	3	FALSE
14520_4#63	15873_4#64	1	48	100	10542	10542	19A	19A	II	SS	-16.0737	-16.0828	13.242	13.2395	1	2	16/02/09	2008-01-12	23/12/08	13/11/08	GPSC7	II48_19A_ST10542	SS100_19A_ST10542	9	3	FALSE
14520_7#56	15873_4#64	1	51	100	10542	10542	19A	19A	II	SS	-16.0737	-16.0828	13.242	13.2395	1	2	30/03/09	2008-01-12	18/01/09	13/11/08	GPSC7	II51_19A_ST10542	SS100_19A_ST10542	11	3	FALSE
15531_4#44	15873_4#64	1	51	100	10542	10542	19A	19A	II	SS	-16.0737	-16.0828	13.242	13.2395	1	2	27/04/09	2008-01-12	18/01/09	13/11/08	GPSC7	II51_19A_ST10542	SS100_19A_ST10542	15	3	FALSE
15873_4#68	16399_5#14	1	100	26	10542	10542	19A	19A	SS	EE	-16.0828	-16.2425	13.2395	13.2276	2	1	29/12/08	2009-11-02	13/11/08	16/11/08	GPSC7	SS100_19A_ST10542	EE26_19A_ST10542	7	13	FALSE
14520_4#62	21523_1#133	1	51	55	10542	10542	19A	19A	II	II	-16.0737	-16.0737	13.242	13.242	1	1	16/02/09	17/08/09	18/01/09	15/03/09	GPSC7	II51_19A_ST10542	II55_19A_ST10542	5	23	FALSE
14520_4#63	21523_1#133	1	48	55	10542	10542	19A	19A	II	II	-16.0737	-16.0737	13.242	13.242	1	1	16/02/09	17/08/09	23/12/08	15/03/09	GPSC7	II48_19A_ST10542	II55_19A_ST10542	9	23	FALSE
14520_7#56	21523_1#133	1	51	55	10542	10542	19A	19A	II	II	-16.0737	-16.0737	13.242	13.242	1	1	30/03/09	17/08/09	18/01/09	15/03/09	GPSC7	II51_19A_ST10542	II55_19A_ST10542	11	23	FALSE
15531_4#44	21523_1#133	1	51	55	10542	10542	19A	19A	II	II	-16.0737	-16.0737	13.242	13.242	1	1	27/04/09	17/08/09	18/01/09	15/03/09	GPSC7	II51_19A_ST10542	II55_19A_ST10542	15	23	FALSE
17794_7#134	17794_7#41	1	27	4	5702	5702	19F	19F	EE	D	-16.2425	-16.2129	13.2276	13.2494	1	3	27/05/09	2009-03-06	22/12/08	2008-12-12	GPSC70	EE27_19F_ST5702	D4_19F_ST5702	23	25	FALSE
14520_7#57	14520_7#70	1	15	37	10594	10594	15A	15A	DD	GG	-16.0075	-16.0404	13.1865	13.2421	1	1	14/04/09	2009-04-05	2009-02-02	2009-07-03	GPSC75	DD15_15A_ST10594	GG37_15A_ST10594	11	9	FALSE
15873_5#71	16399_5#46	1	84	84	10618	10618	15A	15A	P	P	-16.148	-16.148	13.1677	13.1677	3	3	16/02/09	2009-11-05	20/01/09	20/01/09	GPSC75	P84_15A_ST10618	P84_15A_ST10618	5	17	TRUE
15873_5#35	16399_5#7	1	1	1	917	917	15A	15A	B	B	-16.2156	-16.2156	13.1841	13.1841	3	3	25/03/09	20/05/09	2009-05-03	2009-05-03	GPSC75	B1_15A_ST917	B1_15A_ST917	3	11	TRUE
16399_7#19	16399_7#70	1	21	21	11712	11712	13	13	E	E	-16.2467	-16.2467	13.2793	13.2793	3	3	2009-07-10	2009-12-08	2009-10-02	2009-10-02	GPSC75	E21_13_ST11712	E21_13_ST11712	35	27	TRUE
15873_5#71	17428_8#111	1	84	85	10618	10618	15A	15A	P	P	-16.148	-16.148	13.1677	13.1677	3	3	16/02/09	2009-08-06	20/01/09	29/01/09	GPSC75	P84_15A_ST10618	P85_15A_ST10618	5	19	FALSE
15873_5#68	17428_8#135	1	82	85	11711	11711	13	13	P	P	-16.148	-16.148	13.1677	13.1677	3	3	2009-02-02	28/09/09	19/11/08	29/01/09	GPSC75	P82_13_ST11711	P85_13_ST11711	11	35	FALSE
15873_5#68	17428_8#137	1	82	85	11711	11711	13	13	P	P	-16.148	-16.148	13.1677	13.1677	3	3	2009-02-02	2009-06-07	19/11/08	29/01/09	GPSC75	P82_13_ST11711	P85_13_ST11711	11	23	FALSE
15873_5#73	17428_8#144	1	68	68	917	917	15A	15A	M	M	-16.2288	-16.2288	13.2323	13.2323	3	3	28/01/09	2009-01-07	28/12/08	28/12/08	GPSC75	M68_15A_ST917	M68_15A_ST917	5	27	TRUE
17428_8#135	17428_8#156	1	85	85	11711	11711	13	13	P	P	-16.148	-16.148	13.1677	13.1677	3	3	28/09/09	20/07/09	29/01/09	29/01/09	GPSC75	P85_13_ST11711	P85_13_ST11711	35	25	TRUE
17428_8#137	17428_8#156	1	85	85	11711	11711	13	13	P	P	-16.148	-16.148	13.1677	13.1677	3	3	2009-06-07	20/07/09	29/01/09	29/01/09	GPSC75	P85_13_ST11711	P85_13_ST11711	23	25	TRUE
17428_8#135	17428_8#167	1	85	42	11711	11711	13	13	P	HH	-16.148	-16.3801	13.1677	13.2444	3	1	28/09/09	2009-05-08	29/01/09	2009-02-02	GPSC75	P85_13_ST11711	HH42_13_ST11711	35	27	FALSE
17428_8#137	17428_8#167	1	85	42	11711	11711	13	13	P	HH	-16.148	-16.3801	13.1677	13.2444	3	1	2009-06-07	2009-05-08	29/01/09	2009-02-02	GPSC75	P85_13_ST11711	HH42_13_ST11711	23	27	FALSE
15873_5#68	17428_8#175	1	82	82	11711	11711	13	13	P	P	-16.148	-16.148	13.1677	13.1677	3	3	2009-02-02	19/01/09	19/11/08	19/11/08	GPSC75	P82_13_ST11711	P82_13_ST11711	11	9	TRUE
15873_5#68	17794_7#109	1	82	85	11711	11711	13	13	P	P	-16.148	-16.148	13.1677	13.1677	3	3	2009-02-02	2009-03-08	19/11/08	29/01/09	GPSC75	P82_13_ST11711	P85_13_ST11711	11	27	FALSE
17428_8#156	17794_7#109	1	85	85	11711	11711	13	13	P	P	-16.148	-16.148	13.1677	13.1677	3	3	20/07/09	2009-03-08	29/01/09	29/01/09	GPSC75	P85_13_ST11711	P85_13_ST11711	25	27	TRUE
17428_8#167	17794_7#109	1	42	85	11711	11711	13	13	HH	P	-16.3801	-16.148	13.2444	13.1677	1	3	2009-05-08	2009-03-08	2009-02-02	29/01/09	GPSC75	HH42_13_ST11711	P85_13_ST11711	27	27	FALSE
15873_5#73	17794_7#127	1	68	68	917	917	15A	15A	M	M	-16.2288	-16.2288	13.2323	13.2323	3	3	28/01/09	21/10/09	28/12/08	28/12/08	GPSC75	M68_15A_ST917	M68_15A_ST917	5	43	TRUE
15873_5#71	17794_7#14	1	84	84	10618	10618	15A	15A	P	P	-16.148	-16.148	13.1677	13.1677	3	3	16/02/09	16/03/09	20/01/09	20/01/09	GPSC75	P84_15A_ST10618	P84_15A_ST10618	5	9	TRUE
15873_5#73	17794_8#103	1	68	68	917	917	15A	15A	M	M	-16.2288	-16.2288	13.2323	13.2323	3	3	28/01/09	26/08/09	28/12/08	28/12/08	GPSC75	M68_15A_ST917	M68_15A_ST917	5	35	TRUE
16399_5#46	17794_8#12	1	84	40	10618	10618	15A	15A	P	HH	-16.148	-16.3801	13.1677	13.2444	3	1	2009-11-05	18/03/09	20/01/09	18/12/08	GPSC75	P84_15A_ST10618	HH40_15A_ST10618	17	13	FALSE
17428_8#111	17794_8#12	1	85	40	10618	10618	15A	15A	P	HH	-16.148	-16.3801	13.1677	13.2444	3	1	2009-08-06	18/03/09	29/01/09	18/12/08	GPSC75	P85_15A_ST10618	HH40_15A_ST10618	19	13	FALSE
17794_7#14	17794_8#12	1	84	40	10618	10618	15A	15A	P	HH	-16.148	-16.3801	13.1677	13.2444	3	1	16/03/09	18/03/09	20/01/09	18/12/08	GPSC75	P84_15A_ST10618	HH40_15A_ST10618	9	13	FALSE
15873_5#68	19183_3#20	1	82	82	11711	11711	13	13	P	P	-16.148	-16.148	13.1677	13.1677	3	3	2009-02-02	25/05/09	19/11/08	19/11/08	GPSC75	P82_13_ST11711	P82_13_ST11711	11	27	TRUE
16399_5#7	21523_1#106	1	1	1	917	917	15A	15A	B	B	-16.2156	-16.2156	13.1841	13.1841	3	3	20/05/09	2009-06-05	2009-05-03	2009-05-03	GPSC75	B1_15A_ST917	B1_15A_ST917	11	9	TRUE
15873_5#71	21523_1#109	1	84	84	10618	10618	15A	15A	P	P	-16.148	-16.148	13.1677	13.1677	3	3	16/02/09	30/03/09	20/01/09	20/01/09	GPSC75	P84_15A_ST10618	P84_15A_ST10618	5	11	TRUE
17794_8#12	21523_1#109	1	40	84	10618	10618	15A	15A	HH	P	-16.3801	-16.148	13.2444	13.1677	1	3	18/03/09	30/03/09	18/12/08	20/01/09	GPSC75	HH40_15A_ST10618	P84_15A_ST10618	13	11	FALSE
15873_5#68	21523_1#117	1	82	82	11711	11711	13	13	P	P	-16.148	-16.148	13.1677	13.1677	3	3	2009-02-02	2009-02-03	19/11/08	19/11/08	GPSC75	P82_13_ST11711	P82_13_ST11711	11	15	TRUE
15873_5#68	21523_1#167	1	82	82	11711	11711	13	13	P	P	-16.148	-16.148	13.1677	13.1677	3	3	2009-02-02	14/04/09	19/11/08	19/11/08	GPSC75	P82_13_ST11711	P82_13_ST11711	11	21	TRUE
15873_5#68	21523_1#81	1	82	82	11711	11711	13	13	P	P	-16.148	-16.148	13.1677	13.1677	3	3	2009-02-02	22/12/08	19/11/08	19/11/08	GPSC75	P82_13_ST11711	P82_13_ST11711	11	5	TRUE
14520_4#30	14520_4#31	1	86	83	5511	5511	23B	23B	P	P	-16.148	-16.148	13.1677	13.1677	3	3	27/04/09	27/04/09	2009-02-02	17/01/09	GPSC81	P86_23B_ST5511	P83_23B_ST5511	13	15	FALSE
14520_4#30	14520_5#41	1	86	83	5511	5511	23B	23B	P	P	-16.148	-16.148	13.1677	13.1677	3	3	27/04/09	20/07/09	2009-02-02	17/01/09	GPSC81	P86_23B_ST5511	P83_23B_ST5511	13	27	FALSE
15531_4#80	15531_5#49	1	55	31	5706	5706	23B	23B	II	FF	-16.0737	-15.9969	13.242	13.2681	1	1	22/06/09	2009-08-06	15/03/09	2008-06-12	GPSC81	II55_23B_ST5706	FF31_23B_ST5706	15	27	FALSE
14520_4#30	15873_2#77	1	86	83	5511	5511	23B	23B	P	P	-16.148	-16.148	13.1677	13.1677	3	3	27/04/09	14/04/09	2009-02-02	17/01/09	GPSC81	P86_23B_ST5511	P83_23B_ST5511	13	13	FALSE
16399_6#32	16399_6#36	1	4	4	5706	5706	23B	23B	D	D	-16.2129	-16.2129	13.2494	13.2494	3	3	2009-11-03	25/03/09	2008-12-12	2008-12-12	GPSC81	D4_23B_ST5706	D4_23B_ST5706	13	15	TRUE
14520_4#31	17794_7#124	1	83	37	5511	5511	23B	23B	P	GG	-16.148	-16.0404	13.1677	13.2421	3	1	27/04/09	2009-07-09	17/01/09	2009-07-03	GPSC81	P83_23B_ST5511	GG37_23B_ST5511	15	27	FALSE
14520_5#41	17794_7#124	1	83	37	5511	5511	23B	23B	P	GG	-16.148	-16.0404	13.1677	13.2421	3	1	20/07/09	2009-07-09	17/01/09	2009-07-03	GPSC81	P83_23B_ST5511	GG37_23B_ST5511	27	27	FALSE
15873_2#77	17794_7#124	1	83	37	5511	5511	23B	23B	P	GG	-16.148	-16.0404	13.1677	13.2421	3	1	14/04/09	2009-07-09	17/01/09	2009-07-03	GPSC81	P83_23B_ST5511	GG37_23B_ST5511	13	27	FALSE
17428_8#158	17794_7#92	1	73	73	5706	5706	23B	23B	MM	MM	-16.0152	-16.0152	13.2546	13.2546	2	2	23/11/09	2009-03-08	2008-06-12	2008-06-12	GPSC81	MM73_23B_ST5706	MM73_23B_ST5706	52	35	TRUE
14520_4#31	21523_1#148	1	83	83	5511	5511	23B	23B	P	P	-16.148	-16.148	13.1677	13.1677	3	3	27/04/09	22/06/09	17/01/09	17/01/09	GPSC81	P83_23B_ST5511	P83_23B_ST5511	15	23	TRUE
14520_5#41	21523_1#148	1	83	83	5511	5511	23B	23B	P	P	-16.148	-16.148	13.1677	13.1677	3	3	20/07/09	22/06/09	17/01/09	17/01/09	GPSC81	P83_23B_ST5511	P83_23B_ST5511	27	23	TRUE
15873_2#77	21523_1#148	1	83	83	5511	5511	23B	23B	P	P	-16.148	-16.148	13.1677	13.1677	3	3	14/04/09	22/06/09	17/01/09	17/01/09	GPSC81	P83_23B_ST5511	P83_23B_ST5511	13	23	TRUE
14520_5#27	14520_5#51	1	95	95	4108	4108	9L	9L	RR	RR	-16.0145	-16.0145	13.2792	13.2792	2	2	2009-07-09	24/08/09	2009-07-04	2009-07-04	GPSC88	RR95_9L_ST4108	RR95_9L_ST4108	23	21	TRUE
16399_5#29	16399_6#6	1	73	73	11705	11705	9L	9L	MM	MM	-16.0152	-16.0152	13.2546	13.2546	2	2	30/03/09	2009-02-03	2008-06-12	2008-06-12	GPSC88	MM73_9L_ST11705	MM73_9L_ST11705	17	13	TRUE
14520_5#27	16399_7#14	1	95	93	4108	4108	9L	9L	RR	RR	-16.0145	-16.0145	13.2792	13.2792	2	2	2009-07-09	21/12/09	2009-07-04	28/02/09	GPSC88	RR95_9L_ST4108	RR93_9L_ST4108	23	43	FALSE
14520_6#3	16399_7#14	1	93	93	4108	4108	9L	9L	RR	RR	-16.0145	-16.0145	13.2792	13.2792	2	2	15/02/10	21/12/09	28/02/09	28/02/09	GPSC88	RR93_9L_ST4108	RR93_9L_ST4108	52	43	TRUE
14520_7#13	16399_7#39	2	30	27	63	63	14	14	EE	EE	-16.2425	-16.2425	13.2276	13.2276	1	1	23/04/09	29/04/09	25/03/09	22/12/08	GPSC10	EE30_14_ST63	EE27_14_ST63	5	19	FALSE
17794_7#105	17794_7#3	2	65	65	241	241	18A	18A	LL	LL	-15.9859	-15.9859	13.2842	13.2842	2	2	25/05/09	16/03/09	15/01/09	15/01/09	GPSC103	LL65_18A_ST241	LL65_18A_ST241	19	9	TRUE
14520_4#87	14520_7#43	2	97	27	915	915	14	14	SS	EE	-16.0828	-16.2425	13.2395	13.2276	2	1	2009-03-08	18/02/09	2009-03-02	22/12/08	GPSC118	SS97_14_ST915	EE27_14_ST915	27	9	FALSE
14520_7#43	15873_2#1	2	27	74	915	915	14	14	EE	MM	-16.2425	-16.0152	13.2276	13.2546	1	2	18/02/09	14/04/09	22/12/08	15/01/09	GPSC118	EE27_14_ST915	MM74_14_ST915	9	13	FALSE
14520_4#87	15873_2#54	2	97	97	915	915	14	14	SS	SS	-16.0828	-16.0828	13.2395	13.2395	2	2	2009-03-08	16/04/09	2009-03-02	2009-03-02	GPSC118	SS97_14_ST915	SS97_14_ST915	27	11	TRUE
15873_2#1	15873_2#54	2	74	97	915	915	14	14	MM	SS	-16.0152	-16.0828	13.2546	13.2395	2	2	14/04/09	16/04/09	15/01/09	2009-03-02	GPSC118	MM74_14_ST915	SS97_14_ST915	13	11	FALSE
14520_7#43	16399_6#5	2	27	97	915	915	14	14	EE	SS	-16.2425	-16.0828	13.2276	13.2395	1	2	18/02/09	16/03/09	22/12/08	2009-03-02	GPSC118	EE27_14_ST915	SS97_14_ST915	9	7	FALSE
15873_2#54	16399_6#5	2	97	97	915	915	14	14	SS	SS	-16.0828	-16.0828	13.2395	13.2395	2	2	16/04/09	16/03/09	2009-03-02	2009-03-02	GPSC118	SS97_14_ST915	SS97_14_ST915	11	7	TRUE
14520_7#91	15873_2#29	2	30	55	10631	10631	6B	6B	EE	II	-16.2425	-16.0737	13.2276	13.242	1	1	2009-01-07	2009-03-08	25/03/09	15/03/09	GPSC12	EE30_6B_ST10631	II55_6B_ST10631	15	21	FALSE
16399_5#66	16399_6#21	2	90	90	11700	11700	6A	6A	RR	RR	-16.0145	-16.0145	13.2792	13.2792	2	2	2009-09-03	2009-06-04	2009-06-02	2009-06-02	GPSC12	RR90_6A_ST11700	RR90_6A_ST11700	5	9	TRUE
16399_5#66	16399_6#29	2	90	90	11700	11700	6A	6A	RR	RR	-16.0145	-16.0145	13.2792	13.2792	2	2	2009-09-03	23/03/09	2009-06-02	2009-06-02	GPSC12	RR90_6A_ST11700	RR90_6A_ST11700	5	7	TRUE
16399_6#21	16399_6#29	2	90	90	11700	11700	6A	6A	RR	RR	-16.0145	-16.0145	13.2792	13.2792	2	2	2009-06-04	23/03/09	2009-06-02	2009-06-02	GPSC12	RR90_6A_ST11700	RR90_6A_ST11700	9	7	TRUE
14520_5#45	16399_7#69	2	36	36	4039	4039	6B	6B	GG	GG	-16.0404	-16.0404	13.2421	13.2421	1	1	24/08/09	2009-10-08	20/02/09	20/02/09	GPSC12	GG36_6B_ST4039	GG36_6B_ST4039	27	25	TRUE
17428_8#145	17794_7#130	2	80	80	8052	8052	6B	6B	OO	OO	-16.0614	-16.0614	13.1668	13.1668	2	2	14/12/09	16/07/09	19/02/09	19/02/09	GPSC12	OO80_6B_ST8052	OO80_6B_ST8052	43	21	TRUE
16399_7#43	17794_7#181	2	90	90	11700	11700	6A	6A	RR	RR	-16.0145	-16.0145	13.2792	13.2792	2	2	2009-04-05	20/04/09	2009-06-02	2009-06-02	GPSC12	RR90_6A_ST11700	RR90_6A_ST11700	13	11	TRUE
17794_7#130	19183_3#7	2	80	80	8052	8052	6B	6B	OO	OO	-16.0614	-16.0614	13.1668	13.1668	2	2	16/07/09	24/08/09	19/02/09	19/02/09	GPSC12	OO80_6B_ST8052	OO80_6B_ST8052	21	27	TRUE
16399_7#43	21523_1#124	2	90	90	11700	11700	6A	6A	RR	RR	-16.0145	-16.0145	13.2792	13.2792	2	2	2009-04-05	2009-01-06	2009-06-02	2009-06-02	GPSC12	RR90_6A_ST11700	RR90_6A_ST11700	13	17	TRUE
17794_7#181	21523_1#124	2	90	90	11700	11700	6A	6A	RR	RR	-16.0145	-16.0145	13.2792	13.2792	2	2	20/04/09	2009-01-06	2009-06-02	2009-06-02	GPSC12	RR90_6A_ST11700	RR90_6A_ST11700	11	17	TRUE
16399_5#66	21523_1#85	2	90	81	11700	11700	6A	6A	RR	OO	-16.0145	-16.0614	13.2792	13.1668	2	2	2009-09-03	13/07/09	2009-06-02	2009-02-04	GPSC12	RR90_6A_ST11700	OO81_6A_ST11700	5	15	FALSE
16399_6#21	21523_1#85	2	90	81	11700	11700	6A	6A	RR	OO	-16.0145	-16.0614	13.2792	13.1668	2	2	2009-06-04	13/07/09	2009-06-02	2009-02-04	GPSC12	RR90_6A_ST11700	OO81_6A_ST11700	9	15	FALSE
16399_6#29	21523_1#85	2	90	81	11700	11700	6A	6A	RR	OO	-16.0145	-16.0614	13.2792	13.1668	2	2	23/03/09	13/07/09	2009-06-02	2009-02-04	GPSC12	RR90_6A_ST11700	OO81_6A_ST11700	7	15	FALSE
17794_8#80	21523_1#85	2	90	81	11700	11700	6A	6A	RR	OO	-16.0145	-16.0614	13.2792	13.1668	2	2	15/06/09	13/07/09	2009-06-02	2009-02-04	GPSC12	RR90_6A_ST11700	OO81_6A_ST11700	19	15	FALSE
14520_7#37	17794_8#83	2	29	11	11755	11755	38	38	EE	D	-16.2425	-16.2129	13.2276	13.2494	1	3	17/06/09	17/02/10	2009-05-03	2009-02-03	GPSC125	EE29_38_ST11755	D11_38_ST11755	15	52	FALSE
14520_4#19	16453_2#42	2	76	94	4029	4029	19A	19A	N	RR	-16.181	-16.0145	13.1916	13.2792	3	2	21/01/09	2009-10-08	18/12/08	22/03/09	GPSC137	N76_19A_ST4029	RR94_19A_ST4029	5	21	FALSE
16399_6#50	17428_8#118	2	68	68	2169	2169	21	21	M	M	-16.2288	-16.2288	13.2323	13.2323	3	3	2009-07-05	2009-03-06	28/12/08	28/12/08	GPSC180	M68_21_ST2169	M68_21_ST2169	19	23	TRUE
14520_4#9	16399_7#73	2	61	61	5902	5902	11A	11A	JJ	JJ	-16.3435	-16.3435	13.1934	13.1934	2	2	2009-06-05	2009-09-09	2009-05-03	2009-05-03	GPSC24	JJ61_11A_ST5902	JJ61_11A_ST5902	9	27	TRUE
14520_4#9	16399_7#79	2	61	61	5902	5902	11A	11A	JJ	JJ	-16.3435	-16.3435	13.1934	13.1934	2	2	2009-06-05	17/06/09	2009-05-03	2009-05-03	GPSC24	JJ61_11A_ST5902	JJ61_11A_ST5902	9	15	TRUE
15873_4#81	16399_7#79	2	57	61	5902	5902	11A	11A	JJ	JJ	-16.3435	-16.3435	13.1934	13.1934	2	2	31/12/08	17/06/09	17/11/08	2009-05-03	GPSC24	JJ57_11A_ST5902	JJ61_11A_ST5902	7	15	FALSE
16399_7#73	16399_7#79	2	61	61	5902	5902	11A	11A	JJ	JJ	-16.3435	-16.3435	13.1934	13.1934	2	2	2009-09-09	17/06/09	2009-05-03	2009-05-03	GPSC24	JJ61_11A_ST5902	JJ61_11A_ST5902	27	15	TRUE
14520_7#34	15378_2#45	2	46	53	4038	4038	34	34	HH	II	-16.3801	-16.0737	13.2444	13.242	1	1	2009-06-05	30/03/09	22/03/09	16/02/09	GPSC25	HH46_34_ST4038	II53_34_ST4038	7	7	FALSE
15531_4#84	16399_5#22	2	40	66	1778	1778	34	34	HH	LL	-16.3801	-15.9859	13.2444	13.2842	1	2	29/04/09	2009-09-02	18/12/08	22/01/09	GPSC25	HH40_34_ST1778	LL66_34_ST1778	19	3	FALSE
15873_4#78	16399_6#44	2	5	5	7319	7319	34	34	D	D	-16.2129	-16.2129	13.2494	13.2494	3	3	21/01/09	2009-02-02	23/12/08	23/12/08	GPSC25	D5_34_ST7319	D5_34_ST7319	5	7	TRUE
16453_2#41	16453_2#5	2	91	91	1778	1778	34	34	RR	RR	-16.0145	-16.0145	13.2792	13.2792	2	2	20/04/09	2009-04-05	2009-07-02	2009-07-02	GPSC25	RR91_34_ST1778	RR91_34_ST1778	11	13	TRUE
16453_2#59	17794_7#100	2	5	5	7319	7319	34	34	D	D	-16.2129	-16.2129	13.2494	13.2494	3	3	15/04/09	2009-10-06	23/12/08	23/12/08	GPSC25	D5_34_ST7319	D5_34_ST7319	17	25	TRUE
15873_4#78	17794_8#104	2	5	16	7319	7319	34	34	D	E	-16.2129	-16.2467	13.2494	13.2793	3	3	21/01/09	26/08/09	23/12/08	28/10/08	GPSC25	D5_34_ST7319	E16_34_ST7319	5	43	FALSE
16399_6#44	17794_8#104	2	5	16	7319	7319	34	34	D	E	-16.2129	-16.2467	13.2494	13.2793	3	3	2009-02-02	26/08/09	23/12/08	28/10/08	GPSC25	D5_34_ST7319	E16_34_ST7319	7	43	FALSE
15873_4#72	17794_8#119	2	66	66	1778	1778	34	34	LL	LL	-15.9859	-15.9859	13.2842	13.2842	2	2	26/01/09	20/04/09	22/01/09	22/01/09	GPSC25	LL66_34_ST1778	LL66_34_ST1778	1	13	TRUE
15873_4#78	17794_8#16	2	5	5	7319	7319	34	34	D	D	-16.2129	-16.2129	13.2494	13.2494	3	3	21/01/09	2009-01-04	23/12/08	23/12/08	GPSC25	D5_34_ST7319	D5_34_ST7319	5	15	TRUE
16399_6#44	17794_8#16	2	5	5	7319	7319	34	34	D	D	-16.2129	-16.2129	13.2494	13.2494	3	3	2009-02-02	2009-01-04	23/12/08	23/12/08	GPSC25	D5_34_ST7319	D5_34_ST7319	7	15	TRUE
17794_8#104	17794_8#16	2	16	5	7319	7319	34	34	E	D	-16.2467	-16.2129	13.2793	13.2494	3	3	26/08/09	2009-01-04	28/10/08	23/12/08	GPSC25	E16_34_ST7319	D5_34_ST7319	43	15	FALSE
15873_4#78	21523_1#87	2	5	5	7319	7319	34	34	D	D	-16.2129	-16.2129	13.2494	13.2494	3	3	21/01/09	18/03/09	23/12/08	23/12/08	GPSC25	D5_34_ST7319	D5_34_ST7319	5	13	TRUE
16399_6#44	21523_1#87	2	5	5	7319	7319	34	34	D	D	-16.2129	-16.2129	13.2494	13.2494	3	3	2009-02-02	18/03/09	23/12/08	23/12/08	GPSC25	D5_34_ST7319	D5_34_ST7319	7	13	TRUE
17794_8#104	21523_1#87	2	16	5	7319	7319	34	34	E	D	-16.2467	-16.2129	13.2793	13.2494	3	3	26/08/09	18/03/09	28/10/08	23/12/08	GPSC25	E16_34_ST7319	D5_34_ST7319	43	13	FALSE
17794_7#110	21523_1#96	2	78	78	12805	12805	34	34	N	N	-16.181	-16.181	13.1916	13.1916	3	3	2009-11-03	25/02/09	23/01/09	23/01/09	GPSC25	N78_34_ST12805	N78_34_ST12805	7	5	TRUE
15873_4#78	21523_1#98	2	5	5	7319	7319	34	34	D	D	-16.2129	-16.2129	13.2494	13.2494	3	3	21/01/09	29/04/09	23/12/08	23/12/08	GPSC25	D5_34_ST7319	D5_34_ST7319	5	19	TRUE
16399_6#44	21523_1#98	2	5	5	7319	7319	34	34	D	D	-16.2129	-16.2129	13.2494	13.2494	3	3	2009-02-02	29/04/09	23/12/08	23/12/08	GPSC25	D5_34_ST7319	D5_34_ST7319	7	19	TRUE
17428_8#120	21523_1#98	2	5	5	7319	7319	34	34	D	D	-16.2129	-16.2129	13.2494	13.2494	3	3	24/06/09	29/04/09	23/12/08	23/12/08	GPSC25	D5_34_ST7319	D5_34_ST7319	27	19	TRUE
17794_8#104	21523_1#98	2	16	5	7319	7319	34	34	E	D	-16.2467	-16.2129	13.2793	13.2494	3	3	26/08/09	29/04/09	28/10/08	23/12/08	GPSC25	E16_34_ST7319	D5_34_ST7319	43	19	FALSE
17794_8#16	21523_1#98	2	5	5	7319	7319	34	34	D	D	-16.2129	-16.2129	13.2494	13.2494	3	3	2009-01-04	29/04/09	23/12/08	23/12/08	GPSC25	D5_34_ST7319	D5_34_ST7319	15	19	TRUE
21523_1#87	21523_1#98	2	5	5	7319	7319	34	34	D	D	-16.2129	-16.2129	13.2494	13.2494	3	3	18/03/09	29/04/09	23/12/08	23/12/08	GPSC25	D5_34_ST7319	D5_34_ST7319	13	19	TRUE
16453_2#52	17794_7#1	2	75	88	10591	10591	48	48	MM	RR	-16.0152	-16.0145	13.2546	13.2792	2	2	2009-01-06	2009-09-03	27/01/09	26/12/08	GPSC253	MM75_48_ST10591	RR88_48_ST10591	19	11	FALSE
14520_7#64	15531_4#75	2	44	37	910	910	15B/15C	15B/15C	HH	GG	-16.3801	-16.0404	13.2444	13.2421	1	1	29/04/09	2009-01-06	16/03/09	2009-07-03	GPSC26	HH44_15B/15C_ST910	GG37_15B/15C_ST910	7	13	FALSE
14520_6#2	15873_2#8	2	22	22	910	910	15B/15C	15B/15C	E	E	-16.2467	-16.2467	13.2793	13.2793	3	3	17/02/10	23/12/09	2009-02-03	2009-02-03	GPSC26	E22_15B/15C_ST910	E22_15B/15C_ST910	52	43	TRUE
14520_6#2	15873_3#6	2	22	22	910	910	15B/15C	15B/15C	E	E	-16.2467	-16.2467	13.2793	13.2793	3	3	17/02/10	2009-05-08	2009-02-03	2009-02-03	GPSC26	E22_15B/15C_ST910	E22_15B/15C_ST910	52	23	TRUE
15873_2#8	15873_3#6	2	22	22	910	910	15B/15C	15B/15C	E	E	-16.2467	-16.2467	13.2793	13.2793	3	3	23/12/09	2009-05-08	2009-02-03	2009-02-03	GPSC26	E22_15B/15C_ST910	E22_15B/15C_ST910	43	23	TRUE
14520_6#2	15873_3#72	2	22	22	910	910	15B/15C	15B/15C	E	E	-16.2467	-16.2467	13.2793	13.2793	3	3	17/02/10	22/07/09	2009-02-03	2009-02-03	GPSC26	E22_15B/15C_ST910	E22_15B/15C_ST910	52	21	TRUE
15873_2#8	15873_3#72	2	22	22	910	910	15B/15C	15B/15C	E	E	-16.2467	-16.2467	13.2793	13.2793	3	3	23/12/09	22/07/09	2009-02-03	2009-02-03	GPSC26	E22_15B/15C_ST910	E22_15B/15C_ST910	43	21	TRUE
14520_6#2	15873_5#16	2	22	22	910	910	15B/15C	15B/15C	E	E	-16.2467	-16.2467	13.2793	13.2793	3	3	17/02/10	19/08/09	2009-02-03	2009-02-03	GPSC26	E22_15B/15C_ST910	E22_15B/15C_ST910	52	25	TRUE
15873_2#8	15873_5#16	2	22	22	910	910	15B/15C	15B/15C	E	E	-16.2467	-16.2467	13.2793	13.2793	3	3	23/12/09	19/08/09	2009-02-03	2009-02-03	GPSC26	E22_15B/15C_ST910	E22_15B/15C_ST910	43	25	TRUE
14520_6#2	15873_5#6	2	22	22	910	910	15B/15C	15B/15C	E	E	-16.2467	-16.2467	13.2793	13.2793	3	3	17/02/10	28/10/09	2009-02-03	2009-02-03	GPSC26	E22_15B/15C_ST910	E22_15B/15C_ST910	52	35	TRUE
15873_2#8	15873_5#6	2	22	22	910	910	15B/15C	15B/15C	E	E	-16.2467	-16.2467	13.2793	13.2793	3	3	23/12/09	28/10/09	2009-02-03	2009-02-03	GPSC26	E22_15B/15C_ST910	E22_15B/15C_ST910	43	35	TRUE
14520_7#50	16399_6#26	2	14	14	910	910	15B/15C	15B/15C	DD	DD	-16.0075	-16.0075	13.1865	13.1865	1	1	2009-02-02	2009-02-03	17/01/09	17/01/09	GPSC26	DD14_15B/15C_ST910	DD14_15B/15C_ST910	3	7	TRUE
14520_5#92	16399_7#28	2	65	94	910	910	15B/15C	15B/15C	LL	RR	-15.9859	-16.0145	13.2842	13.2792	2	2	20/07/09	22/09/09	15/01/09	22/03/09	GPSC26	LL65_15B/15C_ST910	RR94_15B/15C_ST910	27	27	FALSE
14520_5#92	16399_7#55	2	65	27	910	910	15B/15C	15B/15C	LL	EE	-15.9859	-16.2425	13.2842	13.2276	2	1	20/07/09	19/08/09	15/01/09	22/12/08	GPSC26	LL65_15B/15C_ST910	EE27_15B/15C_ST910	27	35	FALSE
14520_6#2	17794_8#15	2	22	25	910	910	15B/15C	15B/15C	E	E	-16.2467	-16.2467	13.2793	13.2793	3	3	17/02/10	2009-12-08	2009-02-03	20/03/09	GPSC26	E22_15B/15C_ST910	E25_15B/15C_ST910	52	21	FALSE
15873_2#8	17794_8#15	2	22	25	910	910	15B/15C	15B/15C	E	E	-16.2467	-16.2467	13.2793	13.2793	3	3	23/12/09	2009-12-08	2009-02-03	20/03/09	GPSC26	E22_15B/15C_ST910	E25_15B/15C_ST910	43	21	FALSE
16399_5#19	17794_8#82	2	7	59	10600	10600	22A	22A	D	JJ	-16.2129	-16.3435	13.2494	13.1934	3	2	18/02/09	20/01/10	18/01/09	31/01/09	GPSC26	D7_22A_ST10600	JJ59_22A_ST10600	5	52	FALSE
16399_5#61	17794_8#82	2	7	59	10600	10600	22A	22A	D	JJ	-16.2129	-16.3435	13.2494	13.1934	3	2	15/04/09	20/01/10	18/01/09	31/01/09	GPSC26	D7_22A_ST10600	JJ59_22A_ST10600	13	52	FALSE
16399_6#31	17794_8#82	2	7	59	10600	10600	22A	22A	D	JJ	-16.2129	-16.3435	13.2494	13.1934	3	2	2009-04-03	20/01/10	18/01/09	31/01/09	GPSC26	D7_22A_ST10600	JJ59_22A_ST10600	7	52	FALSE
16399_6#67	17794_8#82	2	24	59	10600	10600	22A	22A	E	JJ	-16.2467	-16.3435	13.2793	13.1934	3	2	2009-01-04	20/01/10	13/03/09	31/01/09	GPSC26	E24_22A_ST10600	JJ59_22A_ST10600	3	52	FALSE
15873_2#5	21523_1#113	2	74	74	910	910	17F	17F	MM	MM	-16.0152	-16.0152	13.2546	13.2546	2	2	2009-01-04	19/01/09	15/01/09	15/01/09	GPSC26	MM74_17F_ST910	MM74_17F_ST910	11	1	TRUE
15873_2#51	21523_1#50	2	74	74	910	910	17F	17F	MM	MM	-16.0152	-16.0152	13.2546	13.2546	2	2	16/03/09	2009-02-02	15/01/09	15/01/09	GPSC26	MM74_17F_ST910	MM74_17F_ST910	9	3	TRUE
14520_7#50	21523_1#82	2	14	14	910	910	15B/15C	15B/15C	DD	DD	-16.0075	-16.0075	13.1865	13.1865	1	1	2009-02-02	16/02/09	17/01/09	17/01/09	GPSC26	DD14_15B/15C_ST910	DD14_15B/15C_ST910	3	5	TRUE
17794_8#82	21523_1#99	2	59	7	10600	10600	22A	22A	JJ	D	-16.3435	-16.2129	13.1934	13.2494	2	3	20/01/10	27/05/09	31/01/09	18/01/09	GPSC26	JJ59_22A_ST10600	D7_22A_ST10600	52	19	FALSE
16399_6#15	17794_7#40	2	62	42	5521	5521	10A	10A	JJ	HH	-16.3435	-16.3801	13.1934	13.2444	2	1	2009-01-04	24/06/09	13/03/09	2009-02-02	GPSC27	JJ62_10A_ST5521	HH42_10A_ST5521	3	21	FALSE
17428_8#146	17794_7#40	2	41	42	5521	5521	10A	10A	HH	HH	-16.3801	-16.3801	13.2444	13.2444	1	1	15/07/09	24/06/09	2009-01-10	2009-02-02	GPSC27	HH41_10A_ST5521	HH42_10A_ST5521	27	21	FALSE
16399_5#27	17794_8#99	2	81	81	11690	11690	10A	10A	OO	OO	-16.0614	-16.0614	13.1668	13.1668	2	2	2009-01-06	15/06/09	2009-02-04	2009-02-04	GPSC27	OO81_10A_ST11690	OO81_10A_ST11690	9	11	TRUE
17794_7#4	17794_8#99	2	81	81	11690	11690	10A	10A	OO	OO	-16.0614	-16.0614	13.1668	13.1668	2	2	2009-04-05	15/06/09	2009-02-04	2009-02-04	GPSC27	OO81_10A_ST11690	OO81_10A_ST11690	5	11	TRUE
17794_7#96	17794_8#99	2	81	81	11690	11690	10A	10A	OO	OO	-16.0614	-16.0614	13.1668	13.1668	2	2	24/08/09	15/06/09	2009-02-04	2009-02-04	GPSC27	OO81_10A_ST11690	OO81_10A_ST11690	21	11	TRUE
17428_8#125	19183_3#15	2	81	81	11690	11690	10A	10A	OO	OO	-16.0614	-16.0614	13.1668	13.1668	2	2	29/06/09	2009-10-08	2009-02-04	2009-02-04	GPSC27	OO81_10A_ST11690	OO81_10A_ST11690	13	19	TRUE
17428_8#139	21523_1#105	2	59	62	5521	5521	10A	10A	JJ	JJ	-16.3435	-16.3435	13.1934	13.1934	2	2	24/06/09	22/07/09	31/01/09	13/03/09	GPSC27	JJ59_10A_ST5521	JJ62_10A_ST5521	21	19	FALSE
17428_8#139	21523_1#157	2	59	62	5521	5521	10A	10A	JJ	JJ	-16.3435	-16.3435	13.1934	13.1934	2	2	24/06/09	2009-05-08	31/01/09	13/03/09	GPSC27	JJ59_10A_ST5521	JJ62_10A_ST5521	21	21	FALSE
21523_1#105	21523_1#157	2	62	62	5521	5521	10A	10A	JJ	JJ	-16.3435	-16.3435	13.1934	13.1934	2	2	22/07/09	2009-05-08	13/03/09	13/03/09	GPSC27	JJ62_10A_ST5521	JJ62_10A_ST5521	19	21	TRUE
16399_6#12	17428_8#154	2	71	71	10625	10625	20	20	M	M	-16.2288	-16.2288	13.2323	13.2323	3	3	15/04/09	2009-10-06	30/01/09	30/01/09	GPSC37	M71_20_ST10625	M71_20_ST10625	11	19	TRUE
17428_8#169	17428_8#182	2	71	71	10625	10625	20	20	M	M	-16.2288	-16.2288	13.2323	13.2323	3	3	2009-08-07	22/07/09	30/01/09	30/01/09	GPSC37	M71_20_ST10625	M71_20_ST10625	23	25	TRUE
17428_8#169	17794_7#104	2	71	71	10625	10625	20	20	M	M	-16.2288	-16.2288	13.2323	13.2323	3	3	2009-08-07	2009-05-08	30/01/09	30/01/09	GPSC37	M71_20_ST10625	M71_20_ST10625	23	27	TRUE
16399_6#12	17794_7#99	2	71	71	10625	10625	20	20	M	M	-16.2288	-16.2288	13.2323	13.2323	3	3	15/04/09	27/05/09	30/01/09	30/01/09	GPSC37	M71_20_ST10625	M71_20_ST10625	11	17	TRUE
17428_8#154	17794_7#99	2	71	71	10625	10625	20	20	M	M	-16.2288	-16.2288	13.2323	13.2323	3	3	2009-10-06	27/05/09	30/01/09	30/01/09	GPSC37	M71_20_ST10625	M71_20_ST10625	19	17	TRUE
14520_5#73	17794_8#101	2	74	83	5726	5726	20	20	MM	P	-16.0152	-16.148	13.2546	13.1677	2	3	25/05/09	2009-09-11	15/01/09	17/01/09	GPSC37	MM74_20_ST5726	P83_20_ST5726	19	43	FALSE
16399_6#12	21523_1#112	2	71	71	10625	10625	20	20	M	M	-16.2288	-16.2288	13.2323	13.2323	3	3	15/04/09	18/03/09	30/01/09	30/01/09	GPSC37	M71_20_ST10625	M71_20_ST10625	11	7	TRUE
17428_8#154	21523_1#112	2	71	71	10625	10625	20	20	M	M	-16.2288	-16.2288	13.2323	13.2323	3	3	2009-10-06	18/03/09	30/01/09	30/01/09	GPSC37	M71_20_ST10625	M71_20_ST10625	19	7	TRUE
17794_7#99	21523_1#112	2	71	71	10625	10625	20	20	M	M	-16.2288	-16.2288	13.2323	13.2323	3	3	27/05/09	18/03/09	30/01/09	30/01/09	GPSC37	M71_20_ST10625	M71_20_ST10625	17	7	TRUE
17428_8#140	17794_7#108	2	49	49	11750	11750	13	13	II	II	-16.0737	-16.0737	13.242	13.242	1	1	14/09/09	2009-09-11	18/01/09	18/01/09	GPSC376	II49_13_ST11750	II49_13_ST11750	35	43	TRUE
21523_1#144	21523_1#171	2	42	42	11758	11758	9V	9V	HH	HH	-16.3801	-16.3801	13.2444	13.2444	1	1	22/07/09	2009-08-07	2009-02-02	2009-02-02	GPSC40	HH42_9V_ST11758	HH42_9V_ST11758	25	23	TRUE
14520_4#67	14520_4#78	2	72	72	847	847	19A	19A	M	M	-16.2288	-16.2288	13.2323	13.2323	3	3	29/07/09	18/11/09	24/03/09	24/03/09	GPSC44	M72_19A_ST847	M72_19A_ST847	19	35	TRUE
14520_5#34	15873_2#19	2	72	72	847	847	19A	19A	M	M	-16.2288	-16.2288	13.2323	13.2323	3	3	26/08/09	2009-09-09	24/03/09	24/03/09	GPSC44	M72_19A_ST847	M72_19A_ST847	23	25	TRUE
14520_5#34	15873_2#22	2	72	72	847	847	19A	19A	M	M	-16.2288	-16.2288	13.2323	13.2323	3	3	26/08/09	13/01/10	24/03/09	24/03/09	GPSC44	M72_19A_ST847	M72_19A_ST847	23	43	TRUE
15873_2#19	15873_2#22	2	72	72	847	847	19A	19A	M	M	-16.2288	-16.2288	13.2323	13.2323	3	3	2009-09-09	13/01/10	24/03/09	24/03/09	GPSC44	M72_19A_ST847	M72_19A_ST847	25	43	TRUE
14520_4#3	15873_2#33	2	28	29	847	847	19A	19A	EE	EE	-16.2425	-16.2425	13.2276	13.2276	1	1	25/03/09	2009-09-09	26/01/09	2009-05-03	GPSC44	EE28_19A_ST847	EE29_19A_ST847	9	27	FALSE
15873_3#27	15873_3#46	2	67	67	847	847	19A	19A	M	M	-16.2288	-16.2288	13.2323	13.2323	3	3	15/04/09	2009-01-04	22/11/08	22/11/08	GPSC44	M67_19A_ST847	M67_19A_ST847	21	19	TRUE
14520_5#34	15873_5#22	2	72	72	847	847	19A	19A	M	M	-16.2288	-16.2288	13.2323	13.2323	3	3	26/08/09	23/09/09	24/03/09	24/03/09	GPSC44	M72_19A_ST847	M72_19A_ST847	23	27	TRUE
15873_2#19	15873_5#22	2	72	72	847	847	19A	19A	M	M	-16.2288	-16.2288	13.2323	13.2323	3	3	2009-09-09	23/09/09	24/03/09	24/03/09	GPSC44	M72_19A_ST847	M72_19A_ST847	25	27	TRUE
14520_7#49	16399_5#52	2	28	28	847	847	19A	19A	EE	EE	-16.2425	-16.2425	13.2276	13.2276	1	1	22/04/09	2009-06-05	26/01/09	26/01/09	GPSC44	EE28_19A_ST847	EE28_19A_ST847	13	15	TRUE
14520_5#48	16399_7#46	2	53	53	847	847	19A	19A	II	II	-16.0737	-16.0737	13.242	13.242	1	1	17/08/09	20/07/09	16/02/09	16/02/09	GPSC44	II53_19A_ST847	II53_19A_ST847	27	23	TRUE
15873_3#27	17428_8#173	2	67	67	847	847	19A	19A	M	M	-16.2288	-16.2288	13.2323	13.2323	3	3	15/04/09	13/05/09	22/11/08	22/11/08	GPSC44	M67_19A_ST847	M67_19A_ST847	21	25	TRUE
15873_3#46	17428_8#173	2	67	67	847	847	19A	19A	M	M	-16.2288	-16.2288	13.2323	13.2323	3	3	2009-01-04	13/05/09	22/11/08	22/11/08	GPSC44	M67_19A_ST847	M67_19A_ST847	19	25	TRUE
14520_5#86	17794_7#42	2	74	41	847	847	19A	19A	MM	HH	-16.0152	-16.3801	13.2546	13.2444	2	1	20/07/09	2009-04-11	15/01/09	2009-01-10	GPSC44	MM74_19A_ST847	HH41_19A_ST847	27	43	FALSE
15873_2#31	17794_7#42	2	74	41	847	847	19A	19A	MM	HH	-16.0152	-16.3801	13.2546	13.2444	2	1	2009-06-07	2009-04-11	15/01/09	2009-01-10	GPSC44	MM74_19A_ST847	HH41_19A_ST847	25	43	FALSE
17428_8#161	17794_7#42	2	74	41	847	847	19A	19A	MM	HH	-16.0152	-16.3801	13.2546	13.2444	2	1	2009-08-06	2009-04-11	15/01/09	2009-01-10	GPSC44	MM74_19A_ST847	HH41_19A_ST847	21	43	FALSE
17428_8#117	17794_7#91	2	92	46	847	847	19A	19A	RR	HH	-16.0145	-16.3801	13.2792	13.2444	2	1	22/06/09	23/09/09	17/02/09	22/03/09	GPSC44	RR92_19A_ST847	HH46_19A_ST847	19	27	FALSE
17428_8#124	17794_7#91	2	92	46	847	847	19A	19A	RR	HH	-16.0145	-16.3801	13.2792	13.2444	2	1	2009-12-10	23/09/09	17/02/09	22/03/09	GPSC44	RR92_19A_ST847	HH46_19A_ST847	35	27	FALSE
14520_4#78	21523_1#110	2	72	72	847	847	19A	19A	M	M	-16.2288	-16.2288	13.2323	13.2323	3	3	18/11/09	2009-03-06	24/03/09	24/03/09	GPSC44	M72_19A_ST847	M72_19A_ST847	35	11	TRUE
14520_7#31	21523_1#130	2	43	43	847	847	19A	19A	HH	HH	-16.3801	-16.3801	13.2444	13.2444	1	1	22/04/09	2009-12-08	2009-07-03	2009-07-03	GPSC44	HH43_19A_ST847	HH43_19A_ST847	7	23	TRUE
14520_5#4	21523_1#15	2	56	56	847	847	19A	19A	II	II	-16.0737	-16.0737	13.242	13.242	1	1	2009-06-07	20/07/09	17/03/09	17/03/09	GPSC44	II56_19A_ST847	II56_19A_ST847	17	19	TRUE
14520_5#34	21523_1#155	2	72	50	847	847	19A	19A	M	II	-16.2288	-16.0737	13.2323	13.242	3	1	26/08/09	14/09/09	24/03/09	19/01/09	GPSC44	M72_19A_ST847	II50_19A_ST847	23	35	FALSE
15873_2#19	21523_1#155	2	72	50	847	847	19A	19A	M	II	-16.2288	-16.0737	13.2323	13.242	3	1	2009-09-09	14/09/09	24/03/09	19/01/09	GPSC44	M72_19A_ST847	II50_19A_ST847	25	35	FALSE
15873_2#22	21523_1#155	2	72	50	847	847	19A	19A	M	II	-16.2288	-16.0737	13.2323	13.242	3	1	13/01/10	14/09/09	24/03/09	19/01/09	GPSC44	M72_19A_ST847	II50_19A_ST847	43	35	FALSE
15873_5#22	21523_1#155	2	72	50	847	847	19A	19A	M	II	-16.2288	-16.0737	13.2323	13.242	3	1	23/09/09	14/09/09	24/03/09	19/01/09	GPSC44	M72_19A_ST847	II50_19A_ST847	27	35	FALSE
17794_7#91	21523_1#164	2	46	92	847	847	19A	19A	HH	RR	-16.3801	-16.0145	13.2444	13.2792	1	2	23/09/09	17/08/09	22/03/09	17/02/09	GPSC44	HH46_19A_ST847	RR92_19A_ST847	27	27	FALSE
14520_5#23	14520_5#85	2	45	45	10546	10546	6B	6B	HH	HH	-16.3801	-16.3801	13.2444	13.2444	1	1	2009-09-09	29/07/09	21/03/09	21/03/09	GPSC51	HH45_6B_ST10546	HH45_6B_ST10546	25	19	TRUE
14520_5#23	14520_7#20	2	45	45	10546	10546	6B	6B	HH	HH	-16.3801	-16.3801	13.2444	13.2444	1	1	2009-09-09	2009-08-04	21/03/09	21/03/09	GPSC51	HH45_6B_ST10546	HH45_6B_ST10546	25	3	TRUE
14520_5#85	14520_7#20	2	45	45	10546	10546	6B	6B	HH	HH	-16.3801	-16.3801	13.2444	13.2444	1	1	29/07/09	2009-08-04	21/03/09	21/03/09	GPSC51	HH45_6B_ST10546	HH45_6B_ST10546	19	3	TRUE
14520_4#48	14520_7#59	2	45	45	10546	10546	6B	6B	HH	HH	-16.3801	-16.3801	13.2444	13.2444	1	1	2009-06-05	17/06/09	21/03/09	21/03/09	GPSC51	HH45_6B_ST10546	HH45_6B_ST10546	7	13	TRUE
14520_7#23	14520_7#59	2	45	45	10546	10546	6B	6B	HH	HH	-16.3801	-16.3801	13.2444	13.2444	1	1	22/04/09	17/06/09	21/03/09	21/03/09	GPSC51	HH45_6B_ST10546	HH45_6B_ST10546	5	13	TRUE
14520_5#23	15531_4#69	2	45	45	10546	10546	6B	6B	HH	HH	-16.3801	-16.3801	13.2444	13.2444	1	1	2009-09-09	20/05/09	21/03/09	21/03/09	GPSC51	HH45_6B_ST10546	HH45_6B_ST10546	25	9	TRUE
14520_5#85	15531_4#69	2	45	45	10546	10546	6B	6B	HH	HH	-16.3801	-16.3801	13.2444	13.2444	1	1	29/07/09	20/05/09	21/03/09	21/03/09	GPSC51	HH45_6B_ST10546	HH45_6B_ST10546	19	9	TRUE
14520_7#20	15531_4#69	2	45	45	10546	10546	6B	6B	HH	HH	-16.3801	-16.3801	13.2444	13.2444	1	1	2009-08-04	20/05/09	21/03/09	21/03/09	GPSC51	HH45_6B_ST10546	HH45_6B_ST10546	3	9	TRUE
14520_5#85	15873_2#17	2	45	45	10546	10546	6B	6B	HH	HH	-16.3801	-16.3801	13.2444	13.2444	1	1	29/07/09	18/11/09	21/03/09	21/03/09	GPSC51	HH45_6B_ST10546	HH45_6B_ST10546	19	35	TRUE
14520_7#20	15873_2#17	2	45	45	10546	10546	6B	6B	HH	HH	-16.3801	-16.3801	13.2444	13.2444	1	1	2009-08-04	18/11/09	21/03/09	21/03/09	GPSC51	HH45_6B_ST10546	HH45_6B_ST10546	3	35	TRUE
15531_4#69	15873_2#17	2	45	45	10546	10546	6B	6B	HH	HH	-16.3801	-16.3801	13.2444	13.2444	1	1	20/05/09	18/11/09	21/03/09	21/03/09	GPSC51	HH45_6B_ST10546	HH45_6B_ST10546	9	35	TRUE
14520_5#7	15873_3#68	2	20	20	11691	11691	19A	19A	E	E	-16.2467	-16.2467	13.2793	13.2793	3	3	2009-08-07	2009-05-08	28/01/09	28/01/09	GPSC51	E20_19A_ST11691	E20_19A_ST11691	23	27	TRUE
14520_4#48	15873_5#10	2	45	45	10546	10546	6B	6B	HH	HH	-16.3801	-16.3801	13.2444	13.2444	1	1	2009-06-05	23/09/09	21/03/09	21/03/09	GPSC51	HH45_6B_ST10546	HH45_6B_ST10546	7	27	TRUE
14520_7#23	15873_5#10	2	45	45	10546	10546	6B	6B	HH	HH	-16.3801	-16.3801	13.2444	13.2444	1	1	22/04/09	23/09/09	21/03/09	21/03/09	GPSC51	HH45_6B_ST10546	HH45_6B_ST10546	5	27	TRUE
15873_4#63	15873_5#81	2	34	34	5516	5516	6B	6B	GG	GG	-16.0404	-16.0404	13.2421	13.2421	1	1	26/01/09	15/12/08	2008-01-11	2008-01-11	GPSC51	GG34_6B_ST5516	GG34_6B_ST5516	13	7	TRUE
15873_5#85	16399_5#16	2	16	16	5516	5516	6B	6B	E	E	-16.2467	-16.2467	13.2793	13.2793	3	3	17/12/08	14/01/09	28/10/08	28/10/08	GPSC51	E16_6B_ST5516	E16_6B_ST5516	7	11	TRUE
15873_4#63	16399_5#69	2	34	34	5516	5516	6B	6B	GG	GG	-16.0404	-16.0404	13.2421	13.2421	1	1	26/01/09	23/02/09	2008-01-11	2008-01-11	GPSC51	GG34_6B_ST5516	GG34_6B_ST5516	13	17	TRUE
15873_5#81	16399_5#69	2	34	34	5516	5516	6B	6B	GG	GG	-16.0404	-16.0404	13.2421	13.2421	1	1	15/12/08	23/02/09	2008-01-11	2008-01-11	GPSC51	GG34_6B_ST5516	GG34_6B_ST5516	7	17	TRUE
15873_5#85	16399_5#75	2	16	16	5516	5516	6B	6B	E	E	-16.2467	-16.2467	13.2793	13.2793	3	3	17/12/08	2009-11-02	28/10/08	28/10/08	GPSC51	E16_6B_ST5516	E16_6B_ST5516	7	15	TRUE
16399_5#16	16399_5#75	2	16	16	5516	5516	6B	6B	E	E	-16.2467	-16.2467	13.2793	13.2793	3	3	14/01/09	2009-11-02	28/10/08	28/10/08	GPSC51	E16_6B_ST5516	E16_6B_ST5516	11	15	TRUE
16399_5#12	16399_6#11	2	59	59	5516	5516	6B	6B	JJ	JJ	-16.3435	-16.3435	13.1934	13.1934	2	2	29/04/09	15/04/09	31/01/09	31/01/09	GPSC51	JJ59_6B_ST5516	JJ59_6B_ST5516	13	11	TRUE
16399_6#35	16399_6#51	2	34	34	5516	5516	6B	6B	GG	GG	-16.0404	-16.0404	13.2421	13.2421	1	1	23/03/09	2009-09-03	2008-01-11	2008-01-11	GPSC51	GG34_6B_ST5516	GG34_6B_ST5516	21	19	TRUE
16399_5#12	16399_6#56	2	59	59	5516	5516	6B	6B	JJ	JJ	-16.3435	-16.3435	13.1934	13.1934	2	2	29/04/09	2009-01-04	31/01/09	31/01/09	GPSC51	JJ59_6B_ST5516	JJ59_6B_ST5516	13	9	TRUE
15873_4#74	16399_6#58	2	16	16	11689	11689	6B	6B	E	E	-16.2467	-16.2467	13.2793	13.2793	3	3	19/11/08	2008-03-12	28/10/08	28/10/08	GPSC51	E16_6B_ST11689	E16_6B_ST11689	3	5	TRUE
15873_4#63	16399_6#63	2	34	34	5516	5516	6B	6B	GG	GG	-16.0404	-16.0404	13.2421	13.2421	1	1	26/01/09	2009-06-04	2008-01-11	2008-01-11	GPSC51	GG34_6B_ST5516	GG34_6B_ST5516	13	23	TRUE
15873_5#81	16399_6#63	2	34	34	5516	5516	6B	6B	GG	GG	-16.0404	-16.0404	13.2421	13.2421	1	1	15/12/08	2009-06-04	2008-01-11	2008-01-11	GPSC51	GG34_6B_ST5516	GG34_6B_ST5516	7	23	TRUE
16399_5#12	17428_8#150	2	59	59	5516	5516	6B	6B	JJ	JJ	-16.3435	-16.3435	13.1934	13.1934	2	2	29/04/09	22/07/09	31/01/09	31/01/09	GPSC51	JJ59_6B_ST5516	JJ59_6B_ST5516	13	25	TRUE
16399_5#73	17428_8#166	2	34	35	5516	5516	6B	6B	GG	GG	-16.0404	-16.0404	13.2421	13.2421	1	1	2009-12-01	2009-08-06	2008-01-11	2008-05-12	GPSC51	GG34_6B_ST5516	GG35_6B_ST5516	11	27	FALSE
14520_5#84	17428_8#168	2	98	96	5734	5734	6A	6A	SS	SS	-16.0828	-16.0828	13.2395	13.2395	2	2	2010-10-02	21/12/09	23/02/09	2009-04-01	GPSC51	SS98_6A_ST5734	SS96_6A_ST5734	52	52	FALSE
16399_5#73	17428_8#171	2	34	35	5516	5516	6B	6B	GG	GG	-16.0404	-16.0404	13.2421	13.2421	1	1	2009-12-01	2009-03-08	2008-01-11	2008-05-12	GPSC51	GG34_6B_ST5516	GG35_6B_ST5516	11	35	FALSE
14520_5#93	17794_8#118	2	72	18	11691	11691	19A	19A	M	E	-16.2288	-16.2467	13.2323	13.2793	3	3	15/07/09	16/09/09	24/03/09	18/01/09	GPSC51	M72_19A_ST11691	E18_19A_ST11691	17	35	FALSE
15873_2#4	17794_8#118	2	20	18	11691	11691	19A	19A	E	E	-16.2467	-16.2467	13.2793	13.2793	3	3	2009-10-06	16/09/09	28/01/09	18/01/09	GPSC51	E20_19A_ST11691	E18_19A_ST11691	19	35	FALSE
17428_8#113	17794_8#118	2	20	18	11691	11691	19A	19A	E	E	-16.2467	-16.2467	13.2793	13.2793	3	3	27/05/09	16/09/09	28/01/09	18/01/09	GPSC51	E20_19A_ST11691	E18_19A_ST11691	17	35	FALSE
14520_5#23	19183_3#4	2	45	45	10546	10546	6B	6B	HH	HH	-16.3801	-16.3801	13.2444	13.2444	1	1	2009-09-09	2009-02-07	21/03/09	21/03/09	GPSC51	HH45_6B_ST10546	HH45_6B_ST10546	25	15	TRUE
14520_5#85	19183_3#4	2	45	45	10546	10546	6B	6B	HH	HH	-16.3801	-16.3801	13.2444	13.2444	1	1	29/07/09	2009-02-07	21/03/09	21/03/09	GPSC51	HH45_6B_ST10546	HH45_6B_ST10546	19	15	TRUE
14520_7#20	19183_3#4	2	45	45	10546	10546	6B	6B	HH	HH	-16.3801	-16.3801	13.2444	13.2444	1	1	2009-08-04	2009-02-07	21/03/09	21/03/09	GPSC51	HH45_6B_ST10546	HH45_6B_ST10546	3	15	TRUE
15531_4#69	19183_3#4	2	45	45	10546	10546	6B	6B	HH	HH	-16.3801	-16.3801	13.2444	13.2444	1	1	20/05/09	2009-02-07	21/03/09	21/03/09	GPSC51	HH45_6B_ST10546	HH45_6B_ST10546	9	15	TRUE
15873_2#17	19183_3#4	2	45	45	10546	10546	6B	6B	HH	HH	-16.3801	-16.3801	13.2444	13.2444	1	1	18/11/09	2009-02-07	21/03/09	21/03/09	GPSC51	HH45_6B_ST10546	HH45_6B_ST10546	35	15	TRUE
16399_5#73	21523_1#143	2	34	35	5516	5516	6B	6B	GG	GG	-16.0404	-16.0404	13.2421	13.2421	1	1	2009-12-01	28/09/09	2008-01-11	2008-05-12	GPSC51	GG34_6B_ST5516	GG35_6B_ST5516	11	43	FALSE
16399_6#13	21523_1#88	2	96	96	11762	11762	6B	6B	SS	SS	-16.0828	-16.0828	13.2395	13.2395	2	2	2009-02-03	14/04/09	2009-04-01	2009-04-01	GPSC51	SS96_6B_ST11762	SS96_6B_ST11762	9	15	TRUE
14520_4#25	14520_4#35	2	19	19	11721	11721	35B	35B	E	E	-16.2467	-16.2467	13.2793	13.2793	3	3	25/03/09	2009-08-04	22/01/09	22/01/09	GPSC56	E19_35B_ST11721	E19_35B_ST11721	9	11	TRUE
14520_4#25	16399_5#36	2	19	24	11721	11721	35B	35B	E	E	-16.2467	-16.2467	13.2793	13.2793	3	3	25/03/09	15/04/09	22/01/09	13/03/09	GPSC56	E19_35B_ST11721	E24_35B_ST11721	9	5	FALSE
14520_4#35	16399_5#36	2	19	24	11721	11721	35B	35B	E	E	-16.2467	-16.2467	13.2793	13.2793	3	3	2009-08-04	15/04/09	22/01/09	13/03/09	GPSC56	E19_35B_ST11721	E24_35B_ST11721	11	5	FALSE
15873_4#65	16399_6#23	2	35	35	3329	3329	35B	35B	GG	GG	-16.0404	-16.0404	13.2421	13.2421	1	1	2008-08-12	30/03/09	2008-05-12	2008-05-12	GPSC56	GG35_35B_ST3329	GG35_35B_ST3329	1	17	TRUE
16399_5#68	16399_6#23	2	35	35	3329	3329	35B	35B	GG	GG	-16.0404	-16.0404	13.2421	13.2421	1	1	16/03/09	30/03/09	2008-05-12	2008-05-12	GPSC56	GG35_35B_ST3329	GG35_35B_ST3329	15	17	TRUE
16399_5#72	16399_7#40	2	35	35	3329	3329	35B	35B	GG	GG	-16.0404	-16.0404	13.2421	13.2421	1	1	2009-02-03	27/04/09	2008-05-12	2008-05-12	GPSC56	GG35_35B_ST3329	GG35_35B_ST3329	13	21	TRUE
14520_5#5	17428_8#126	2	24	19	11721	11721	35B	35B	E	E	-16.2467	-16.2467	13.2793	13.2793	3	3	2010-03-03	17/06/09	13/03/09	22/01/09	GPSC56	E24_35B_ST11721	E19_35B_ST11721	52	21	FALSE
14520_4#25	17428_8#185	2	19	34	11721	11721	35B	35B	E	GG	-16.2467	-16.0404	13.2793	13.2421	3	1	25/03/09	29/06/09	22/01/09	2008-01-11	GPSC56	E19_35B_ST11721	GG34_35B_ST11721	9	35	FALSE
14520_4#35	17428_8#185	2	19	34	11721	11721	35B	35B	E	GG	-16.2467	-16.0404	13.2793	13.2421	3	1	2009-08-04	29/06/09	22/01/09	2008-01-11	GPSC56	E19_35B_ST11721	GG34_35B_ST11721	11	35	FALSE
16399_5#36	17428_8#185	2	24	34	11721	11721	35B	35B	E	GG	-16.2467	-16.0404	13.2793	13.2421	3	1	15/04/09	29/06/09	13/03/09	2008-01-11	GPSC56	E24_35B_ST11721	GG34_35B_ST11721	5	35	FALSE
14520_5#5	17794_7#16	2	24	55	11721	11721	35B	35B	E	II	-16.2467	-16.0737	13.2793	13.242	3	1	2010-03-03	2009-11-05	13/03/09	15/03/09	GPSC56	E24_35B_ST11721	II55_35B_ST11721	52	9	FALSE
17428_8#126	17794_7#9	2	19	24	11721	11721	35B	35B	E	E	-16.2467	-16.2467	13.2793	13.2793	3	3	17/06/09	2009-12-11	22/01/09	13/03/09	GPSC56	E19_35B_ST11721	E24_35B_ST11721	21	35	FALSE
17794_7#16	17794_7#9	2	55	24	11721	11721	35B	35B	II	E	-16.0737	-16.2467	13.242	13.2793	1	3	2009-11-05	2009-12-11	15/03/09	13/03/09	GPSC56	II55_35B_ST11721	E24_35B_ST11721	9	35	FALSE
15873_4#65	21523_1#104	2	35	35	3329	3329	35B	35B	GG	GG	-16.0404	-16.0404	13.2421	13.2421	1	1	2008-08-12	19/01/09	2008-05-12	2008-05-12	GPSC56	GG35_35B_ST3329	GG35_35B_ST3329	1	7	TRUE
16399_5#68	21523_1#104	2	35	35	3329	3329	35B	35B	GG	GG	-16.0404	-16.0404	13.2421	13.2421	1	1	16/03/09	19/01/09	2008-05-12	2008-05-12	GPSC56	GG35_35B_ST3329	GG35_35B_ST3329	15	7	TRUE
21523_1#108	21523_1#97	2	30	19	11721	11721	35B	35B	EE	E	-16.2425	-16.2467	13.2276	13.2793	1	3	2009-03-06	2009-03-06	25/03/09	22/01/09	GPSC56	EE30_35B_ST11721	E19_35B_ST11721	11	19	FALSE
19183_3#11	21523_1#125	2	8	88	7318	7318	23A	23A	D	RR	-16.2129	-16.0145	13.2494	13.2792	3	2	20/01/10	26/01/09	2009-01-02	26/12/08	GPSC6	D8_23A_ST7318	RR88_23A_ST7318	52	5	FALSE
14520_4#85	14520_5#30	2	46	52	913	913	6A	6A	HH	II	-16.3801	-16.0737	13.2444	13.242	1	1	13/01/10	28/09/09	22/03/09	2009-04-02	GPSC60	HH46_6A_ST913	II52_6A_ST913	43	35	FALSE
14520_4#85	14520_5#58	2	46	13	913	913	6A	6A	HH	D	-16.3801	-16.2129	13.2444	13.2494	1	3	13/01/10	23/09/09	22/03/09	24/03/09	GPSC60	HH46_6A_ST913	D13_6A_ST913	43	27	FALSE
14520_4#79	14520_5#78	2	13	13	913	913	6A	6A	D	D	-16.2129	-16.2129	13.2494	13.2494	3	3	15/07/09	29/07/09	24/03/09	24/03/09	GPSC60	D13_6A_ST913	D13_6A_ST913	17	19	TRUE
14520_7#12	15531_5#54	2	15	15	913	913	6A	6A	DD	DD	-16.0075	-16.0075	13.1865	13.1865	1	1	2009-06-07	2009-08-06	2009-02-02	2009-02-02	GPSC60	DD15_6A_ST913	DD15_6A_ST913	23	19	TRUE
14520_4#79	16399_7#72	2	13	13	913	913	6A	6A	D	D	-16.2129	-16.2129	13.2494	13.2494	3	3	15/07/09	26/08/09	24/03/09	24/03/09	GPSC60	D13_6A_ST913	D13_6A_ST913	17	23	TRUE
14520_5#78	16399_7#72	2	13	13	913	913	6A	6A	D	D	-16.2129	-16.2129	13.2494	13.2494	3	3	29/07/09	26/08/09	24/03/09	24/03/09	GPSC60	D13_6A_ST913	D13_6A_ST913	19	23	TRUE
16399_7#64	16453_2#26	2	2	2	913	913	6A	6A	C	C	-16.1529	-16.1529	13.196	13.196	3	3	14/04/09	16/03/09	2008-09-11	2008-09-11	GPSC60	C2_6A_ST913	C2_6A_ST913	23	19	TRUE
16399_5#35	16453_2#44	2	77	78	913	913	6A	6A	N	N	-16.181	-16.181	13.1916	13.1916	3	3	13/05/09	2009-08-04	2009-03-01	23/01/09	GPSC60	N77_6A_ST913	N78_6A_ST913	19	11	FALSE
16399_7#56	16453_2#44	2	78	78	913	913	6A	6A	N	N	-16.181	-16.181	13.1916	13.1916	3	3	17/06/09	2009-08-04	23/01/09	23/01/09	GPSC60	N78_6A_ST913	N78_6A_ST913	21	11	TRUE
16399_7#64	16453_2#50	2	2	2	913	913	6A	6A	C	C	-16.1529	-16.1529	13.196	13.196	3	3	14/04/09	30/03/09	2008-09-11	2008-09-11	GPSC60	C2_6A_ST913	C2_6A_ST913	23	21	TRUE
16453_2#26	16453_2#50	2	2	2	913	913	6A	6A	C	C	-16.1529	-16.1529	13.196	13.196	3	3	16/03/09	30/03/09	2008-09-11	2008-09-11	GPSC60	C2_6A_ST913	C2_6A_ST913	19	21	TRUE
16399_6#77	16453_2#57	2	21	21	913	913	6A	6A	E	E	-16.2467	-16.2467	13.2793	13.2793	3	3	15/07/09	2009-01-07	2009-10-02	2009-10-02	GPSC60	E21_6A_ST913	E21_6A_ST913	23	21	TRUE
16399_6#47	17428_8#189	2	102	102	913	913	6A	6A	T	T	-16.1211	-16.1211	13.2413	13.2413	3	3	2009-06-04	18/05/09	20/01/09	20/01/09	GPSC60	T102_6A_ST913	T102_6A_ST913	11	17	TRUE
16399_6#47	17794_8#95	2	102	102	913	913	6A	6A	T	T	-16.1211	-16.1211	13.2413	13.2413	3	3	2009-06-04	29/06/09	20/01/09	20/01/09	GPSC60	T102_6A_ST913	T102_6A_ST913	11	23	TRUE
17428_8#189	17794_8#95	2	102	102	913	913	6A	6A	T	T	-16.1211	-16.1211	13.2413	13.2413	3	3	18/05/09	29/06/09	20/01/09	20/01/09	GPSC60	T102_6A_ST913	T102_6A_ST913	17	23	TRUE
14520_7#12	21523_1#27	2	15	15	913	913	6A	6A	DD	DD	-16.0075	-16.0075	13.1865	13.1865	1	1	2009-06-07	22/06/09	2009-02-02	2009-02-02	GPSC60	DD15_6A_ST913	DD15_6A_ST913	23	21	TRUE
15531_5#54	21523_1#27	2	15	15	913	913	6A	6A	DD	DD	-16.0075	-16.0075	13.1865	13.1865	1	1	2009-08-06	22/06/09	2009-02-02	2009-02-02	GPSC60	DD15_6A_ST913	DD15_6A_ST913	19	21	TRUE
14520_5#3	21523_1#44	2	24	24	913	913	6A	6A	E	E	-16.2467	-16.2467	13.2793	13.2793	3	3	2009-05-08	22/07/09	13/03/09	13/03/09	GPSC60	E24_6A_ST913	E24_6A_ST913	21	19	TRUE
16399_6#76	17428_8#174	2	10	11	4033	4033	15B/15C	15B/15C	D	D	-16.2129	-16.2129	13.2494	13.2494	3	3	2010-03-02	2009-02-09	15/02/09	2009-02-03	GPSC65	D10_15B/15C_ST4033	D11_15B/15C_ST4033	52	27	FALSE
17428_8#121	17428_8#174	2	11	11	4033	4033	15B/15C	15B/15C	D	D	-16.2129	-16.2129	13.2494	13.2494	3	3	28/10/09	2009-02-09	2009-02-03	2009-02-03	GPSC65	D11_15B/15C_ST4033	D11_15B/15C_ST4033	35	27	TRUE
21523_1#121	21523_1#135	2	7	7	11776	11776	15B/15C	15B/15C	D	D	-16.2129	-16.2129	13.2494	13.2494	3	3	2009-10-06	2009-08-07	18/01/09	18/01/09	GPSC65	D7_15B/15C_ST11776	D7_15B/15C_ST11776	21	25	TRUE
16399_6#24	16399_7#34	2	2	6	3407	3407	16F	16F	C	D	-16.1529	-16.2129	13.196	13.2494	3	3	2008-08-12	2009-08-07	2008-09-11	20/01/09	GPSC69	C2_16F_ST3407	D6_16F_ST3407	5	25	FALSE
16399_6#24	17794_7#177	2	2	24	3407	3407	16F	16F	C	E	-16.1529	-16.2467	13.196	13.2793	3	3	2008-08-12	2009-02-09	2008-09-11	13/03/09	GPSC69	C2_16F_ST3407	E24_16F_ST3407	5	25	FALSE
14520_4#62	14520_5#43	2	51	99	10542	10542	19A	19A	II	SS	-16.0737	-16.0828	13.242	13.2395	1	2	16/02/09	24/08/09	18/01/09	2009-08-03	GPSC7	II51_19A_ST10542	SS99_19A_ST10542	5	25	FALSE
14520_4#63	14520_5#43	2	48	99	10542	10542	19A	19A	II	SS	-16.0737	-16.0828	13.242	13.2395	1	2	16/02/09	24/08/09	23/12/08	2009-08-03	GPSC7	II48_19A_ST10542	SS99_19A_ST10542	9	25	FALSE
14520_5#43	14520_7#56	2	99	51	10542	10542	19A	19A	SS	II	-16.0828	-16.0737	13.2395	13.242	2	1	24/08/09	30/03/09	2009-08-03	18/01/09	GPSC7	SS99_19A_ST10542	II51_19A_ST10542	25	11	FALSE
14520_5#43	15531_4#44	2	99	51	10542	10542	19A	19A	SS	II	-16.0828	-16.0737	13.2395	13.242	2	1	24/08/09	27/04/09	2009-08-03	18/01/09	GPSC7	SS99_19A_ST10542	II51_19A_ST10542	25	15	FALSE
14520_4#62	15873_3#50	2	51	100	10542	10542	19A	19A	II	SS	-16.0737	-16.0828	13.242	13.2395	1	2	16/02/09	2009-09-02	18/01/09	13/11/08	GPSC7	II51_19A_ST10542	SS100_19A_ST10542	5	13	FALSE
14520_4#63	15873_3#50	2	48	100	10542	10542	19A	19A	II	SS	-16.0737	-16.0828	13.242	13.2395	1	2	16/02/09	2009-09-02	23/12/08	13/11/08	GPSC7	II48_19A_ST10542	SS100_19A_ST10542	9	13	FALSE
14520_7#56	15873_3#50	2	51	100	10542	10542	19A	19A	II	SS	-16.0737	-16.0828	13.242	13.2395	1	2	30/03/09	2009-09-02	18/01/09	13/11/08	GPSC7	II51_19A_ST10542	SS100_19A_ST10542	11	13	FALSE
15531_4#44	15873_3#50	2	51	100	10542	10542	19A	19A	II	SS	-16.0737	-16.0828	13.242	13.2395	1	2	27/04/09	2009-09-02	18/01/09	13/11/08	GPSC7	II51_19A_ST10542	SS100_19A_ST10542	15	13	FALSE
14520_5#91	15873_4#64	2	55	100	10542	10542	19A	19A	II	SS	-16.0737	-16.0828	13.242	13.2395	1	2	2009-09-11	2008-01-12	15/03/09	13/11/08	GPSC7	II55_19A_ST10542	SS100_19A_ST10542	35	3	FALSE
14520_4#62	16399_5#14	2	51	26	10542	10542	19A	19A	II	EE	-16.0737	-16.2425	13.242	13.2276	1	1	16/02/09	2009-11-02	18/01/09	16/11/08	GPSC7	II51_19A_ST10542	EE26_19A_ST10542	5	13	FALSE
14520_4#63	16399_5#14	2	48	26	10542	10542	19A	19A	II	EE	-16.0737	-16.2425	13.242	13.2276	1	1	16/02/09	2009-11-02	23/12/08	16/11/08	GPSC7	II48_19A_ST10542	EE26_19A_ST10542	9	13	FALSE
14520_7#56	16399_5#14	2	51	26	10542	10542	19A	19A	II	EE	-16.0737	-16.2425	13.242	13.2276	1	1	30/03/09	2009-11-02	18/01/09	16/11/08	GPSC7	II51_19A_ST10542	EE26_19A_ST10542	11	13	FALSE
15531_4#44	16399_5#14	2	51	26	10542	10542	19A	19A	II	EE	-16.0737	-16.2425	13.242	13.2276	1	1	27/04/09	2009-11-02	18/01/09	16/11/08	GPSC7	II51_19A_ST10542	EE26_19A_ST10542	15	13	FALSE
14520_4#62	16399_7#41	2	51	98	10542	10542	19A	19A	II	SS	-16.0737	-16.0828	13.242	13.2395	1	2	16/02/09	18/05/09	18/01/09	23/02/09	GPSC7	II51_19A_ST10542	SS98_19A_ST10542	5	13	FALSE
14520_4#63	16399_7#41	2	48	98	10542	10542	19A	19A	II	SS	-16.0737	-16.0828	13.242	13.2395	1	2	16/02/09	18/05/09	23/12/08	23/02/09	GPSC7	II48_19A_ST10542	SS98_19A_ST10542	9	13	FALSE
14520_7#56	16399_7#41	2	51	98	10542	10542	19A	19A	II	SS	-16.0737	-16.0828	13.242	13.2395	1	2	30/03/09	18/05/09	18/01/09	23/02/09	GPSC7	II51_19A_ST10542	SS98_19A_ST10542	11	13	FALSE
15531_4#44	16399_7#41	2	51	98	10542	10542	19A	19A	II	SS	-16.0737	-16.0828	13.242	13.2395	1	2	27/04/09	18/05/09	18/01/09	23/02/09	GPSC7	II51_19A_ST10542	SS98_19A_ST10542	15	13	FALSE
14520_5#2	17428_8#163	2	97	96	10542	10542	19A	19A	SS	SS	-16.0828	-16.0828	13.2395	13.2395	2	2	28/09/09	22/06/09	2009-03-02	2009-04-01	GPSC7	SS97_19A_ST10542	SS96_19A_ST10542	35	25	FALSE
15531_4#74	17794_8#25	2	51	93	10899	10899	6A	6A	II	RR	-16.0737	-16.0145	13.242	13.2792	1	2	25/05/09	2009-08-06	18/01/09	28/02/09	GPSC7	II51_6A_ST10899	RR93_6A_ST10899	19	15	FALSE
14520_5#91	21523_1#133	2	55	55	10542	10542	19A	19A	II	II	-16.0737	-16.0737	13.242	13.242	1	1	2009-09-11	17/08/09	15/03/09	15/03/09	GPSC7	II55_19A_ST10542	II55_19A_ST10542	35	23	TRUE
15873_3#47	21523_1#133	2	55	55	10542	10542	19A	19A	II	II	-16.0737	-16.0737	13.242	13.242	1	1	14/09/09	17/08/09	15/03/09	15/03/09	GPSC7	II55_19A_ST10542	II55_19A_ST10542	27	23	TRUE
15873_4#64	21523_1#133	2	100	55	10542	10542	19A	19A	SS	II	-16.0828	-16.0737	13.2395	13.242	2	1	2008-01-12	17/08/09	13/11/08	15/03/09	GPSC7	SS100_19A_ST10542	II55_19A_ST10542	3	23	FALSE
15531_4#68	15531_4#73	2	52	52	917	917	16F	16F	II	II	-16.0737	-16.0737	13.242	13.242	1	1	2009-08-06	25/05/09	2009-04-02	2009-04-02	GPSC75	II52_16F_ST917	II52_16F_ST917	19	17	TRUE
15873_5#72	15873_5#73	2	68	68	917	917	15A	15A	M	M	-16.2288	-16.2288	13.2323	13.2323	3	3	14/01/09	28/01/09	28/12/08	28/12/08	GPSC75	M68_15A_ST917	M68_15A_ST917	3	5	TRUE
16399_5#15	16399_7#11	2	82	85	11711	11711	13	13	P	P	-16.148	-16.148	13.1677	13.1677	3	3	16/02/09	2009-11-05	19/11/08	29/01/09	GPSC75	P82_13_ST11711	P85_13_ST11711	13	15	FALSE
15873_5#68	17428_8#156	2	82	85	11711	11711	13	13	P	P	-16.148	-16.148	13.1677	13.1677	3	3	2009-02-02	20/07/09	19/11/08	29/01/09	GPSC75	P82_13_ST11711	P85_13_ST11711	11	25	FALSE
15873_5#68	17428_8#167	2	82	42	11711	11711	13	13	P	HH	-16.148	-16.3801	13.1677	13.2444	3	1	2009-02-02	2009-05-08	19/11/08	2009-02-02	GPSC75	P82_13_ST11711	HH42_13_ST11711	11	27	FALSE
17428_8#156	17428_8#167	2	85	42	11711	11711	13	13	P	HH	-16.148	-16.3801	13.1677	13.2444	3	1	20/07/09	2009-05-08	29/01/09	2009-02-02	GPSC75	P85_13_ST11711	HH42_13_ST11711	25	27	FALSE
17428_8#135	17428_8#175	2	85	82	11711	11711	13	13	P	P	-16.148	-16.148	13.1677	13.1677	3	3	28/09/09	19/01/09	29/01/09	19/11/08	GPSC75	P85_13_ST11711	P82_13_ST11711	35	9	FALSE
17428_8#137	17428_8#175	2	85	82	11711	11711	13	13	P	P	-16.148	-16.148	13.1677	13.1677	3	3	2009-06-07	19/01/09	29/01/09	19/11/08	GPSC75	P85_13_ST11711	P82_13_ST11711	23	9	FALSE
17428_8#175	17794_7#109	2	82	85	11711	11711	13	13	P	P	-16.148	-16.148	13.1677	13.1677	3	3	19/01/09	2009-03-08	19/11/08	29/01/09	GPSC75	P82_13_ST11711	P85_13_ST11711	9	27	FALSE
17428_8#144	17794_7#127	2	68	68	917	917	15A	15A	M	M	-16.2288	-16.2288	13.2323	13.2323	3	3	2009-01-07	21/10/09	28/12/08	28/12/08	GPSC75	M68_15A_ST917	M68_15A_ST917	27	43	TRUE
17794_7#127	17794_8#103	2	68	68	917	917	15A	15A	M	M	-16.2288	-16.2288	13.2323	13.2323	3	3	21/10/09	26/08/09	28/12/08	28/12/08	GPSC75	M68_15A_ST917	M68_15A_ST917	43	35	TRUE
15873_5#71	17794_8#12	2	84	40	10618	10618	15A	15A	P	HH	-16.148	-16.3801	13.1677	13.2444	3	1	16/02/09	18/03/09	20/01/09	18/12/08	GPSC75	P84_15A_ST10618	HH40_15A_ST10618	5	13	FALSE
17428_8#135	19183_3#20	2	85	82	11711	11711	13	13	P	P	-16.148	-16.148	13.1677	13.1677	3	3	28/09/09	25/05/09	29/01/09	19/11/08	GPSC75	P85_13_ST11711	P82_13_ST11711	35	27	FALSE
17428_8#137	19183_3#20	2	85	82	11711	11711	13	13	P	P	-16.148	-16.148	13.1677	13.1677	3	3	2009-06-07	25/05/09	29/01/09	19/11/08	GPSC75	P85_13_ST11711	P82_13_ST11711	23	27	FALSE
17428_8#175	19183_3#20	2	82	82	11711	11711	13	13	P	P	-16.148	-16.148	13.1677	13.1677	3	3	19/01/09	25/05/09	19/11/08	19/11/08	GPSC75	P82_13_ST11711	P82_13_ST11711	9	27	TRUE
17794_7#109	19183_3#20	2	85	82	11711	11711	13	13	P	P	-16.148	-16.148	13.1677	13.1677	3	3	2009-03-08	25/05/09	29/01/09	19/11/08	GPSC75	P85_13_ST11711	P82_13_ST11711	27	27	FALSE
15873_5#68	21485_1#148	2	82	85	11711	11711	13	13	P	P	-16.148	-16.148	13.1677	13.1677	3	3	2009-02-02	27/04/09	19/11/08	29/01/09	GPSC75	P82_13_ST11711	P85_13_ST11711	11	13	FALSE
15873_5#35	21523_1#106	2	1	1	917	917	15A	15A	B	B	-16.2156	-16.2156	13.1841	13.1841	3	3	25/03/09	2009-06-05	2009-05-03	2009-05-03	GPSC75	B1_15A_ST917	B1_15A_ST917	3	9	TRUE
17428_8#135	21523_1#117	2	85	82	11711	11711	13	13	P	P	-16.148	-16.148	13.1677	13.1677	3	3	28/09/09	2009-02-03	29/01/09	19/11/08	GPSC75	P85_13_ST11711	P82_13_ST11711	35	15	FALSE
17428_8#137	21523_1#117	2	85	82	11711	11711	13	13	P	P	-16.148	-16.148	13.1677	13.1677	3	3	2009-06-07	2009-02-03	29/01/09	19/11/08	GPSC75	P85_13_ST11711	P82_13_ST11711	23	15	FALSE
17428_8#175	21523_1#117	2	82	82	11711	11711	13	13	P	P	-16.148	-16.148	13.1677	13.1677	3	3	19/01/09	2009-02-03	19/11/08	19/11/08	GPSC75	P82_13_ST11711	P82_13_ST11711	9	15	TRUE
17794_7#109	21523_1#117	2	85	82	11711	11711	13	13	P	P	-16.148	-16.148	13.1677	13.1677	3	3	2009-03-08	2009-02-03	29/01/09	19/11/08	GPSC75	P85_13_ST11711	P82_13_ST11711	27	15	FALSE
19183_3#20	21523_1#117	2	82	82	11711	11711	13	13	P	P	-16.148	-16.148	13.1677	13.1677	3	3	25/05/09	2009-02-03	19/11/08	19/11/08	GPSC75	P82_13_ST11711	P82_13_ST11711	27	15	TRUE
17794_8#94	21523_1#142	2	72	67	917	917	15A	15A	M	M	-16.2288	-16.2288	13.2323	13.2323	3	3	2010-10-03	2009-11-11	24/03/09	22/11/08	GPSC75	M72_15A_ST917	M67_15A_ST917	52	52	FALSE
17428_8#135	21523_1#167	2	85	82	11711	11711	13	13	P	P	-16.148	-16.148	13.1677	13.1677	3	3	28/09/09	14/04/09	29/01/09	19/11/08	GPSC75	P85_13_ST11711	P82_13_ST11711	35	21	FALSE
17428_8#137	21523_1#167	2	85	82	11711	11711	13	13	P	P	-16.148	-16.148	13.1677	13.1677	3	3	2009-06-07	14/04/09	29/01/09	19/11/08	GPSC75	P85_13_ST11711	P82_13_ST11711	23	21	FALSE
17428_8#175	21523_1#167	2	82	82	11711	11711	13	13	P	P	-16.148	-16.148	13.1677	13.1677	3	3	19/01/09	14/04/09	19/11/08	19/11/08	GPSC75	P82_13_ST11711	P82_13_ST11711	9	21	TRUE
17794_7#109	21523_1#167	2	85	82	11711	11711	13	13	P	P	-16.148	-16.148	13.1677	13.1677	3	3	2009-03-08	14/04/09	29/01/09	19/11/08	GPSC75	P85_13_ST11711	P82_13_ST11711	27	21	FALSE
19183_3#20	21523_1#167	2	82	82	11711	11711	13	13	P	P	-16.148	-16.148	13.1677	13.1677	3	3	25/05/09	14/04/09	19/11/08	19/11/08	GPSC75	P82_13_ST11711	P82_13_ST11711	27	21	TRUE
21523_1#117	21523_1#167	2	82	82	11711	11711	13	13	P	P	-16.148	-16.148	13.1677	13.1677	3	3	2009-02-03	14/04/09	19/11/08	19/11/08	GPSC75	P82_13_ST11711	P82_13_ST11711	15	21	TRUE
17428_8#135	21523_1#81	2	85	82	11711	11711	13	13	P	P	-16.148	-16.148	13.1677	13.1677	3	3	28/09/09	22/12/08	29/01/09	19/11/08	GPSC75	P85_13_ST11711	P82_13_ST11711	35	5	FALSE
17428_8#137	21523_1#81	2	85	82	11711	11711	13	13	P	P	-16.148	-16.148	13.1677	13.1677	3	3	2009-06-07	22/12/08	29/01/09	19/11/08	GPSC75	P85_13_ST11711	P82_13_ST11711	23	5	FALSE
17428_8#175	21523_1#81	2	82	82	11711	11711	13	13	P	P	-16.148	-16.148	13.1677	13.1677	3	3	19/01/09	22/12/08	19/11/08	19/11/08	GPSC75	P82_13_ST11711	P82_13_ST11711	9	5	TRUE
17794_7#109	21523_1#81	2	85	82	11711	11711	13	13	P	P	-16.148	-16.148	13.1677	13.1677	3	3	2009-03-08	22/12/08	29/01/09	19/11/08	GPSC75	P85_13_ST11711	P82_13_ST11711	27	5	FALSE
19183_3#20	21523_1#81	2	82	82	11711	11711	13	13	P	P	-16.148	-16.148	13.1677	13.1677	3	3	25/05/09	22/12/08	19/11/08	19/11/08	GPSC75	P82_13_ST11711	P82_13_ST11711	27	5	TRUE
21523_1#117	21523_1#81	2	82	82	11711	11711	13	13	P	P	-16.148	-16.148	13.1677	13.1677	3	3	2009-02-03	22/12/08	19/11/08	19/11/08	GPSC75	P82_13_ST11711	P82_13_ST11711	15	5	TRUE
21523_1#167	21523_1#81	2	82	82	11711	11711	13	13	P	P	-16.148	-16.148	13.1677	13.1677	3	3	14/04/09	22/12/08	19/11/08	19/11/08	GPSC75	P82_13_ST11711	P82_13_ST11711	21	5	TRUE
14520_4#31	14520_5#88	2	83	83	5511	5511	23B	23B	P	P	-16.148	-16.148	13.1677	13.1677	3	3	27/04/09	2009-06-07	17/01/09	17/01/09	GPSC81	P83_23B_ST5511	P83_23B_ST5511	15	25	TRUE
14520_5#41	14520_5#88	2	83	83	5511	5511	23B	23B	P	P	-16.148	-16.148	13.1677	13.1677	3	3	20/07/09	2009-06-07	17/01/09	17/01/09	GPSC81	P83_23B_ST5511	P83_23B_ST5511	27	25	TRUE
14520_7#26	14520_7#92	2	44	44	5706	5706	23B	23B	HH	HH	-16.3801	-16.3801	13.2444	13.2444	1	1	2009-10-06	2009-01-04	16/03/09	16/03/09	GPSC81	HH44_23B_ST5706	HH44_23B_ST5706	13	3	TRUE
15531_4#48	15531_4#49	2	31	33	5706	5706	23B	23B	FF	FF	-15.9969	-15.9969	13.2681	13.2681	1	1	2009-11-05	15/06/09	2008-06-12	22/01/09	GPSC81	FF31_23B_ST5706	FF33_23B_ST5706	23	21	FALSE
14520_7#26	15531_4#77	2	44	44	5706	5706	23B	23B	HH	HH	-16.3801	-16.3801	13.2444	13.2444	1	1	2009-10-06	13/05/09	16/03/09	16/03/09	GPSC81	HH44_23B_ST5706	HH44_23B_ST5706	13	9	TRUE
14520_7#92	15531_4#77	2	44	44	5706	5706	23B	23B	HH	HH	-16.3801	-16.3801	13.2444	13.2444	1	1	2009-01-04	13/05/09	16/03/09	16/03/09	GPSC81	HH44_23B_ST5706	HH44_23B_ST5706	3	9	TRUE
15531_4#48	15531_4#80	2	31	55	5706	5706	23B	23B	FF	II	-15.9969	-16.0737	13.2681	13.242	1	1	2009-11-05	22/06/09	2008-06-12	15/03/09	GPSC81	FF31_23B_ST5706	II55_23B_ST5706	23	15	FALSE
15531_4#49	15531_4#80	2	33	55	5706	5706	23B	23B	FF	II	-15.9969	-16.0737	13.2681	13.242	1	1	15/06/09	22/06/09	22/01/09	15/03/09	GPSC81	FF33_23B_ST5706	II55_23B_ST5706	21	15	FALSE
14520_5#88	15873_2#77	2	83	83	5511	5511	23B	23B	P	P	-16.148	-16.148	13.1677	13.1677	3	3	2009-06-07	14/04/09	17/01/09	17/01/09	GPSC81	P83_23B_ST5511	P83_23B_ST5511	25	13	TRUE
16399_6#28	16399_7#51	2	17	10	5706	5706	23B	23B	E	D	-16.2467	-16.2129	13.2793	13.2494	3	3	13/05/09	15/04/09	2009-01-01	15/02/09	GPSC81	E17_23B_ST5706	D10_23B_ST5706	19	9	FALSE
14520_7#26	17428_8#178	2	44	44	5706	5706	23B	23B	HH	HH	-16.3801	-16.3801	13.2444	13.2444	1	1	2009-10-06	27/05/09	16/03/09	16/03/09	GPSC81	HH44_23B_ST5706	HH44_23B_ST5706	13	11	TRUE
14520_7#92	17428_8#178	2	44	44	5706	5706	23B	23B	HH	HH	-16.3801	-16.3801	13.2444	13.2444	1	1	2009-01-04	27/05/09	16/03/09	16/03/09	GPSC81	HH44_23B_ST5706	HH44_23B_ST5706	3	11	TRUE
15531_4#77	17428_8#178	2	44	44	5706	5706	23B	23B	HH	HH	-16.3801	-16.3801	13.2444	13.2444	1	1	13/05/09	27/05/09	16/03/09	16/03/09	GPSC81	HH44_23B_ST5706	HH44_23B_ST5706	9	11	TRUE
16399_5#47	17428_8#180	2	11	11	5706	5706	23B	23B	D	D	-16.2129	-16.2129	13.2494	13.2494	3	3	15/04/09	27/05/09	2009-02-03	2009-02-03	GPSC81	D11_23B_ST5706	D11_23B_ST5706	7	13	TRUE
14520_4#30	17794_7#124	2	86	37	5511	5511	23B	23B	P	GG	-16.148	-16.0404	13.1677	13.2421	3	1	27/04/09	2009-07-09	2009-02-02	2009-07-03	GPSC81	P86_23B_ST5511	GG37_23B_ST5511	13	27	FALSE
14520_4#31	19183_3#12	2	83	83	5511	5511	23B	23B	P	P	-16.148	-16.148	13.1677	13.1677	3	3	27/04/09	2009-12-05	17/01/09	17/01/09	GPSC81	P83_23B_ST5511	P83_23B_ST5511	15	17	TRUE
14520_5#41	19183_3#12	2	83	83	5511	5511	23B	23B	P	P	-16.148	-16.148	13.1677	13.1677	3	3	20/07/09	2009-12-05	17/01/09	17/01/09	GPSC81	P83_23B_ST5511	P83_23B_ST5511	27	17	TRUE
15873_2#77	19183_3#12	2	83	83	5511	5511	23B	23B	P	P	-16.148	-16.148	13.1677	13.1677	3	3	14/04/09	2009-12-05	17/01/09	17/01/09	GPSC81	P83_23B_ST5511	P83_23B_ST5511	13	17	TRUE
17428_8#180	19183_3#19	2	11	11	5706	5706	23B	23B	D	D	-16.2129	-16.2129	13.2494	13.2494	3	3	27/05/09	24/06/09	2009-02-03	2009-02-03	GPSC81	D11_23B_ST5706	D11_23B_ST5706	13	17	TRUE
16399_5#47	19183_3#23	2	11	11	5706	5706	23B	23B	D	D	-16.2129	-16.2129	13.2494	13.2494	3	3	15/04/09	2009-10-06	2009-02-03	2009-02-03	GPSC81	D11_23B_ST5706	D11_23B_ST5706	7	15	TRUE
19183_3#19	19183_3#23	2	11	11	5706	5706	23B	23B	D	D	-16.2129	-16.2129	13.2494	13.2494	3	3	24/06/09	2009-10-06	2009-02-03	2009-02-03	GPSC81	D11_23B_ST5706	D11_23B_ST5706	17	15	TRUE
14520_4#30	21523_1#148	2	86	83	5511	5511	23B	23B	P	P	-16.148	-16.148	13.1677	13.1677	3	3	27/04/09	22/06/09	2009-02-02	17/01/09	GPSC81	P86_23B_ST5511	P83_23B_ST5511	13	23	FALSE
17794_7#124	21523_1#148	2	37	83	5511	5511	23B	23B	GG	P	-16.0404	-16.148	13.2421	13.1677	1	3	2009-07-09	22/06/09	2009-07-03	17/01/09	GPSC81	GG37_23B_ST5511	P83_23B_ST5511	27	23	FALSE
17428_8#180	21523_1#84	2	11	11	5706	5706	23B	23B	D	D	-16.2129	-16.2129	13.2494	13.2494	3	3	27/05/09	22/07/09	2009-02-03	2009-02-03	GPSC81	D11_23B_ST5706	D11_23B_ST5706	13	21	TRUE
19183_3#23	21523_1#84	2	11	11	5706	5706	23B	23B	D	D	-16.2129	-16.2129	13.2494	13.2494	3	3	2009-10-06	22/07/09	2009-02-03	2009-02-03	GPSC81	D11_23B_ST5706	D11_23B_ST5706	15	21	TRUE
14520_5#27	14520_5#63	2	95	95	4108	4108	9L	9L	RR	RR	-16.0145	-16.0145	13.2792	13.2792	2	2	2009-07-09	2009-10-08	2009-07-04	2009-07-04	GPSC88	RR95_9L_ST4108	RR95_9L_ST4108	23	19	TRUE
14520_5#27	14520_6#3	2	95	93	4108	4108	9L	9L	RR	RR	-16.0145	-16.0145	13.2792	13.2792	2	2	2009-07-09	15/02/10	2009-07-04	28/02/09	GPSC88	RR95_9L_ST4108	RR93_9L_ST4108	23	52	FALSE
16399_5#23	16399_6#6	2	73	73	11705	11705	9L	9L	MM	MM	-16.0152	-16.0152	13.2546	13.2546	2	2	16/03/09	2009-02-03	2008-06-12	2008-06-12	GPSC88	MM73_9L_ST11705	MM73_9L_ST11705	15	13	TRUE
16399_6#20	16399_6#6	2	73	73	12799	11705	9L	9L	MM	MM	-16.0152	-16.0152	13.2546	13.2546	2	2	14/04/09	2009-02-03	2008-06-12	2008-06-12	GPSC88	MM73_9L_ST12799	MM73_9L_ST11705	19	13	FALSE
14520_5#51	16399_7#14	2	95	93	4108	4108	9L	9L	RR	RR	-16.0145	-16.0145	13.2792	13.2792	2	2	24/08/09	21/12/09	2009-07-04	28/02/09	GPSC88	RR95_9L_ST4108	RR93_9L_ST4108	21	43	FALSE
16399_6#6	16399_7#22	2	73	73	11705	11705	9L	9L	MM	MM	-16.0152	-16.0152	13.2546	13.2546	2	2	2009-02-03	2009-02-02	2008-06-12	2008-06-12	GPSC88	MM73_9L_ST11705	MM73_9L_ST11705	13	9	TRUE
16453_2#45	17794_7#103	2	94	93	4108	4108	9L	9L	RR	RR	-16.0145	-16.0145	13.2792	13.2792	2	2	29/06/09	22/06/09	22/03/09	28/02/09	GPSC88	RR94_9L_ST4108	RR93_9L_ST4108	15	17	FALSE
15531_4#76	15873_3#14	3	30	30	63	63	14	14	EE	EE	-16.2425	-16.2425	13.2276	13.2276	1	1	20/05/09	2009-08-04	25/03/09	25/03/09	GPSC10	EE30_14_ST63	EE30_14_ST63	9	3	TRUE
14520_5#21	14520_7#43	3	97	27	915	915	14	14	SS	EE	-16.0828	-16.2425	13.2395	13.2276	2	1	20/07/09	18/02/09	2009-03-02	22/12/08	GPSC118	SS97_14_ST915	EE27_14_ST915	25	9	FALSE
14520_7#43	15873_2#50	3	27	97	915	915	14	14	EE	SS	-16.2425	-16.0828	13.2276	13.2395	1	2	18/02/09	27/04/09	22/12/08	2009-03-02	GPSC118	EE27_14_ST915	SS97_14_ST915	9	13	FALSE
14520_5#21	15873_2#54	3	97	97	915	915	14	14	SS	SS	-16.0828	-16.0828	13.2395	13.2395	2	2	20/07/09	16/04/09	2009-03-02	2009-03-02	GPSC118	SS97_14_ST915	SS97_14_ST915	25	11	TRUE
15873_2#50	15873_2#54	3	97	97	915	915	14	14	SS	SS	-16.0828	-16.0828	13.2395	13.2395	2	2	27/04/09	16/04/09	2009-03-02	2009-03-02	GPSC118	SS97_14_ST915	SS97_14_ST915	13	11	TRUE
16399_5#64	16399_5#74	3	49	49	915	915	14	14	II	II	-16.0737	-16.0737	13.242	13.242	1	1	16/02/09	16/03/09	18/01/09	18/01/09	GPSC118	II49_14_ST915	II49_14_ST915	5	9	TRUE
14520_5#21	16399_6#5	3	97	97	915	915	14	14	SS	SS	-16.0828	-16.0828	13.2395	13.2395	2	2	20/07/09	16/03/09	2009-03-02	2009-03-02	GPSC118	SS97_14_ST915	SS97_14_ST915	25	7	TRUE
15873_2#50	16399_6#5	3	97	97	915	915	14	14	SS	SS	-16.0828	-16.0828	13.2395	13.2395	2	2	27/04/09	16/03/09	2009-03-02	2009-03-02	GPSC118	SS97_14_ST915	SS97_14_ST915	13	7	TRUE
16399_5#74	16399_6#66	3	49	49	915	915	14	14	II	II	-16.0737	-16.0737	13.242	13.242	1	1	16/03/09	2009-02-02	18/01/09	18/01/09	GPSC118	II49_14_ST915	II49_14_ST915	9	3	TRUE
14520_4#87	17428_8#151	3	97	97	915	915	14	14	SS	SS	-16.0828	-16.0828	13.2395	13.2395	2	2	2009-03-08	2009-06-07	2009-03-02	2009-03-02	GPSC118	SS97_14_ST915	SS97_14_ST915	27	23	TRUE
15873_2#1	17428_8#151	3	74	97	915	915	14	14	MM	SS	-16.0152	-16.0828	13.2546	13.2395	2	2	14/04/09	2009-06-07	15/01/09	2009-03-02	GPSC118	MM74_14_ST915	SS97_14_ST915	13	23	FALSE
16399_6#5	17428_8#151	3	97	97	915	915	14	14	SS	SS	-16.0828	-16.0828	13.2395	13.2395	2	2	16/03/09	2009-06-07	2009-03-02	2009-03-02	GPSC118	SS97_14_ST915	SS97_14_ST915	7	23	TRUE
14520_4#54	14520_7#25	3	36	36	4039	4039	6B	6B	GG	GG	-16.0404	-16.0404	13.2421	13.2421	1	1	2009-06-04	23/03/09	20/02/09	20/02/09	GPSC12	GG36_6B_ST4039	GG36_6B_ST4039	7	5	TRUE
14520_7#25	14520_7#51	3	36	36	4039	4039	6B	6B	GG	GG	-16.0404	-16.0404	13.2421	13.2421	1	1	23/03/09	2009-04-05	20/02/09	20/02/09	GPSC12	GG36_6B_ST4039	GG36_6B_ST4039	5	11	TRUE
14520_4#54	14520_7#53	3	36	36	4039	4039	6B	6B	GG	GG	-16.0404	-16.0404	13.2421	13.2421	1	1	2009-06-04	20/04/09	20/02/09	20/02/09	GPSC12	GG36_6B_ST4039	GG36_6B_ST4039	7	9	TRUE
16399_5#51	16399_5#66	3	90	90	11700	11700	6A	6A	RR	RR	-16.0145	-16.0145	13.2792	13.2792	2	2	18/05/09	2009-09-03	2009-06-02	2009-06-02	GPSC12	RR90_6A_ST11700	RR90_6A_ST11700	15	5	TRUE
16399_5#51	16399_6#21	3	90	90	11700	11700	6A	6A	RR	RR	-16.0145	-16.0145	13.2792	13.2792	2	2	18/05/09	2009-06-04	2009-06-02	2009-06-02	GPSC12	RR90_6A_ST11700	RR90_6A_ST11700	15	9	TRUE
16399_5#51	16399_6#29	3	90	90	11700	11700	6A	6A	RR	RR	-16.0145	-16.0145	13.2792	13.2792	2	2	18/05/09	23/03/09	2009-06-02	2009-06-02	GPSC12	RR90_6A_ST11700	RR90_6A_ST11700	15	7	TRUE
16399_5#66	16399_7#43	3	90	90	11700	11700	6A	6A	RR	RR	-16.0145	-16.0145	13.2792	13.2792	2	2	2009-09-03	2009-04-05	2009-06-02	2009-06-02	GPSC12	RR90_6A_ST11700	RR90_6A_ST11700	5	13	TRUE
16399_6#21	16399_7#43	3	90	90	11700	11700	6A	6A	RR	RR	-16.0145	-16.0145	13.2792	13.2792	2	2	2009-06-04	2009-04-05	2009-06-02	2009-06-02	GPSC12	RR90_6A_ST11700	RR90_6A_ST11700	9	13	TRUE
16399_6#29	16399_7#43	3	90	90	11700	11700	6A	6A	RR	RR	-16.0145	-16.0145	13.2792	13.2792	2	2	23/03/09	2009-04-05	2009-06-02	2009-06-02	GPSC12	RR90_6A_ST11700	RR90_6A_ST11700	7	13	TRUE
16399_5#66	17794_7#181	3	90	90	11700	11700	6A	6A	RR	RR	-16.0145	-16.0145	13.2792	13.2792	2	2	2009-09-03	20/04/09	2009-06-02	2009-06-02	GPSC12	RR90_6A_ST11700	RR90_6A_ST11700	5	11	TRUE
16399_6#21	17794_7#181	3	90	90	11700	11700	6A	6A	RR	RR	-16.0145	-16.0145	13.2792	13.2792	2	2	2009-06-04	20/04/09	2009-06-02	2009-06-02	GPSC12	RR90_6A_ST11700	RR90_6A_ST11700	9	11	TRUE
16399_6#29	17794_7#181	3	90	90	11700	11700	6A	6A	RR	RR	-16.0145	-16.0145	13.2792	13.2792	2	2	23/03/09	20/04/09	2009-06-02	2009-06-02	GPSC12	RR90_6A_ST11700	RR90_6A_ST11700	7	11	TRUE
17428_8#145	17794_7#98	3	80	80	8052	8052	6B	6B	OO	OO	-16.0614	-16.0614	13.1668	13.1668	2	2	14/12/09	2009-10-08	19/02/09	19/02/09	GPSC12	OO80_6B_ST8052	OO80_6B_ST8052	43	25	TRUE
16399_7#43	17794_8#80	3	90	90	11700	11700	6A	6A	RR	RR	-16.0145	-16.0145	13.2792	13.2792	2	2	2009-04-05	15/06/09	2009-06-02	2009-06-02	GPSC12	RR90_6A_ST11700	RR90_6A_ST11700	13	19	TRUE
17794_7#181	17794_8#80	3	90	90	11700	11700	6A	6A	RR	RR	-16.0145	-16.0145	13.2792	13.2792	2	2	20/04/09	15/06/09	2009-06-02	2009-06-02	GPSC12	RR90_6A_ST11700	RR90_6A_ST11700	11	19	TRUE
17794_7#98	19183_3#7	3	80	80	8052	8052	6B	6B	OO	OO	-16.0614	-16.0614	13.1668	13.1668	2	2	2009-10-08	24/08/09	19/02/09	19/02/09	GPSC12	OO80_6B_ST8052	OO80_6B_ST8052	25	27	TRUE
16399_5#66	21523_1#124	3	90	90	11700	11700	6A	6A	RR	RR	-16.0145	-16.0145	13.2792	13.2792	2	2	2009-09-03	2009-01-06	2009-06-02	2009-06-02	GPSC12	RR90_6A_ST11700	RR90_6A_ST11700	5	17	TRUE
16399_6#21	21523_1#124	3	90	90	11700	11700	6A	6A	RR	RR	-16.0145	-16.0145	13.2792	13.2792	2	2	2009-06-04	2009-01-06	2009-06-02	2009-06-02	GPSC12	RR90_6A_ST11700	RR90_6A_ST11700	9	17	TRUE
16399_6#29	21523_1#124	3	90	90	11700	11700	6A	6A	RR	RR	-16.0145	-16.0145	13.2792	13.2792	2	2	23/03/09	2009-01-06	2009-06-02	2009-06-02	GPSC12	RR90_6A_ST11700	RR90_6A_ST11700	7	17	TRUE
17428_8#145	21523_1#161	3	80	80	8052	8052	6B	6B	OO	OO	-16.0614	-16.0614	13.1668	13.1668	2	2	14/12/09	19/10/09	19/02/09	19/02/09	GPSC12	OO80_6B_ST8052	OO80_6B_ST8052	43	35	TRUE
17794_7#130	21523_1#161	3	80	80	8052	8052	6B	6B	OO	OO	-16.0614	-16.0614	13.1668	13.1668	2	2	16/07/09	19/10/09	19/02/09	19/02/09	GPSC12	OO80_6B_ST8052	OO80_6B_ST8052	21	35	TRUE
16399_5#51	21523_1#85	3	90	81	11700	11700	6A	6A	RR	OO	-16.0145	-16.0614	13.2792	13.1668	2	2	18/05/09	13/07/09	2009-06-02	2009-02-04	GPSC12	RR90_6A_ST11700	OO81_6A_ST11700	15	15	FALSE
16453_2#42	17794_7#2	3	94	89	4029	4029	19A	19A	RR	RR	-16.0145	-16.0145	13.2792	13.2792	2	2	2009-10-08	2009-07-09	22/03/09	2009-11-01	GPSC137	RR94_19A_ST4029	RR89_19A_ST4029	21	35	FALSE
15531_4#83	16399_5#6	3	38	68	2169	2169	21	21	HH	M	-16.3801	-16.2288	13.2444	13.2323	1	3	20/05/09	2009-09-04	30/11/08	28/12/08	GPSC180	HH38_21_ST2169	M68_21_ST2169	25	15	FALSE
16399_6#50	16399_7#44	3	68	68	2169	2169	21	21	M	M	-16.2288	-16.2288	13.2323	13.2323	3	3	2009-07-05	22/04/09	28/12/08	28/12/08	GPSC180	M68_21_ST2169	M68_21_ST2169	19	17	TRUE
16399_7#44	17428_8#118	3	68	68	2169	2169	21	21	M	M	-16.2288	-16.2288	13.2323	13.2323	3	3	22/04/09	2009-03-06	28/12/08	28/12/08	GPSC180	M68_21_ST2169	M68_21_ST2169	17	23	TRUE
17428_8#118	21523_1#101	3	68	69	2169	2169	21	21	M	M	-16.2288	-16.2288	13.2323	13.2323	3	3	2009-03-06	25/02/09	28/12/08	2009-08-01	GPSC180	M68_21_ST2169	M69_21_ST2169	23	7	FALSE
14520_4#9	14520_5#24	3	61	61	5902	5902	11A	11A	JJ	JJ	-16.3435	-16.3435	13.1934	13.1934	2	2	2009-06-05	30/12/09	2009-05-03	2009-05-03	GPSC24	JJ61_11A_ST5902	JJ61_11A_ST5902	9	43	TRUE
14520_4#9	15873_4#76	3	61	57	5902	5902	11A	11A	JJ	JJ	-16.3435	-16.3435	13.1934	13.1934	2	2	2009-06-05	17/12/08	2009-05-03	17/11/08	GPSC24	JJ61_11A_ST5902	JJ57_11A_ST5902	9	5	FALSE
15873_4#75	15873_4#76	3	57	57	5902	5902	11A	11A	JJ	JJ	-16.3435	-16.3435	13.1934	13.1934	2	2	2009-11-02	17/12/08	17/11/08	17/11/08	GPSC24	JJ57_11A_ST5902	JJ57_11A_ST5902	13	5	TRUE
14520_5#24	15873_4#81	3	61	57	5902	5902	11A	11A	JJ	JJ	-16.3435	-16.3435	13.1934	13.1934	2	2	30/12/09	31/12/08	2009-05-03	17/11/08	GPSC24	JJ61_11A_ST5902	JJ57_11A_ST5902	43	7	FALSE
15873_4#76	15873_4#81	3	57	57	5902	5902	11A	11A	JJ	JJ	-16.3435	-16.3435	13.1934	13.1934	2	2	17/12/08	31/12/08	17/11/08	17/11/08	GPSC24	JJ57_11A_ST5902	JJ57_11A_ST5902	5	7	TRUE
14520_5#24	16399_7#73	3	61	61	5902	5902	11A	11A	JJ	JJ	-16.3435	-16.3435	13.1934	13.1934	2	2	30/12/09	2009-09-09	2009-05-03	2009-05-03	GPSC24	JJ61_11A_ST5902	JJ61_11A_ST5902	43	27	TRUE
15873_4#76	16399_7#73	3	57	61	5902	5902	11A	11A	JJ	JJ	-16.3435	-16.3435	13.1934	13.1934	2	2	17/12/08	2009-09-09	17/11/08	2009-05-03	GPSC24	JJ57_11A_ST5902	JJ61_11A_ST5902	5	27	FALSE
14520_4#43	16399_7#79	3	61	61	5902	5902	11A	11A	JJ	JJ	-16.3435	-16.3435	13.1934	13.1934	2	2	25/03/09	17/06/09	2009-05-03	2009-05-03	GPSC24	JJ61_11A_ST5902	JJ61_11A_ST5902	3	15	TRUE
15873_4#76	16399_7#79	3	57	61	5902	5902	11A	11A	JJ	JJ	-16.3435	-16.3435	13.1934	13.1934	2	2	17/12/08	17/06/09	17/11/08	2009-05-03	GPSC24	JJ57_11A_ST5902	JJ61_11A_ST5902	5	15	FALSE
14520_5#49	17428_8#141	3	19	19	5902	5902	11A	11A	E	E	-16.2467	-16.2467	13.2793	13.2793	3	3	29/07/09	2009-01-07	22/01/09	22/01/09	GPSC24	E19_11A_ST5902	E19_11A_ST5902	27	23	TRUE
16399_7#79	17794_7#101	3	61	61	5902	5902	11A	11A	JJ	JJ	-16.3435	-16.3435	13.1934	13.1934	2	2	17/06/09	2009-01-07	2009-05-03	2009-05-03	GPSC24	JJ61_11A_ST5902	JJ61_11A_ST5902	15	17	TRUE
16399_7#79	17794_7#137	3	61	99	5902	5902	11A	11A	JJ	SS	-16.3435	-16.0828	13.1934	13.2395	2	2	17/06/09	18/05/09	2009-05-03	2009-08-03	GPSC24	JJ61_11A_ST5902	SS99_11A_ST5902	15	11	FALSE
14520_4#12	14520_4#8	3	9	9	7319	7319	34	34	D	D	-16.2129	-16.2129	13.2494	13.2494	3	3	22/04/09	2009-01-07	2009-06-02	2009-06-02	GPSC25	D9_34_ST7319	D9_34_ST7319	11	21	TRUE
14520_4#32	14520_7#34	3	53	46	4038	4038	34	34	II	HH	-16.0737	-16.3801	13.242	13.2444	1	1	27/04/09	2009-06-05	16/02/09	22/03/09	GPSC25	II53_34_ST4038	HH46_34_ST4038	11	7	FALSE
14520_4#32	15378_2#45	3	53	53	4038	4038	34	34	II	II	-16.0737	-16.0737	13.242	13.242	1	1	27/04/09	30/03/09	16/02/09	16/02/09	GPSC25	II53_34_ST4038	II53_34_ST4038	11	7	TRUE
14520_7#60	15531_5#44	3	53	53	4038	4038	34	34	II	II	-16.0737	-16.0737	13.242	13.242	1	1	2009-06-07	2009-10-06	16/02/09	16/02/09	GPSC25	II53_34_ST4038	II53_34_ST4038	21	17	TRUE
15531_4#84	15873_4#72	3	40	66	1778	1778	34	34	HH	LL	-16.3801	-15.9859	13.2444	13.2842	1	2	29/04/09	26/01/09	18/12/08	22/01/09	GPSC25	HH40_34_ST1778	LL66_34_ST1778	19	1	FALSE
14520_4#8	15873_4#78	3	9	5	7319	7319	34	34	D	D	-16.2129	-16.2129	13.2494	13.2494	3	3	2009-01-07	21/01/09	2009-06-02	23/12/08	GPSC25	D9_34_ST7319	D5_34_ST7319	21	5	FALSE
14520_4#8	16399_6#44	3	9	5	7319	7319	34	34	D	D	-16.2129	-16.2129	13.2494	13.2494	3	3	2009-01-07	2009-02-02	2009-06-02	23/12/08	GPSC25	D9_34_ST7319	D5_34_ST7319	21	7	FALSE
16399_5#43	16453_2#41	3	17	91	1778	1778	34	34	E	RR	-16.2467	-16.0145	13.2793	13.2792	3	2	24/06/09	20/04/09	2009-01-01	2009-07-02	GPSC25	E17_34_ST1778	RR91_34_ST1778	25	11	FALSE
14520_7#22	16453_2#5	3	33	91	1778	1778	34	34	FF	RR	-15.9969	-16.0145	13.2681	13.2792	1	2	23/02/09	2009-04-05	22/01/09	2009-07-02	GPSC25	FF33_34_ST1778	RR91_34_ST1778	5	13	FALSE
16453_2#14	16453_2#5	3	60	91	1778	1778	34	34	JJ	RR	-16.3435	-16.0145	13.1934	13.2792	2	2	23/02/09	2009-04-05	19/02/09	2009-07-02	GPSC25	JJ60_34_ST1778	RR91_34_ST1778	1	13	FALSE
15873_4#78	16453_2#59	3	5	5	7319	7319	34	34	D	D	-16.2129	-16.2129	13.2494	13.2494	3	3	21/01/09	15/04/09	23/12/08	23/12/08	GPSC25	D5_34_ST7319	D5_34_ST7319	5	17	TRUE
16399_6#44	16453_2#59	3	5	5	7319	7319	34	34	D	D	-16.2129	-16.2129	13.2494	13.2494	3	3	2009-02-02	15/04/09	23/12/08	23/12/08	GPSC25	D5_34_ST7319	D5_34_ST7319	7	17	TRUE
15873_4#78	17794_7#100	3	5	5	7319	7319	34	34	D	D	-16.2129	-16.2129	13.2494	13.2494	3	3	21/01/09	2009-10-06	23/12/08	23/12/08	GPSC25	D5_34_ST7319	D5_34_ST7319	5	25	TRUE
16399_6#44	17794_7#100	3	5	5	7319	7319	34	34	D	D	-16.2129	-16.2129	13.2494	13.2494	3	3	2009-02-02	2009-10-06	23/12/08	23/12/08	GPSC25	D5_34_ST7319	D5_34_ST7319	7	25	TRUE
14520_4#8	17794_8#104	3	9	16	7319	7319	34	34	D	E	-16.2129	-16.2467	13.2494	13.2793	3	3	2009-01-07	26/08/09	2009-06-02	28/10/08	GPSC25	D9_34_ST7319	E16_34_ST7319	21	43	FALSE
16453_2#59	17794_8#104	3	5	16	7319	7319	34	34	D	E	-16.2129	-16.2467	13.2494	13.2793	3	3	15/04/09	26/08/09	23/12/08	28/10/08	GPSC25	D5_34_ST7319	E16_34_ST7319	17	43	FALSE
17794_7#100	17794_8#104	3	5	16	7319	7319	34	34	D	E	-16.2129	-16.2467	13.2494	13.2793	3	3	2009-10-06	26/08/09	23/12/08	28/10/08	GPSC25	D5_34_ST7319	E16_34_ST7319	25	43	FALSE
15531_4#84	17794_8#119	3	40	66	1778	1778	34	34	HH	LL	-16.3801	-15.9859	13.2444	13.2842	1	2	29/04/09	20/04/09	18/12/08	22/01/09	GPSC25	HH40_34_ST1778	LL66_34_ST1778	19	13	FALSE
14520_4#8	17794_8#16	3	9	5	7319	7319	34	34	D	D	-16.2129	-16.2129	13.2494	13.2494	3	3	2009-01-07	2009-01-04	2009-06-02	23/12/08	GPSC25	D9_34_ST7319	D5_34_ST7319	21	15	FALSE
17428_8#120	17794_8#98	3	5	5	7319	7319	34	34	D	D	-16.2129	-16.2129	13.2494	13.2494	3	3	24/06/09	27/05/09	23/12/08	23/12/08	GPSC25	D5_34_ST7319	D5_34_ST7319	27	23	TRUE
14520_4#8	21523_1#87	3	9	5	7319	7319	34	34	D	D	-16.2129	-16.2129	13.2494	13.2494	3	3	2009-01-07	18/03/09	2009-06-02	23/12/08	GPSC25	D9_34_ST7319	D5_34_ST7319	21	13	FALSE
14520_4#8	21523_1#98	3	9	5	7319	7319	34	34	D	D	-16.2129	-16.2129	13.2494	13.2494	3	3	2009-01-07	29/04/09	2009-06-02	23/12/08	GPSC25	D9_34_ST7319	D5_34_ST7319	21	19	FALSE
16453_2#59	21523_1#98	3	5	5	7319	7319	34	34	D	D	-16.2129	-16.2129	13.2494	13.2494	3	3	15/04/09	29/04/09	23/12/08	23/12/08	GPSC25	D5_34_ST7319	D5_34_ST7319	17	19	TRUE
17794_7#100	21523_1#98	3	5	5	7319	7319	34	34	D	D	-16.2129	-16.2129	13.2494	13.2494	3	3	2009-10-06	29/04/09	23/12/08	23/12/08	GPSC25	D5_34_ST7319	D5_34_ST7319	25	19	TRUE
17794_8#98	21523_1#98	3	5	5	7319	7319	34	34	D	D	-16.2129	-16.2129	13.2494	13.2494	3	3	27/05/09	29/04/09	23/12/08	23/12/08	GPSC25	D5_34_ST7319	D5_34_ST7319	23	19	TRUE
16453_2#12	16453_2#52	3	75	75	10591	10591	48	48	MM	MM	-16.0152	-16.0152	13.2546	13.2546	2	2	23/02/09	2009-01-06	27/01/09	27/01/09	GPSC253	MM75_48_ST10591	MM75_48_ST10591	5	19	TRUE
16453_2#12	17794_7#1	3	75	88	10591	10591	48	48	MM	RR	-16.0152	-16.0145	13.2546	13.2792	2	2	23/02/09	2009-09-03	27/01/09	26/12/08	GPSC253	MM75_48_ST10591	RR88_48_ST10591	5	11	FALSE
16453_2#9	17794_7#1	3	75	88	10591	10591	48	48	MM	RR	-16.0152	-16.0145	13.2546	13.2792	2	2	2009-04-05	2009-09-03	27/01/09	26/12/08	GPSC253	MM75_48_ST10591	RR88_48_ST10591	15	11	FALSE
14520_4#60	14520_5#28	3	23	17	10600	10600	22A	22A	E	E	-16.2467	-16.2467	13.2793	13.2793	3	3	2009-08-04	2009-02-09	2009-06-03	2009-01-01	GPSC26	E23_22A_ST10600	E17_22A_ST10600	5	35	FALSE
14520_5#17	14520_5#40	3	55	55	910	910	15B/15C	15B/15C	II	II	-16.0737	-16.0737	13.242	13.242	1	1	2010-04-01	2010-01-03	15/03/09	15/03/09	GPSC26	II55_15B/15C_ST910	II55_15B/15C_ST910	43	52	TRUE
15531_4#45	15531_4#75	3	37	37	910	910	15B/15C	15B/15C	GG	GG	-16.0404	-16.0404	13.2421	13.2421	1	1	18/05/09	2009-01-06	2009-07-03	2009-07-03	GPSC26	GG37_15B/15C_ST910	GG37_15B/15C_ST910	11	13	TRUE
14520_6#2	15873_2#35	3	22	22	910	910	15B/15C	15B/15C	E	E	-16.2467	-16.2467	13.2793	13.2793	3	3	17/02/10	2009-02-09	2009-02-03	2009-02-03	GPSC26	E22_15B/15C_ST910	E22_15B/15C_ST910	52	27	TRUE
15873_2#5	15873_2#51	3	74	74	910	910	17F	17F	MM	MM	-16.0152	-16.0152	13.2546	13.2546	2	2	2009-01-04	16/03/09	15/01/09	15/01/09	GPSC26	MM74_17F_ST910	MM74_17F_ST910	11	9	TRUE
15873_2#35	15873_2#8	3	22	22	910	910	15B/15C	15B/15C	E	E	-16.2467	-16.2467	13.2793	13.2793	3	3	2009-02-09	23/12/09	2009-02-03	2009-02-03	GPSC26	E22_15B/15C_ST910	E22_15B/15C_ST910	27	43	TRUE
14520_4#60	16399_5#19	3	23	7	10600	10600	22A	22A	E	D	-16.2467	-16.2129	13.2793	13.2494	3	3	2009-08-04	18/02/09	2009-06-03	18/01/09	GPSC26	E23_22A_ST10600	D7_22A_ST10600	5	5	FALSE
14520_4#60	16399_5#61	3	23	7	10600	10600	22A	22A	E	D	-16.2467	-16.2129	13.2793	13.2494	3	3	2009-08-04	15/04/09	2009-06-03	18/01/09	GPSC26	E23_22A_ST10600	D7_22A_ST10600	5	13	FALSE
14520_4#60	16399_6#31	3	23	7	10600	10600	22A	22A	E	D	-16.2467	-16.2129	13.2793	13.2494	3	3	2009-08-04	2009-04-03	2009-06-03	18/01/09	GPSC26	E23_22A_ST10600	D7_22A_ST10600	5	7	FALSE
16399_5#20	16399_6#31	3	17	7	10600	10600	22A	22A	E	D	-16.2467	-16.2129	13.2793	13.2494	3	3	2009-01-04	2009-04-03	2009-01-01	18/01/09	GPSC26	E17_22A_ST10600	D7_22A_ST10600	13	7	FALSE
14520_4#60	16399_6#67	3	23	24	10600	10600	22A	22A	E	E	-16.2467	-16.2467	13.2793	13.2793	3	3	2009-08-04	2009-01-04	2009-06-03	13/03/09	GPSC26	E23_22A_ST10600	E24_22A_ST10600	5	3	FALSE
14520_5#28	16399_7#76	3	17	91	10600	10600	22A	22A	E	RR	-16.2467	-16.0145	13.2793	13.2792	3	2	2009-02-09	23/03/09	2009-01-01	2009-07-02	GPSC26	E17_22A_ST10600	RR91_22A_ST10600	35	7	FALSE
14520_5#28	16453_2#15	3	17	71	10600	10600	22A	22A	E	M	-16.2467	-16.2288	13.2793	13.2323	3	3	2009-02-09	13/05/09	2009-01-01	30/01/09	GPSC26	E17_22A_ST10600	M71_22A_ST10600	35	15	FALSE
14520_5#28	16453_2#22	3	17	23	10600	10600	22A	22A	E	E	-16.2467	-16.2467	13.2793	13.2793	3	3	2009-02-09	22/04/09	2009-01-01	2009-06-03	GPSC26	E17_22A_ST10600	E23_22A_ST10600	35	7	FALSE
16399_5#19	16453_2#22	3	7	23	10600	10600	22A	22A	D	E	-16.2129	-16.2467	13.2494	13.2793	3	3	18/02/09	22/04/09	18/01/09	2009-06-03	GPSC26	D7_22A_ST10600	E23_22A_ST10600	5	7	FALSE
16399_5#61	16453_2#22	3	7	23	10600	10600	22A	22A	D	E	-16.2129	-16.2467	13.2494	13.2793	3	3	15/04/09	22/04/09	18/01/09	2009-06-03	GPSC26	D7_22A_ST10600	E23_22A_ST10600	13	7	FALSE
16399_6#31	16453_2#22	3	7	23	10600	10600	22A	22A	D	E	-16.2129	-16.2467	13.2494	13.2793	3	3	2009-04-03	22/04/09	18/01/09	2009-06-03	GPSC26	D7_22A_ST10600	E23_22A_ST10600	7	7	FALSE
16399_6#67	16453_2#22	3	24	23	10600	10600	22A	22A	E	E	-16.2467	-16.2467	13.2793	13.2793	3	3	2009-01-04	22/04/09	13/03/09	2009-06-03	GPSC26	E24_22A_ST10600	E23_22A_ST10600	3	7	FALSE
14520_4#39	16453_2#24	3	3	3	910	910	15B/15C	15B/15C	C	C	-16.1529	-16.1529	13.196	13.196	3	3	2009-02-02	22/06/09	20/12/08	20/12/08	GPSC26	C3_15B/15C_ST910	C3_15B/15C_ST910	7	27	TRUE
14520_4#39	16453_2#27	3	3	13	910	910	15B/15C	15B/15C	C	D	-16.1529	-16.2129	13.196	13.2494	3	3	2009-02-02	17/06/09	20/12/08	24/03/09	GPSC26	C3_15B/15C_ST910	D13_15B/15C_ST910	7	13	FALSE
14520_4#77	16453_2#27	3	3	13	910	910	15B/15C	15B/15C	C	D	-16.1529	-16.2129	13.196	13.2494	3	3	17/08/09	17/06/09	20/12/08	24/03/09	GPSC26	C3_15B/15C_ST910	D13_15B/15C_ST910	35	13	FALSE
16399_5#20	17794_8#82	3	17	59	10600	10600	22A	22A	E	JJ	-16.2467	-16.3435	13.2793	13.1934	3	2	2009-01-04	20/01/10	2009-01-01	31/01/09	GPSC26	E17_22A_ST10600	JJ59_22A_ST10600	13	52	FALSE
17794_8#82	17794_8#92	3	59	84	10600	10600	22A	22A	JJ	P	-16.3435	-16.148	13.1934	13.1677	2	3	20/01/10	2009-02-03	31/01/09	20/01/09	GPSC26	JJ59_22A_ST10600	P84_22A_ST10600	52	7	FALSE
15531_4#72	21523_1#114	3	47	47	10626	10626	17F	17F	II	II	-16.0737	-16.0737	13.242	13.242	1	1	14/04/09	30/03/09	2008-08-11	2008-08-11	GPSC26	II47_17F_ST10626	II47_17F_ST10626	23	21	TRUE
15873_3#6	21523_1#140	3	22	20	910	910	15B/15C	15B/15C	E	E	-16.2467	-16.2467	13.2793	13.2793	3	3	2009-05-08	2009-02-12	2009-02-03	28/01/09	GPSC26	E22_15B/15C_ST910	E20_15B/15C_ST910	23	43	FALSE
15873_3#72	21523_1#140	3	22	20	910	910	15B/15C	15B/15C	E	E	-16.2467	-16.2467	13.2793	13.2793	3	3	22/07/09	2009-02-12	2009-02-03	28/01/09	GPSC26	E22_15B/15C_ST910	E20_15B/15C_ST910	21	43	FALSE
15873_5#16	21523_1#140	3	22	20	910	910	15B/15C	15B/15C	E	E	-16.2467	-16.2467	13.2793	13.2793	3	3	19/08/09	2009-02-12	2009-02-03	28/01/09	GPSC26	E22_15B/15C_ST910	E20_15B/15C_ST910	25	43	FALSE
15873_5#6	21523_1#140	3	22	20	910	910	15B/15C	15B/15C	E	E	-16.2467	-16.2467	13.2793	13.2793	3	3	28/10/09	2009-02-12	2009-02-03	28/01/09	GPSC26	E22_15B/15C_ST910	E20_15B/15C_ST910	35	43	FALSE
17794_8#15	21523_1#140	3	25	20	910	910	15B/15C	15B/15C	E	E	-16.2467	-16.2467	13.2793	13.2793	3	3	2009-12-08	2009-02-12	20/03/09	28/01/09	GPSC26	E25_15B/15C_ST910	E20_15B/15C_ST910	21	43	FALSE
17794_8#82	21523_1#149	3	59	7	10600	10600	22A	22A	JJ	D	-16.3435	-16.2129	13.1934	13.2494	2	3	20/01/10	24/06/09	31/01/09	18/01/09	GPSC26	JJ59_22A_ST10600	D7_22A_ST10600	52	23	FALSE
15873_2#5	21523_1#50	3	74	74	910	910	17F	17F	MM	MM	-16.0152	-16.0152	13.2546	13.2546	2	2	2009-01-04	2009-02-02	15/01/09	15/01/09	GPSC26	MM74_17F_ST910	MM74_17F_ST910	11	3	TRUE
14520_4#60	21523_1#99	3	23	7	10600	10600	22A	22A	E	D	-16.2467	-16.2129	13.2793	13.2494	3	3	2009-08-04	27/05/09	2009-06-03	18/01/09	GPSC26	E23_22A_ST10600	D7_22A_ST10600	5	19	FALSE
16453_2#22	21523_1#99	3	23	7	10600	10600	22A	22A	E	D	-16.2467	-16.2129	13.2793	13.2494	3	3	22/04/09	27/05/09	2009-06-03	18/01/09	GPSC26	E23_22A_ST10600	D7_22A_ST10600	7	19	FALSE
16453_2#47	16453_2#6	3	23	23	5521	5521	10A	10A	E	E	-16.2467	-16.2467	13.2793	13.2793	3	3	2009-09-09	2009-01-07	2009-06-03	2009-06-03	GPSC27	E23_10A_ST5521	E23_10A_ST5521	27	17	TRUE
16399_5#27	17428_8#125	3	81	81	11690	11690	10A	10A	OO	OO	-16.0614	-16.0614	13.1668	13.1668	2	2	2009-01-06	29/06/09	2009-02-04	2009-02-04	GPSC27	OO81_10A_ST11690	OO81_10A_ST11690	9	13	TRUE
16399_6#15	17428_8#139	3	62	59	5521	5521	10A	10A	JJ	JJ	-16.3435	-16.3435	13.1934	13.1934	2	2	2009-01-04	24/06/09	13/03/09	31/01/09	GPSC27	JJ62_10A_ST5521	JJ59_10A_ST5521	3	21	FALSE
17428_8#139	17428_8#146	3	59	41	5521	5521	10A	10A	JJ	HH	-16.3435	-16.3801	13.1934	13.2444	2	1	24/06/09	15/07/09	31/01/09	2009-01-10	GPSC27	JJ59_10A_ST5521	HH41_10A_ST5521	21	27	FALSE
17428_8#125	17794_7#4	3	81	81	11690	11690	10A	10A	OO	OO	-16.0614	-16.0614	13.1668	13.1668	2	2	29/06/09	2009-04-05	2009-02-04	2009-02-04	GPSC27	OO81_10A_ST11690	OO81_10A_ST11690	13	5	TRUE
17794_7#123	17794_7#40	3	62	42	5521	5521	10A	10A	JJ	HH	-16.3435	-16.3801	13.1934	13.2444	2	1	27/05/09	24/06/09	13/03/09	2009-02-02	GPSC27	JJ62_10A_ST5521	HH42_10A_ST5521	11	21	FALSE
17428_8#125	17794_7#96	3	81	81	11690	11690	10A	10A	OO	OO	-16.0614	-16.0614	13.1668	13.1668	2	2	29/06/09	24/08/09	2009-02-04	2009-02-04	GPSC27	OO81_10A_ST11690	OO81_10A_ST11690	13	21	TRUE
16399_5#27	19183_3#15	3	81	81	11690	11690	10A	10A	OO	OO	-16.0614	-16.0614	13.1668	13.1668	2	2	2009-01-06	2009-10-08	2009-02-04	2009-02-04	GPSC27	OO81_10A_ST11690	OO81_10A_ST11690	9	19	TRUE
17794_7#4	19183_3#15	3	81	81	11690	11690	10A	10A	OO	OO	-16.0614	-16.0614	13.1668	13.1668	2	2	2009-04-05	2009-10-08	2009-02-04	2009-02-04	GPSC27	OO81_10A_ST11690	OO81_10A_ST11690	5	19	TRUE
17794_7#96	19183_3#15	3	81	81	11690	11690	10A	10A	OO	OO	-16.0614	-16.0614	13.1668	13.1668	2	2	24/08/09	2009-10-08	2009-02-04	2009-02-04	GPSC27	OO81_10A_ST11690	OO81_10A_ST11690	21	19	TRUE
17794_8#99	21523_1#102	3	81	81	11690	11690	10A	10A	OO	OO	-16.0614	-16.0614	13.1668	13.1668	2	2	15/06/09	18/05/09	2009-02-04	2009-02-04	GPSC27	OO81_10A_ST11690	OO81_10A_ST11690	11	7	TRUE
16399_6#15	21523_1#105	3	62	62	5521	5521	10A	10A	JJ	JJ	-16.3435	-16.3435	13.1934	13.1934	2	2	2009-01-04	22/07/09	13/03/09	13/03/09	GPSC27	JJ62_10A_ST5521	JJ62_10A_ST5521	3	19	TRUE
16399_6#15	21523_1#157	3	62	62	5521	5521	10A	10A	JJ	JJ	-16.3435	-16.3435	13.1934	13.1934	2	2	2009-01-04	2009-05-08	13/03/09	13/03/09	GPSC27	JJ62_10A_ST5521	JJ62_10A_ST5521	3	21	TRUE
17428_8#146	21523_1#157	3	41	62	5521	5521	10A	10A	HH	JJ	-16.3801	-16.3435	13.2444	13.1934	1	2	15/07/09	2009-05-08	2009-01-10	13/03/09	GPSC27	HH41_10A_ST5521	JJ62_10A_ST5521	27	21	FALSE
17794_7#40	21523_1#90	3	42	62	5521	5521	10A	10A	HH	JJ	-16.3801	-16.3435	13.2444	13.1934	1	2	24/06/09	24/06/09	2009-02-02	13/03/09	GPSC27	HH42_10A_ST5521	JJ62_10A_ST5521	21	15	FALSE
16453_2#49	16453_2#54	3	60	60	10966	10966	9V	9A	JJ	JJ	-16.3435	-16.3435	13.1934	13.1934	2	2	2009-06-05	2009-01-07	19/02/09	19/02/09	GPSC31	JJ60_9V_ST10966	JJ60_9A_ST10966	11	19	FALSE
14520_5#73	15873_3#76	3	74	83	5726	5726	20	20	MM	P	-16.0152	-16.148	13.2546	13.1677	2	3	25/05/09	2010-06-01	15/01/09	17/01/09	GPSC37	MM74_20_ST5726	P83_20_ST5726	19	52	FALSE
16399_6#12	17428_8#169	3	71	71	10625	10625	20	20	M	M	-16.2288	-16.2288	13.2323	13.2323	3	3	15/04/09	2009-08-07	30/01/09	30/01/09	GPSC37	M71_20_ST10625	M71_20_ST10625	11	23	TRUE
17428_8#154	17428_8#169	3	71	71	10625	10625	20	20	M	M	-16.2288	-16.2288	13.2323	13.2323	3	3	2009-10-06	2009-08-07	30/01/09	30/01/09	GPSC37	M71_20_ST10625	M71_20_ST10625	19	23	TRUE
16399_6#53	17428_8#182	3	71	71	10625	10625	20	20	M	M	-16.2288	-16.2288	13.2323	13.2323	3	3	2009-01-04	22/07/09	30/01/09	30/01/09	GPSC37	M71_20_ST10625	M71_20_ST10625	9	25	TRUE
16399_6#53	17794_7#104	3	71	71	10625	10625	20	20	M	M	-16.2288	-16.2288	13.2323	13.2323	3	3	2009-01-04	2009-05-08	30/01/09	30/01/09	GPSC37	M71_20_ST10625	M71_20_ST10625	9	27	TRUE
17428_8#182	17794_7#15	3	71	19	10625	10625	20	20	M	E	-16.2288	-16.2467	13.2323	13.2793	3	3	22/07/09	20/05/09	30/01/09	22/01/09	GPSC37	M71_20_ST10625	E19_20_ST10625	25	17	FALSE
17794_7#104	17794_7#15	3	71	19	10625	10625	20	20	M	E	-16.2288	-16.2467	13.2323	13.2793	3	3	2009-05-08	20/05/09	30/01/09	22/01/09	GPSC37	M71_20_ST10625	E19_20_ST10625	27	17	FALSE
17428_8#169	17794_7#99	3	71	71	10625	10625	20	20	M	M	-16.2288	-16.2288	13.2323	13.2323	3	3	2009-08-07	27/05/09	30/01/09	30/01/09	GPSC37	M71_20_ST10625	M71_20_ST10625	23	17	TRUE
17428_8#182	17794_8#117	3	71	71	10625	10625	20	20	M	M	-16.2288	-16.2288	13.2323	13.2323	3	3	22/07/09	24/06/09	30/01/09	30/01/09	GPSC37	M71_20_ST10625	M71_20_ST10625	25	21	TRUE
17794_7#104	17794_8#117	3	71	71	10625	10625	20	20	M	M	-16.2288	-16.2288	13.2323	13.2323	3	3	2009-05-08	24/06/09	30/01/09	30/01/09	GPSC37	M71_20_ST10625	M71_20_ST10625	27	21	TRUE
17428_8#182	17794_8#9	3	71	71	10625	10625	20	20	M	M	-16.2288	-16.2288	13.2323	13.2323	3	3	22/07/09	29/04/09	30/01/09	30/01/09	GPSC37	M71_20_ST10625	M71_20_ST10625	25	13	TRUE
17794_7#104	17794_8#9	3	71	71	10625	10625	20	20	M	M	-16.2288	-16.2288	13.2323	13.2323	3	3	2009-05-08	29/04/09	30/01/09	30/01/09	GPSC37	M71_20_ST10625	M71_20_ST10625	27	13	TRUE
17428_8#169	21523_1#112	3	71	71	10625	10625	20	20	M	M	-16.2288	-16.2288	13.2323	13.2323	3	3	2009-08-07	18/03/09	30/01/09	30/01/09	GPSC37	M71_20_ST10625	M71_20_ST10625	23	7	TRUE
17428_8#164	21523_1#144	3	42	42	11758	11758	9V	9V	HH	HH	-16.3801	-16.3801	13.2444	13.2444	1	1	2009-10-06	22/07/09	2009-02-02	2009-02-02	GPSC40	HH42_9V_ST11758	HH42_9V_ST11758	19	25	TRUE
17428_8#164	21523_1#171	3	42	42	11758	11758	9V	9V	HH	HH	-16.3801	-16.3801	13.2444	13.2444	1	1	2009-10-06	2009-08-07	2009-02-02	2009-02-02	GPSC40	HH42_9V_ST11758	HH42_9V_ST11758	19	23	TRUE
14520_4#78	14520_5#34	3	72	72	847	847	19A	19A	M	M	-16.2288	-16.2288	13.2323	13.2323	3	3	18/11/09	26/08/09	24/03/09	24/03/09	GPSC44	M72_19A_ST847	M72_19A_ST847	35	23	TRUE
14520_4#16	14520_7#31	3	43	43	847	847	19A	19A	HH	HH	-16.3801	-16.3801	13.2444	13.2444	1	1	2009-06-05	22/04/09	2009-07-03	2009-07-03	GPSC44	HH43_19A_ST847	HH43_19A_ST847	9	7	TRUE
14520_4#78	15873_2#19	3	72	72	847	847	19A	19A	M	M	-16.2288	-16.2288	13.2323	13.2323	3	3	18/11/09	2009-09-09	24/03/09	24/03/09	GPSC44	M72_19A_ST847	M72_19A_ST847	35	25	TRUE
15873_2#31	15873_3#28	3	74	1	847	847	19A	19A	MM	B	-16.0152	-16.2156	13.2546	13.1841	2	3	2009-06-07	17/06/09	15/01/09	2009-05-03	GPSC44	MM74_19A_ST847	B1_19A_ST847	25	15	FALSE
17428_8#117	17428_8#130	3	92	92	847	847	19A	19A	RR	RR	-16.0145	-16.0145	13.2792	13.2792	2	2	22/06/09	2009-07-12	17/02/09	17/02/09	GPSC44	RR92_19A_ST847	RR92_19A_ST847	19	43	TRUE
17428_8#124	17428_8#130	3	92	92	847	847	19A	19A	RR	RR	-16.0145	-16.0145	13.2792	13.2792	2	2	2009-12-10	2009-07-12	17/02/09	17/02/09	GPSC44	RR92_19A_ST847	RR92_19A_ST847	35	43	TRUE
15873_3#28	17428_8#161	3	1	74	847	847	19A	19A	B	MM	-16.2156	-16.0152	13.1841	13.2546	3	2	17/06/09	2009-08-06	2009-05-03	15/01/09	GPSC44	B1_19A_ST847	MM74_19A_ST847	15	21	FALSE
17428_8#138	17794_7#102	3	102	16	847	847	19A	19A	T	E	-16.1211	-16.2467	13.2413	13.2793	3	3	22/09/09	2009-01-07	20/01/09	28/10/08	GPSC44	T102_19A_ST847	E16_19A_ST847	35	35	FALSE
17428_8#138	17794_7#131	3	102	102	847	847	19A	19A	T	T	-16.1211	-16.1211	13.2413	13.2413	3	3	22/09/09	27/07/09	20/01/09	20/01/09	GPSC44	T102_19A_ST847	T102_19A_ST847	35	27	TRUE
16399_6#38	17794_7#42	3	74	41	847	847	19A	19A	MM	HH	-16.0152	-16.3801	13.2546	13.2444	2	1	2009-11-05	2009-04-11	15/01/09	2009-01-10	GPSC44	MM74_19A_ST847	HH41_19A_ST847	17	43	FALSE
17428_8#190	19183_3#5	3	66	66	847	847	19A	19A	LL	LL	-15.9859	-15.9859	13.2842	13.2842	2	2	15/06/09	29/06/09	22/01/09	22/01/09	GPSC44	LL66_19A_ST847	LL66_19A_ST847	21	23	TRUE
17794_7#94	19183_3#5	3	66	66	847	847	19A	19A	LL	LL	-15.9859	-15.9859	13.2842	13.2842	2	2	27/07/09	29/06/09	22/01/09	22/01/09	GPSC44	LL66_19A_ST847	LL66_19A_ST847	27	23	TRUE
19183_3#5	21523_1#137	3	66	66	847	847	19A	19A	LL	LL	-15.9859	-15.9859	13.2842	13.2842	2	2	29/06/09	13/07/09	22/01/09	22/01/09	GPSC44	LL66_19A_ST847	LL66_19A_ST847	23	25	TRUE
19183_3#9	21523_1#145	3	65	65	847	847	19A	19A	LL	LL	-15.9859	-15.9859	13.2842	13.2842	2	2	2010-04-01	2009-09-11	15/01/09	15/01/09	GPSC44	LL65_19A_ST847	LL65_19A_ST847	52	43	TRUE
14520_4#78	21523_1#155	3	72	50	847	847	19A	19A	M	II	-16.2288	-16.0737	13.2323	13.242	3	1	18/11/09	14/09/09	24/03/09	19/01/09	GPSC44	M72_19A_ST847	II50_19A_ST847	35	35	FALSE
17428_8#130	21523_1#164	3	92	92	847	847	19A	19A	RR	RR	-16.0145	-16.0145	13.2792	13.2792	2	2	2009-07-12	17/08/09	17/02/09	17/02/09	GPSC44	RR92_19A_ST847	RR92_19A_ST847	43	27	TRUE
17428_8#152	21523_1#165	3	5	5	847	847	19A	19A	D	D	-16.2129	-16.2129	13.2494	13.2494	3	3	14/10/09	2009-09-12	23/12/08	23/12/08	GPSC44	D5_19A_ST847	D5_19A_ST847	43	52	TRUE
17428_8#117	21523_1#51	3	92	92	847	847	19A	19A	RR	RR	-16.0145	-16.0145	13.2792	13.2792	2	2	22/06/09	2010-01-02	17/02/09	17/02/09	GPSC44	RR92_19A_ST847	RR92_19A_ST847	19	52	TRUE
17428_8#124	21523_1#51	3	92	92	847	847	19A	19A	RR	RR	-16.0145	-16.0145	13.2792	13.2792	2	2	2009-12-10	2010-01-02	17/02/09	17/02/09	GPSC44	RR92_19A_ST847	RR92_19A_ST847	35	52	TRUE
21523_1#164	21523_1#51	3	92	92	847	847	19A	19A	RR	RR	-16.0145	-16.0145	13.2792	13.2792	2	2	17/08/09	2010-01-02	17/02/09	17/02/09	GPSC44	RR92_19A_ST847	RR92_19A_ST847	27	52	TRUE
14520_5#23	14520_7#59	3	45	45	10546	10546	6B	6B	HH	HH	-16.3801	-16.3801	13.2444	13.2444	1	1	2009-09-09	17/06/09	21/03/09	21/03/09	GPSC51	HH45_6B_ST10546	HH45_6B_ST10546	25	13	TRUE
14520_5#85	14520_7#59	3	45	45	10546	10546	6B	6B	HH	HH	-16.3801	-16.3801	13.2444	13.2444	1	1	29/07/09	17/06/09	21/03/09	21/03/09	GPSC51	HH45_6B_ST10546	HH45_6B_ST10546	19	13	TRUE
14520_7#20	14520_7#59	3	45	45	10546	10546	6B	6B	HH	HH	-16.3801	-16.3801	13.2444	13.2444	1	1	2009-08-04	17/06/09	21/03/09	21/03/09	GPSC51	HH45_6B_ST10546	HH45_6B_ST10546	3	13	TRUE
14520_7#59	15531_4#69	3	45	45	10546	10546	6B	6B	HH	HH	-16.3801	-16.3801	13.2444	13.2444	1	1	17/06/09	20/05/09	21/03/09	21/03/09	GPSC51	HH45_6B_ST10546	HH45_6B_ST10546	13	9	TRUE
14520_7#59	15873_2#17	3	45	45	10546	10546	6B	6B	HH	HH	-16.3801	-16.3801	13.2444	13.2444	1	1	17/06/09	18/11/09	21/03/09	21/03/09	GPSC51	HH45_6B_ST10546	HH45_6B_ST10546	13	35	TRUE
14520_5#23	15873_2#52	3	45	45	10546	10546	6B	6B	HH	HH	-16.3801	-16.3801	13.2444	13.2444	1	1	2009-09-09	2009-12-08	21/03/09	21/03/09	GPSC51	HH45_6B_ST10546	HH45_6B_ST10546	25	21	TRUE
15873_2#17	15873_2#52	3	45	45	10546	10546	6B	6B	HH	HH	-16.3801	-16.3801	13.2444	13.2444	1	1	18/11/09	2009-12-08	21/03/09	21/03/09	GPSC51	HH45_6B_ST10546	HH45_6B_ST10546	35	21	TRUE
14520_5#67	15873_3#1	3	1	1	5734	5734	6A	6A	B	B	-16.2156	-16.2156	13.1841	13.1841	3	3	15/07/09	2009-01-07	2009-05-03	2009-05-03	GPSC51	B1_6A_ST5734	B1_6A_ST5734	19	17	TRUE
14520_5#93	15873_3#40	3	72	20	11691	11691	19A	19A	M	E	-16.2288	-16.2467	13.2323	13.2793	3	3	15/07/09	24/06/09	24/03/09	28/01/09	GPSC51	M72_19A_ST11691	E20_19A_ST11691	17	21	FALSE
15873_2#4	15873_3#40	3	20	20	11691	11691	19A	19A	E	E	-16.2467	-16.2467	13.2793	13.2793	3	3	2009-10-06	24/06/09	28/01/09	28/01/09	GPSC51	E20_19A_ST11691	E20_19A_ST11691	19	21	TRUE
14520_5#93	15873_3#68	3	72	20	11691	11691	19A	19A	M	E	-16.2288	-16.2467	13.2323	13.2793	3	3	15/07/09	2009-05-08	24/03/09	28/01/09	GPSC51	M72_19A_ST11691	E20_19A_ST11691	17	27	FALSE
15873_2#4	15873_3#68	3	20	20	11691	11691	19A	19A	E	E	-16.2467	-16.2467	13.2793	13.2793	3	3	2009-10-06	2009-05-08	28/01/09	28/01/09	GPSC51	E20_19A_ST11691	E20_19A_ST11691	19	27	TRUE
14520_5#23	15873_5#10	3	45	45	10546	10546	6B	6B	HH	HH	-16.3801	-16.3801	13.2444	13.2444	1	1	2009-09-09	23/09/09	21/03/09	21/03/09	GPSC51	HH45_6B_ST10546	HH45_6B_ST10546	25	27	TRUE
14520_5#85	15873_5#10	3	45	45	10546	10546	6B	6B	HH	HH	-16.3801	-16.3801	13.2444	13.2444	1	1	29/07/09	23/09/09	21/03/09	21/03/09	GPSC51	HH45_6B_ST10546	HH45_6B_ST10546	19	27	TRUE
14520_7#20	15873_5#10	3	45	45	10546	10546	6B	6B	HH	HH	-16.3801	-16.3801	13.2444	13.2444	1	1	2009-08-04	23/09/09	21/03/09	21/03/09	GPSC51	HH45_6B_ST10546	HH45_6B_ST10546	3	27	TRUE
15531_4#69	15873_5#10	3	45	45	10546	10546	6B	6B	HH	HH	-16.3801	-16.3801	13.2444	13.2444	1	1	20/05/09	23/09/09	21/03/09	21/03/09	GPSC51	HH45_6B_ST10546	HH45_6B_ST10546	9	27	TRUE
15873_2#17	15873_5#10	3	45	45	10546	10546	6B	6B	HH	HH	-16.3801	-16.3801	13.2444	13.2444	1	1	18/11/09	23/09/09	21/03/09	21/03/09	GPSC51	HH45_6B_ST10546	HH45_6B_ST10546	35	27	TRUE
14520_5#7	15873_5#15	3	20	20	11691	11691	19A	19A	E	E	-16.2467	-16.2467	13.2793	13.2793	3	3	2009-08-07	22/07/09	28/01/09	28/01/09	GPSC51	E20_19A_ST11691	E20_19A_ST11691	23	25	TRUE
16399_5#12	16399_5#63	3	59	59	5516	5516	6B	6B	JJ	JJ	-16.3435	-16.3435	13.1934	13.1934	2	2	29/04/09	18/03/09	31/01/09	31/01/09	GPSC51	JJ59_6B_ST5516	JJ59_6B_ST5516	13	7	TRUE
16399_5#49	16399_5#69	3	34	34	5516	5516	6B	6B	GG	GG	-16.0404	-16.0404	13.2421	13.2421	1	1	20/04/09	23/02/09	2008-01-11	2008-01-11	GPSC51	GG34_6B_ST5516	GG34_6B_ST5516	25	17	TRUE
15873_4#61	16399_5#70	3	16	16	5516	5516	6B	6B	E	E	-16.2467	-16.2467	13.2793	13.2793	3	3	28/01/09	2009-11-03	28/10/08	28/10/08	GPSC51	E16_6B_ST5516	E16_6B_ST5516	13	19	TRUE
15873_4#63	16399_5#73	3	34	34	5516	5516	6B	6B	GG	GG	-16.0404	-16.0404	13.2421	13.2421	1	1	26/01/09	2009-12-01	2008-01-11	2008-01-11	GPSC51	GG34_6B_ST5516	GG34_6B_ST5516	13	11	TRUE
16399_5#69	16399_5#73	3	34	34	5516	5516	6B	6B	GG	GG	-16.0404	-16.0404	13.2421	13.2421	1	1	23/02/09	2009-12-01	2008-01-11	2008-01-11	GPSC51	GG34_6B_ST5516	GG34_6B_ST5516	17	11	TRUE
15873_4#61	16399_5#80	3	16	16	5516	5516	6B	6B	E	E	-16.2467	-16.2467	13.2793	13.2793	3	3	28/01/09	25/02/09	28/10/08	28/10/08	GPSC51	E16_6B_ST5516	E16_6B_ST5516	13	17	TRUE
15873_4#63	16399_6#35	3	34	34	5516	5516	6B	6B	GG	GG	-16.0404	-16.0404	13.2421	13.2421	1	1	26/01/09	23/03/09	2008-01-11	2008-01-11	GPSC51	GG34_6B_ST5516	GG34_6B_ST5516	13	21	TRUE
15873_5#81	16399_6#35	3	34	34	5516	5516	6B	6B	GG	GG	-16.0404	-16.0404	13.2421	13.2421	1	1	15/12/08	23/03/09	2008-01-11	2008-01-11	GPSC51	GG34_6B_ST5516	GG34_6B_ST5516	7	21	TRUE
15873_4#63	16399_6#51	3	34	34	5516	5516	6B	6B	GG	GG	-16.0404	-16.0404	13.2421	13.2421	1	1	26/01/09	2009-09-03	2008-01-11	2008-01-11	GPSC51	GG34_6B_ST5516	GG34_6B_ST5516	13	19	TRUE
15873_5#81	16399_6#51	3	34	34	5516	5516	6B	6B	GG	GG	-16.0404	-16.0404	13.2421	13.2421	1	1	15/12/08	2009-09-03	2008-01-11	2008-01-11	GPSC51	GG34_6B_ST5516	GG34_6B_ST5516	7	19	TRUE
16399_5#49	16399_6#63	3	34	34	5516	5516	6B	6B	GG	GG	-16.0404	-16.0404	13.2421	13.2421	1	1	20/04/09	2009-06-04	2008-01-11	2008-01-11	GPSC51	GG34_6B_ST5516	GG34_6B_ST5516	25	23	TRUE
16399_5#73	16399_6#63	3	34	34	5516	5516	6B	6B	GG	GG	-16.0404	-16.0404	13.2421	13.2421	1	1	2009-12-01	2009-06-04	2008-01-11	2008-01-11	GPSC51	GG34_6B_ST5516	GG34_6B_ST5516	11	23	TRUE
15873_3#40	17428_8#113	3	20	20	11691	11691	19A	19A	E	E	-16.2467	-16.2467	13.2793	13.2793	3	3	24/06/09	27/05/09	28/01/09	28/01/09	GPSC51	E20_19A_ST11691	E20_19A_ST11691	21	17	TRUE
15873_3#68	17428_8#113	3	20	20	11691	11691	19A	19A	E	E	-16.2467	-16.2467	13.2793	13.2793	3	3	2009-05-08	27/05/09	28/01/09	28/01/09	GPSC51	E20_19A_ST11691	E20_19A_ST11691	27	17	TRUE
15873_4#63	17428_8#166	3	34	35	5516	5516	6B	6B	GG	GG	-16.0404	-16.0404	13.2421	13.2421	1	1	26/01/09	2009-08-06	2008-01-11	2008-05-12	GPSC51	GG34_6B_ST5516	GG35_6B_ST5516	13	27	FALSE
16399_5#69	17428_8#166	3	34	35	5516	5516	6B	6B	GG	GG	-16.0404	-16.0404	13.2421	13.2421	1	1	23/02/09	2009-08-06	2008-01-11	2008-05-12	GPSC51	GG34_6B_ST5516	GG35_6B_ST5516	17	27	FALSE
16399_6#63	17428_8#166	3	34	35	5516	5516	6B	6B	GG	GG	-16.0404	-16.0404	13.2421	13.2421	1	1	2009-06-04	2009-08-06	2008-01-11	2008-05-12	GPSC51	GG34_6B_ST5516	GG35_6B_ST5516	23	27	FALSE
15873_4#63	17428_8#171	3	34	35	5516	5516	6B	6B	GG	GG	-16.0404	-16.0404	13.2421	13.2421	1	1	26/01/09	2009-03-08	2008-01-11	2008-05-12	GPSC51	GG34_6B_ST5516	GG35_6B_ST5516	13	35	FALSE
16399_5#69	17428_8#171	3	34	35	5516	5516	6B	6B	GG	GG	-16.0404	-16.0404	13.2421	13.2421	1	1	23/02/09	2009-03-08	2008-01-11	2008-05-12	GPSC51	GG34_6B_ST5516	GG35_6B_ST5516	17	35	FALSE
16399_6#63	17428_8#171	3	34	35	5516	5516	6B	6B	GG	GG	-16.0404	-16.0404	13.2421	13.2421	1	1	2009-06-04	2009-03-08	2008-01-11	2008-05-12	GPSC51	GG34_6B_ST5516	GG35_6B_ST5516	23	35	FALSE
16399_6#10	17794_7#93	3	96	96	11762	11762	6B	6B	SS	SS	-16.0828	-16.0828	13.2395	13.2395	2	2	16/03/09	27/04/09	2009-04-01	2009-04-01	GPSC51	SS96_6B_ST11762	SS96_6B_ST11762	11	17	TRUE
16399_6#8	17794_7#93	3	96	96	11762	11762	6B	6B	SS	SS	-16.0828	-16.0828	13.2395	13.2395	2	2	16/02/09	27/04/09	2009-04-01	2009-04-01	GPSC51	SS96_6B_ST11762	SS96_6B_ST11762	7	17	TRUE
14520_5#7	17794_8#118	3	20	18	11691	11691	19A	19A	E	E	-16.2467	-16.2467	13.2793	13.2793	3	3	2009-08-07	16/09/09	28/01/09	18/01/09	GPSC51	E20_19A_ST11691	E18_19A_ST11691	23	35	FALSE
14520_7#59	19183_3#4	3	45	45	10546	10546	6B	6B	HH	HH	-16.3801	-16.3801	13.2444	13.2444	1	1	17/06/09	2009-02-07	21/03/09	21/03/09	GPSC51	HH45_6B_ST10546	HH45_6B_ST10546	13	15	TRUE
15873_5#10	19183_3#4	3	45	45	10546	10546	6B	6B	HH	HH	-16.3801	-16.3801	13.2444	13.2444	1	1	23/09/09	2009-02-07	21/03/09	21/03/09	GPSC51	HH45_6B_ST10546	HH45_6B_ST10546	27	15	TRUE
15873_2#38	21523_1#120	3	44	44	5734	5734	6A	6A	HH	HH	-16.3801	-16.3801	13.2444	13.2444	1	1	2009-02-09	2009-05-08	16/03/09	16/03/09	GPSC51	HH44_6A_ST5734	HH44_6A_ST5734	25	21	TRUE
15873_4#63	21523_1#143	3	34	35	5516	5516	6B	6B	GG	GG	-16.0404	-16.0404	13.2421	13.2421	1	1	26/01/09	28/09/09	2008-01-11	2008-05-12	GPSC51	GG34_6B_ST5516	GG35_6B_ST5516	13	43	FALSE
16399_5#69	21523_1#143	3	34	35	5516	5516	6B	6B	GG	GG	-16.0404	-16.0404	13.2421	13.2421	1	1	23/02/09	28/09/09	2008-01-11	2008-05-12	GPSC51	GG34_6B_ST5516	GG35_6B_ST5516	17	43	FALSE
16399_6#63	21523_1#143	3	34	35	5516	5516	6B	6B	GG	GG	-16.0404	-16.0404	13.2421	13.2421	1	1	2009-06-04	28/09/09	2008-01-11	2008-05-12	GPSC51	GG34_6B_ST5516	GG35_6B_ST5516	23	43	FALSE
14520_5#5	15873_2#25	3	24	24	11721	11721	35B	35B	E	E	-16.2467	-16.2467	13.2793	13.2793	3	3	2010-03-03	24/06/09	13/03/09	13/03/09	GPSC56	E24_35B_ST11721	E24_35B_ST11721	52	15	TRUE
14520_5#5	15873_4#6	3	24	19	11721	11721	35B	35B	E	E	-16.2467	-16.2467	13.2793	13.2793	3	3	2010-03-03	2009-11-02	13/03/09	22/01/09	GPSC56	E24_35B_ST11721	E19_35B_ST11721	52	3	FALSE
15873_4#65	16399_5#76	3	35	35	3329	3329	35B	35B	GG	GG	-16.0404	-16.0404	13.2421	13.2421	1	1	2008-08-12	16/02/09	2008-05-12	2008-05-12	GPSC56	GG35_35B_ST3329	GG35_35B_ST3329	1	11	TRUE
16399_5#68	16399_5#76	3	35	35	3329	3329	35B	35B	GG	GG	-16.0404	-16.0404	13.2421	13.2421	1	1	16/03/09	16/02/09	2008-05-12	2008-05-12	GPSC56	GG35_35B_ST3329	GG35_35B_ST3329	15	11	TRUE
16399_5#72	16399_6#23	3	35	35	3329	3329	35B	35B	GG	GG	-16.0404	-16.0404	13.2421	13.2421	1	1	2009-02-03	30/03/09	2008-05-12	2008-05-12	GPSC56	GG35_35B_ST3329	GG35_35B_ST3329	13	17	TRUE
16399_6#23	16399_7#40	3	35	35	3329	3329	35B	35B	GG	GG	-16.0404	-16.0404	13.2421	13.2421	1	1	30/03/09	27/04/09	2008-05-12	2008-05-12	GPSC56	GG35_35B_ST3329	GG35_35B_ST3329	17	21	TRUE
14520_5#5	16453_2#1	3	24	25	11721	11721	35B	35B	E	E	-16.2467	-16.2467	13.2793	13.2793	3	3	2010-03-03	23/09/09	13/03/09	20/03/09	GPSC56	E24_35B_ST11721	E25_35B_ST11721	52	27	FALSE
14520_4#25	17428_8#126	3	19	19	11721	11721	35B	35B	E	E	-16.2467	-16.2467	13.2793	13.2793	3	3	25/03/09	17/06/09	22/01/09	22/01/09	GPSC56	E19_35B_ST11721	E19_35B_ST11721	9	21	TRUE
14520_4#35	17428_8#126	3	19	19	11721	11721	35B	35B	E	E	-16.2467	-16.2467	13.2793	13.2793	3	3	2009-08-04	17/06/09	22/01/09	22/01/09	GPSC56	E19_35B_ST11721	E19_35B_ST11721	11	21	TRUE
16399_5#36	17428_8#126	3	24	19	11721	11721	35B	35B	E	E	-16.2467	-16.2467	13.2793	13.2793	3	3	15/04/09	17/06/09	13/03/09	22/01/09	GPSC56	E24_35B_ST11721	E19_35B_ST11721	5	21	FALSE
17428_8#132	17428_8#136	3	62	62	3329	3329	35B	35B	JJ	JJ	-16.3435	-16.3435	13.1934	13.1934	2	2	16/09/09	2009-11-11	13/03/09	13/03/09	GPSC56	JJ62_35B_ST3329	JJ62_35B_ST3329	27	35	TRUE
17428_8#126	17428_8#185	3	19	34	11721	11721	35B	35B	E	GG	-16.2467	-16.0404	13.2793	13.2421	3	1	17/06/09	29/06/09	22/01/09	2008-01-11	GPSC56	E19_35B_ST11721	GG34_35B_ST11721	21	35	FALSE
14520_4#25	17794_7#16	3	19	55	11721	11721	35B	35B	E	II	-16.2467	-16.0737	13.2793	13.242	3	1	25/03/09	2009-11-05	22/01/09	15/03/09	GPSC56	E19_35B_ST11721	II55_35B_ST11721	9	9	FALSE
14520_4#35	17794_7#16	3	19	55	11721	11721	35B	35B	E	II	-16.2467	-16.0737	13.2793	13.242	3	1	2009-08-04	2009-11-05	22/01/09	15/03/09	GPSC56	E19_35B_ST11721	II55_35B_ST11721	11	9	FALSE
16399_5#36	17794_7#16	3	24	55	11721	11721	35B	35B	E	II	-16.2467	-16.0737	13.2793	13.242	3	1	15/04/09	2009-11-05	13/03/09	15/03/09	GPSC56	E24_35B_ST11721	II55_35B_ST11721	5	9	FALSE
17428_8#185	17794_7#16	3	34	55	11721	11721	35B	35B	GG	II	-16.0404	-16.0737	13.2421	13.242	1	1	29/06/09	2009-11-05	2008-01-11	15/03/09	GPSC56	GG34_35B_ST11721	II55_35B_ST11721	35	9	FALSE
15873_2#25	17794_7#9	3	24	24	11721	11721	35B	35B	E	E	-16.2467	-16.2467	13.2793	13.2793	3	3	24/06/09	2009-12-11	13/03/09	13/03/09	GPSC56	E24_35B_ST11721	E24_35B_ST11721	15	35	TRUE
15873_4#6	17794_7#9	3	19	24	11721	11721	35B	35B	E	E	-16.2467	-16.2467	13.2793	13.2793	3	3	2009-11-02	2009-12-11	22/01/09	13/03/09	GPSC56	E19_35B_ST11721	E24_35B_ST11721	3	35	FALSE
16453_2#1	17794_7#9	3	25	24	11721	11721	35B	35B	E	E	-16.2467	-16.2467	13.2793	13.2793	3	3	23/09/09	2009-12-11	20/03/09	13/03/09	GPSC56	E25_35B_ST11721	E24_35B_ST11721	27	35	FALSE
16399_5#72	21523_1#104	3	35	35	3329	3329	35B	35B	GG	GG	-16.0404	-16.0404	13.2421	13.2421	1	1	2009-02-03	19/01/09	2008-05-12	2008-05-12	GPSC56	GG35_35B_ST3329	GG35_35B_ST3329	13	7	TRUE
16399_7#40	21523_1#104	3	35	35	3329	3329	35B	35B	GG	GG	-16.0404	-16.0404	13.2421	13.2421	1	1	27/04/09	19/01/09	2008-05-12	2008-05-12	GPSC56	GG35_35B_ST3329	GG35_35B_ST3329	21	7	TRUE
14520_5#5	21523_1#108	3	24	30	11721	11721	35B	35B	E	EE	-16.2467	-16.2425	13.2793	13.2276	3	1	2010-03-03	2009-03-06	13/03/09	25/03/09	GPSC56	E24_35B_ST11721	EE30_35B_ST11721	52	11	FALSE
17794_7#16	21523_1#108	3	55	30	11721	11721	35B	35B	II	EE	-16.0737	-16.2425	13.242	13.2276	1	1	2009-11-05	2009-03-06	15/03/09	25/03/09	GPSC56	II55_35B_ST11721	EE30_35B_ST11721	9	11	FALSE
17794_7#9	21523_1#108	3	24	30	11721	11721	35B	35B	E	EE	-16.2467	-16.2425	13.2793	13.2276	3	1	2009-12-11	2009-03-06	13/03/09	25/03/09	GPSC56	E24_35B_ST11721	EE30_35B_ST11721	35	11	FALSE
16453_2#51	19183_3#11	3	69	8	7318	7318	23A	23A	M	D	-16.2288	-16.2129	13.2323	13.2494	3	3	25/03/09	20/01/10	2009-08-01	2009-01-02	GPSC6	M69_23A_ST7318	D8_23A_ST7318	11	52	FALSE
16453_2#51	21523_1#125	3	69	88	7318	7318	23A	23A	M	RR	-16.2288	-16.0145	13.2323	13.2792	3	2	25/03/09	26/01/09	2009-08-01	26/12/08	GPSC6	M69_23A_ST7318	RR88_23A_ST7318	11	5	FALSE
14520_4#79	14520_5#30	3	13	52	913	913	6A	6A	D	II	-16.2129	-16.0737	13.2494	13.242	3	1	15/07/09	28/09/09	24/03/09	2009-04-02	GPSC60	D13_6A_ST913	II52_6A_ST913	17	35	FALSE
14520_4#79	14520_5#58	3	13	13	913	913	6A	6A	D	D	-16.2129	-16.2129	13.2494	13.2494	3	3	15/07/09	23/09/09	24/03/09	24/03/09	GPSC60	D13_6A_ST913	D13_6A_ST913	17	27	TRUE
14520_5#30	14520_5#78	3	52	13	913	913	6A	6A	II	D	-16.0737	-16.2129	13.242	13.2494	1	3	28/09/09	29/07/09	2009-04-02	24/03/09	GPSC60	II52_6A_ST913	D13_6A_ST913	35	19	FALSE
14520_5#58	14520_5#78	3	13	13	913	913	6A	6A	D	D	-16.2129	-16.2129	13.2494	13.2494	3	3	23/09/09	29/07/09	24/03/09	24/03/09	GPSC60	D13_6A_ST913	D13_6A_ST913	27	19	TRUE
14520_7#38	14520_7#90	3	28	38	1736	1736	6A	6A	EE	HH	-16.2425	-16.3801	13.2276	13.2444	1	1	2009-11-02	2009-11-02	26/01/09	30/11/08	GPSC60	EE28_6A_ST1736	HH38_6A_ST1736	3	11	FALSE
14520_5#3	15873_5#33	3	24	44	913	913	6A	6A	E	HH	-16.2467	-16.3801	13.2793	13.2444	3	1	2009-05-08	16/09/09	13/03/09	16/03/09	GPSC60	E24_6A_ST913	HH44_6A_ST913	21	27	FALSE
14520_4#14	16399_7#62	3	89	89	10801	10801	6A	6A	RR	RR	-16.0145	-16.0145	13.2792	13.2792	2	2	2009-06-04	2009-01-07	2009-11-01	2009-11-01	GPSC60	RR89_6A_ST10801	RR89_6A_ST10801	13	25	TRUE
16399_7#26	16399_7#64	3	69	2	913	913	6A	6A	M	C	-16.2288	-16.1529	13.2323	13.196	3	3	2009-11-02	14/04/09	2009-08-01	2008-09-11	GPSC60	M69_6A_ST913	C2_6A_ST913	5	23	FALSE
14520_5#30	16399_7#72	3	52	13	913	913	6A	6A	II	D	-16.0737	-16.2129	13.242	13.2494	1	3	28/09/09	26/08/09	2009-04-02	24/03/09	GPSC60	II52_6A_ST913	D13_6A_ST913	35	23	FALSE
14520_5#58	16399_7#72	3	13	13	913	913	6A	6A	D	D	-16.2129	-16.2129	13.2494	13.2494	3	3	23/09/09	26/08/09	24/03/09	24/03/09	GPSC60	D13_6A_ST913	D13_6A_ST913	27	23	TRUE
14520_4#14	16453_2#17	3	89	89	10801	10801	6A	6A	RR	RR	-16.0145	-16.0145	13.2792	13.2792	2	2	2009-06-04	2009-09-03	2009-11-01	2009-11-01	GPSC60	RR89_6A_ST10801	RR89_6A_ST10801	13	9	TRUE
16399_7#26	16453_2#26	3	69	2	913	913	6A	6A	M	C	-16.2288	-16.1529	13.2323	13.196	3	3	2009-11-02	16/03/09	2009-08-01	2008-09-11	GPSC60	M69_6A_ST913	C2_6A_ST913	5	19	FALSE
14520_4#14	16453_2#40	3	89	89	10801	10801	6A	6A	RR	RR	-16.0145	-16.0145	13.2792	13.2792	2	2	2009-06-04	2009-04-05	2009-11-01	2009-11-01	GPSC60	RR89_6A_ST10801	RR89_6A_ST10801	13	17	TRUE
16399_7#64	16453_2#61	3	2	2	913	913	6A	6A	C	C	-16.1529	-16.1529	13.196	13.196	3	3	14/04/09	2009-06-07	2008-09-11	2008-09-11	GPSC60	C2_6A_ST913	C2_6A_ST913	23	35	TRUE
16453_2#26	16453_2#61	3	2	2	913	913	6A	6A	C	C	-16.1529	-16.1529	13.196	13.196	3	3	16/03/09	2009-06-07	2008-09-11	2008-09-11	GPSC60	C2_6A_ST913	C2_6A_ST913	19	35	TRUE
16453_2#50	16453_2#61	3	2	2	913	913	6A	6A	C	C	-16.1529	-16.1529	13.196	13.196	3	3	30/03/09	2009-06-07	2008-09-11	2008-09-11	GPSC60	C2_6A_ST913	C2_6A_ST913	21	35	TRUE
14520_4#85	17794_7#11	3	46	13	913	913	6A	6A	HH	D	-16.3801	-16.2129	13.2444	13.2494	1	3	13/01/10	2009-12-08	22/03/09	24/03/09	GPSC60	HH46_6A_ST913	D13_6A_ST913	43	21	FALSE
16453_2#16	21523_1#91	3	17	41	1233	1233	18C	18C	E	HH	-16.2467	-16.3801	13.2793	13.2444	3	1	2009-10-06	2009-08-04	2009-01-01	2009-01-10	GPSC61	E17_18C_ST1233	HH41_18C_ST1233	23	13	FALSE
16453_2#35	17428_8#131	3	9	11	4033	4033	15B/15C	15B/15C	D	D	-16.2129	-16.2129	13.2494	13.2494	3	3	2009-12-08	19/08/09	2009-06-02	2009-02-03	GPSC65	D9_15B/15C_ST4033	D11_15B/15C_ST4033	27	25	FALSE
17428_8#147	17428_8#174	3	7	11	4033	4033	15B/15C	15B/15C	D	D	-16.2129	-16.2129	13.2494	13.2494	3	3	22/07/09	2009-02-09	18/01/09	2009-02-03	GPSC65	D7_15B/15C_ST4033	D11_15B/15C_ST4033	27	27	FALSE
16399_7#34	21523_1#150	3	6	6	3407	3407	16F	16F	D	D	-16.2129	-16.2129	13.2494	13.2494	3	3	2009-08-07	16/09/09	20/01/09	20/01/09	GPSC69	D6_16F_ST3407	D6_16F_ST3407	25	35	TRUE
14520_5#43	14520_5#91	3	99	55	10542	10542	19A	19A	SS	II	-16.0828	-16.0737	13.2395	13.242	2	1	24/08/09	2009-09-11	2009-08-03	15/03/09	GPSC7	SS99_19A_ST10542	II55_19A_ST10542	25	35	FALSE
14520_4#62	15873_3#47	3	51	55	10542	10542	19A	19A	II	II	-16.0737	-16.0737	13.242	13.242	1	1	16/02/09	14/09/09	18/01/09	15/03/09	GPSC7	II51_19A_ST10542	II55_19A_ST10542	5	27	FALSE
14520_4#63	15873_3#47	3	48	55	10542	10542	19A	19A	II	II	-16.0737	-16.0737	13.242	13.242	1	1	16/02/09	14/09/09	23/12/08	15/03/09	GPSC7	II48_19A_ST10542	II55_19A_ST10542	9	27	FALSE
14520_7#56	15873_3#47	3	51	55	10542	10542	19A	19A	II	II	-16.0737	-16.0737	13.242	13.242	1	1	30/03/09	14/09/09	18/01/09	15/03/09	GPSC7	II51_19A_ST10542	II55_19A_ST10542	11	27	FALSE
15531_4#44	15873_3#47	3	51	55	10542	10542	19A	19A	II	II	-16.0737	-16.0737	13.242	13.242	1	1	27/04/09	14/09/09	18/01/09	15/03/09	GPSC7	II51_19A_ST10542	II55_19A_ST10542	15	27	FALSE
14520_5#91	15873_3#50	3	55	100	10542	10542	19A	19A	II	SS	-16.0737	-16.0828	13.242	13.2395	1	2	2009-09-11	2009-09-02	15/03/09	13/11/08	GPSC7	II55_19A_ST10542	SS100_19A_ST10542	35	13	FALSE
14520_5#43	15873_4#64	3	99	100	10542	10542	19A	19A	SS	SS	-16.0828	-16.0828	13.2395	13.2395	2	2	24/08/09	2008-01-12	2009-08-03	13/11/08	GPSC7	SS99_19A_ST10542	SS100_19A_ST10542	25	3	FALSE
15873_3#50	15873_4#64	3	100	100	10542	10542	19A	19A	SS	SS	-16.0828	-16.0828	13.2395	13.2395	2	2	2009-09-02	2008-01-12	13/11/08	13/11/08	GPSC7	SS100_19A_ST10542	SS100_19A_ST10542	13	3	TRUE
14520_4#62	15873_4#68	3	51	100	10542	10542	19A	19A	II	SS	-16.0737	-16.0828	13.242	13.2395	1	2	16/02/09	29/12/08	18/01/09	13/11/08	GPSC7	II51_19A_ST10542	SS100_19A_ST10542	5	7	FALSE
14520_4#63	15873_4#68	3	48	100	10542	10542	19A	19A	II	SS	-16.0737	-16.0828	13.242	13.2395	1	2	16/02/09	29/12/08	23/12/08	13/11/08	GPSC7	II48_19A_ST10542	SS100_19A_ST10542	9	7	FALSE
14520_7#56	15873_4#68	3	51	100	10542	10542	19A	19A	II	SS	-16.0737	-16.0828	13.242	13.2395	1	2	30/03/09	29/12/08	18/01/09	13/11/08	GPSC7	II51_19A_ST10542	SS100_19A_ST10542	11	7	FALSE
15531_4#44	15873_4#68	3	51	100	10542	10542	19A	19A	II	SS	-16.0737	-16.0828	13.242	13.2395	1	2	27/04/09	29/12/08	18/01/09	13/11/08	GPSC7	II51_19A_ST10542	SS100_19A_ST10542	15	7	FALSE
14520_4#62	15873_5#13	3	51	99	10542	10542	19A	19A	II	SS	-16.0737	-16.0828	13.242	13.2395	1	2	16/02/09	2009-07-09	18/01/09	2009-08-03	GPSC7	II51_19A_ST10542	SS99_19A_ST10542	5	27	FALSE
14520_4#63	15873_5#13	3	48	99	10542	10542	19A	19A	II	SS	-16.0737	-16.0828	13.242	13.2395	1	2	16/02/09	2009-07-09	23/12/08	2009-08-03	GPSC7	II48_19A_ST10542	SS99_19A_ST10542	9	27	FALSE
14520_5#43	15873_5#13	3	99	99	10542	10542	19A	19A	SS	SS	-16.0828	-16.0828	13.2395	13.2395	2	2	24/08/09	2009-07-09	2009-08-03	2009-08-03	GPSC7	SS99_19A_ST10542	SS99_19A_ST10542	25	27	TRUE
14520_7#56	15873_5#13	3	51	99	10542	10542	19A	19A	II	SS	-16.0737	-16.0828	13.242	13.2395	1	2	30/03/09	2009-07-09	18/01/09	2009-08-03	GPSC7	II51_19A_ST10542	SS99_19A_ST10542	11	27	FALSE
15531_4#44	15873_5#13	3	51	99	10542	10542	19A	19A	II	SS	-16.0737	-16.0828	13.242	13.2395	1	2	27/04/09	2009-07-09	18/01/09	2009-08-03	GPSC7	II51_19A_ST10542	SS99_19A_ST10542	15	27	FALSE
14520_5#91	16399_5#14	3	55	26	10542	10542	19A	19A	II	EE	-16.0737	-16.2425	13.242	13.2276	1	1	2009-09-11	2009-11-02	15/03/09	16/11/08	GPSC7	II55_19A_ST10542	EE26_19A_ST10542	35	13	FALSE
15873_4#64	16399_5#14	3	100	26	10542	10542	19A	19A	SS	EE	-16.0828	-16.2425	13.2395	13.2276	2	1	2008-01-12	2009-11-02	13/11/08	16/11/08	GPSC7	SS100_19A_ST10542	EE26_19A_ST10542	3	13	FALSE
14520_5#91	16399_7#41	3	55	98	10542	10542	19A	19A	II	SS	-16.0737	-16.0828	13.242	13.2395	1	2	2009-09-11	18/05/09	15/03/09	23/02/09	GPSC7	II55_19A_ST10542	SS98_19A_ST10542	35	13	FALSE
15873_4#64	16399_7#41	3	100	98	10542	10542	19A	19A	SS	SS	-16.0828	-16.0828	13.2395	13.2395	2	2	2008-01-12	18/05/09	13/11/08	23/02/09	GPSC7	SS100_19A_ST10542	SS98_19A_ST10542	3	13	FALSE
15873_2#62	17428_8#163	3	97	96	10542	10542	19A	19A	SS	SS	-16.0828	-16.0828	13.2395	13.2395	2	2	23/11/09	22/06/09	2009-03-02	2009-04-01	GPSC7	SS97_19A_ST10542	SS96_19A_ST10542	43	25	FALSE
14520_4#62	21523_1#115	3	51	99	10542	10542	19A	19A	II	SS	-16.0737	-16.0828	13.242	13.2395	1	2	16/02/09	13/07/09	18/01/09	2009-08-03	GPSC7	II51_19A_ST10542	SS99_19A_ST10542	5	19	FALSE
14520_4#63	21523_1#115	3	48	99	10542	10542	19A	19A	II	SS	-16.0737	-16.0828	13.242	13.2395	1	2	16/02/09	13/07/09	23/12/08	2009-08-03	GPSC7	II48_19A_ST10542	SS99_19A_ST10542	9	19	FALSE
14520_5#43	21523_1#115	3	99	99	10542	10542	19A	19A	SS	SS	-16.0828	-16.0828	13.2395	13.2395	2	2	24/08/09	13/07/09	2009-08-03	2009-08-03	GPSC7	SS99_19A_ST10542	SS99_19A_ST10542	25	19	TRUE
14520_7#56	21523_1#115	3	51	99	10542	10542	19A	19A	II	SS	-16.0737	-16.0828	13.242	13.2395	1	2	30/03/09	13/07/09	18/01/09	2009-08-03	GPSC7	II51_19A_ST10542	SS99_19A_ST10542	11	19	FALSE
15531_4#44	21523_1#115	3	51	99	10542	10542	19A	19A	II	SS	-16.0737	-16.0828	13.242	13.2395	1	2	27/04/09	13/07/09	18/01/09	2009-08-03	GPSC7	II51_19A_ST10542	SS99_19A_ST10542	15	19	FALSE
14520_5#43	21523_1#133	3	99	55	10542	10542	19A	19A	SS	II	-16.0828	-16.0737	13.2395	13.242	2	1	24/08/09	17/08/09	2009-08-03	15/03/09	GPSC7	SS99_19A_ST10542	II55_19A_ST10542	25	23	FALSE
15873_3#50	21523_1#133	3	100	55	10542	10542	19A	19A	SS	II	-16.0828	-16.0737	13.2395	13.242	2	1	2009-09-02	17/08/09	13/11/08	15/03/09	GPSC7	SS100_19A_ST10542	II55_19A_ST10542	13	23	FALSE
16399_5#14	21523_1#133	3	26	55	10542	10542	19A	19A	EE	II	-16.2425	-16.0737	13.2276	13.242	1	1	2009-11-02	17/08/09	16/11/08	15/03/09	GPSC7	EE26_19A_ST10542	II55_19A_ST10542	13	23	FALSE
16399_7#41	21523_1#133	3	98	55	10542	10542	19A	19A	SS	II	-16.0828	-16.0737	13.2395	13.242	2	1	18/05/09	17/08/09	23/02/09	15/03/09	GPSC7	SS98_19A_ST10542	II55_19A_ST10542	13	23	FALSE
16399_5#46	16399_7#75	3	84	84	10618	10618	15A	15A	P	P	-16.148	-16.148	13.1677	13.1677	3	3	2009-11-05	25/05/09	20/01/09	20/01/09	GPSC75	P84_15A_ST10618	P84_15A_ST10618	17	19	TRUE
16399_7#75	17428_8#111	3	84	85	10618	10618	15A	15A	P	P	-16.148	-16.148	13.1677	13.1677	3	3	25/05/09	2009-08-06	20/01/09	29/01/09	GPSC75	P84_15A_ST10618	P85_15A_ST10618	19	19	FALSE
16399_5#46	17428_8#134	3	84	84	10618	10618	15A	15A	P	P	-16.148	-16.148	13.1677	13.1677	3	3	2009-11-05	2009-08-06	20/01/09	20/01/09	GPSC75	P84_15A_ST10618	P84_15A_ST10618	17	21	TRUE
17428_8#111	17428_8#134	3	85	84	10618	10618	15A	15A	P	P	-16.148	-16.148	13.1677	13.1677	3	3	2009-08-06	2009-08-06	29/01/09	20/01/09	GPSC75	P85_15A_ST10618	P84_15A_ST10618	19	21	FALSE
16399_7#11	17428_8#135	3	85	85	11711	11711	13	13	P	P	-16.148	-16.148	13.1677	13.1677	3	3	2009-11-05	28/09/09	29/01/09	29/01/09	GPSC75	P85_13_ST11711	P85_13_ST11711	15	35	TRUE
16399_7#11	17428_8#137	3	85	85	11711	11711	13	13	P	P	-16.148	-16.148	13.1677	13.1677	3	3	2009-11-05	2009-06-07	29/01/09	29/01/09	GPSC75	P85_13_ST11711	P85_13_ST11711	15	23	TRUE
15873_5#72	17428_8#144	3	68	68	917	917	15A	15A	M	M	-16.2288	-16.2288	13.2323	13.2323	3	3	14/01/09	2009-01-07	28/12/08	28/12/08	GPSC75	M68_15A_ST917	M68_15A_ST917	3	27	TRUE
17428_8#156	17428_8#175	3	85	82	11711	11711	13	13	P	P	-16.148	-16.148	13.1677	13.1677	3	3	20/07/09	19/01/09	29/01/09	19/11/08	GPSC75	P85_13_ST11711	P82_13_ST11711	25	9	FALSE
17428_8#167	17428_8#175	3	42	82	11711	11711	13	13	HH	P	-16.3801	-16.148	13.2444	13.1677	1	3	2009-05-08	19/01/09	2009-02-02	19/11/08	GPSC75	HH42_13_ST11711	P82_13_ST11711	27	9	FALSE
16399_7#11	17794_7#109	3	85	85	11711	11711	13	13	P	P	-16.148	-16.148	13.1677	13.1677	3	3	2009-11-05	2009-03-08	29/01/09	29/01/09	GPSC75	P85_13_ST11711	P85_13_ST11711	15	27	TRUE
15873_5#72	17794_7#127	3	68	68	917	917	15A	15A	M	M	-16.2288	-16.2288	13.2323	13.2323	3	3	14/01/09	21/10/09	28/12/08	28/12/08	GPSC75	M68_15A_ST917	M68_15A_ST917	3	43	TRUE
16399_7#75	17794_7#14	3	84	84	10618	10618	15A	15A	P	P	-16.148	-16.148	13.1677	13.1677	3	3	25/05/09	16/03/09	20/01/09	20/01/09	GPSC75	P84_15A_ST10618	P84_15A_ST10618	19	9	TRUE
17428_8#134	17794_7#14	3	84	84	10618	10618	15A	15A	P	P	-16.148	-16.148	13.1677	13.1677	3	3	2009-08-06	16/03/09	20/01/09	20/01/09	GPSC75	P84_15A_ST10618	P84_15A_ST10618	21	9	TRUE
15873_5#72	17794_8#103	3	68	68	917	917	15A	15A	M	M	-16.2288	-16.2288	13.2323	13.2323	3	3	14/01/09	26/08/09	28/12/08	28/12/08	GPSC75	M68_15A_ST917	M68_15A_ST917	3	35	TRUE
17428_8#156	19183_3#20	3	85	82	11711	11711	13	13	P	P	-16.148	-16.148	13.1677	13.1677	3	3	20/07/09	25/05/09	29/01/09	19/11/08	GPSC75	P85_13_ST11711	P82_13_ST11711	25	27	FALSE
17428_8#167	19183_3#20	3	42	82	11711	11711	13	13	HH	P	-16.3801	-16.148	13.2444	13.1677	1	3	2009-05-08	25/05/09	2009-02-02	19/11/08	GPSC75	HH42_13_ST11711	P82_13_ST11711	27	27	FALSE
15873_5#73	19183_3#22	3	68	68	917	917	15A	15A	M	M	-16.2288	-16.2288	13.2323	13.2323	3	3	28/01/09	17/06/09	28/12/08	28/12/08	GPSC75	M68_15A_ST917	M68_15A_ST917	5	25	TRUE
17428_8#135	21485_1#148	3	85	85	11711	11711	13	13	P	P	-16.148	-16.148	13.1677	13.1677	3	3	28/09/09	27/04/09	29/01/09	29/01/09	GPSC75	P85_13_ST11711	P85_13_ST11711	35	13	TRUE
17428_8#137	21485_1#148	3	85	85	11711	11711	13	13	P	P	-16.148	-16.148	13.1677	13.1677	3	3	2009-06-07	27/04/09	29/01/09	29/01/09	GPSC75	P85_13_ST11711	P85_13_ST11711	23	13	TRUE
17428_8#175	21485_1#148	3	82	85	11711	11711	13	13	P	P	-16.148	-16.148	13.1677	13.1677	3	3	19/01/09	27/04/09	19/11/08	29/01/09	GPSC75	P82_13_ST11711	P85_13_ST11711	9	13	FALSE
17794_7#109	21485_1#148	3	85	85	11711	11711	13	13	P	P	-16.148	-16.148	13.1677	13.1677	3	3	2009-03-08	27/04/09	29/01/09	29/01/09	GPSC75	P85_13_ST11711	P85_13_ST11711	27	13	TRUE
19183_3#20	21485_1#148	3	82	85	11711	11711	13	13	P	P	-16.148	-16.148	13.1677	13.1677	3	3	25/05/09	27/04/09	19/11/08	29/01/09	GPSC75	P82_13_ST11711	P85_13_ST11711	27	13	FALSE
16399_7#75	21523_1#109	3	84	84	10618	10618	15A	15A	P	P	-16.148	-16.148	13.1677	13.1677	3	3	25/05/09	30/03/09	20/01/09	20/01/09	GPSC75	P84_15A_ST10618	P84_15A_ST10618	19	11	TRUE
17428_8#134	21523_1#109	3	84	84	10618	10618	15A	15A	P	P	-16.148	-16.148	13.1677	13.1677	3	3	2009-08-06	30/03/09	20/01/09	20/01/09	GPSC75	P84_15A_ST10618	P84_15A_ST10618	21	11	TRUE
17428_8#156	21523_1#117	3	85	82	11711	11711	13	13	P	P	-16.148	-16.148	13.1677	13.1677	3	3	20/07/09	2009-02-03	29/01/09	19/11/08	GPSC75	P85_13_ST11711	P82_13_ST11711	25	15	FALSE
17428_8#167	21523_1#117	3	42	82	11711	11711	13	13	HH	P	-16.3801	-16.148	13.2444	13.1677	1	3	2009-05-08	2009-02-03	2009-02-02	19/11/08	GPSC75	HH42_13_ST11711	P82_13_ST11711	27	15	FALSE
21485_1#148	21523_1#117	3	85	82	11711	11711	13	13	P	P	-16.148	-16.148	13.1677	13.1677	3	3	27/04/09	2009-02-03	29/01/09	19/11/08	GPSC75	P85_13_ST11711	P82_13_ST11711	13	15	FALSE
17428_8#156	21523_1#167	3	85	82	11711	11711	13	13	P	P	-16.148	-16.148	13.1677	13.1677	3	3	20/07/09	14/04/09	29/01/09	19/11/08	GPSC75	P85_13_ST11711	P82_13_ST11711	25	21	FALSE
17428_8#167	21523_1#167	3	42	82	11711	11711	13	13	HH	P	-16.3801	-16.148	13.2444	13.1677	1	3	2009-05-08	14/04/09	2009-02-02	19/11/08	GPSC75	HH42_13_ST11711	P82_13_ST11711	27	21	FALSE
21485_1#148	21523_1#167	3	85	82	11711	11711	13	13	P	P	-16.148	-16.148	13.1677	13.1677	3	3	27/04/09	14/04/09	29/01/09	19/11/08	GPSC75	P85_13_ST11711	P82_13_ST11711	13	21	FALSE
17428_8#156	21523_1#81	3	85	82	11711	11711	13	13	P	P	-16.148	-16.148	13.1677	13.1677	3	3	20/07/09	22/12/08	29/01/09	19/11/08	GPSC75	P85_13_ST11711	P82_13_ST11711	25	5	FALSE
17428_8#167	21523_1#81	3	42	82	11711	11711	13	13	HH	P	-16.3801	-16.148	13.2444	13.1677	1	3	2009-05-08	22/12/08	2009-02-02	19/11/08	GPSC75	HH42_13_ST11711	P82_13_ST11711	27	5	FALSE
21485_1#148	21523_1#81	3	85	82	11711	11711	13	13	P	P	-16.148	-16.148	13.1677	13.1677	3	3	27/04/09	22/12/08	29/01/09	19/11/08	GPSC75	P85_13_ST11711	P82_13_ST11711	13	5	FALSE
14520_4#30	14520_5#88	3	86	83	5511	5511	23B	23B	P	P	-16.148	-16.148	13.1677	13.1677	3	3	27/04/09	2009-06-07	2009-02-02	17/01/09	GPSC81	P86_23B_ST5511	P83_23B_ST5511	13	25	FALSE
14520_7#26	14520_7#61	3	44	46	5706	5706	23B	23B	HH	HH	-16.3801	-16.3801	13.2444	13.2444	1	1	2009-10-06	2009-01-07	16/03/09	22/03/09	GPSC81	HH44_23B_ST5706	HH46_23B_ST5706	13	15	FALSE
14520_7#61	14520_7#92	3	46	44	5706	5706	23B	23B	HH	HH	-16.3801	-16.3801	13.2444	13.2444	1	1	2009-01-07	2009-01-04	22/03/09	16/03/09	GPSC81	HH46_23B_ST5706	HH44_23B_ST5706	15	3	FALSE
14520_7#61	15531_4#77	3	46	44	5706	5706	23B	23B	HH	HH	-16.3801	-16.3801	13.2444	13.2444	1	1	2009-01-07	13/05/09	22/03/09	16/03/09	GPSC81	HH46_23B_ST5706	HH44_23B_ST5706	15	9	FALSE
15531_4#48	15531_5#49	3	31	31	5706	5706	23B	23B	FF	FF	-15.9969	-15.9969	13.2681	13.2681	1	1	2009-11-05	2009-08-06	2008-06-12	2008-06-12	GPSC81	FF31_23B_ST5706	FF31_23B_ST5706	23	27	TRUE
15531_4#49	15531_5#49	3	33	31	5706	5706	23B	23B	FF	FF	-15.9969	-15.9969	13.2681	13.2681	1	1	15/06/09	2009-08-06	22/01/09	2008-06-12	GPSC81	FF33_23B_ST5706	FF31_23B_ST5706	21	27	FALSE
15873_4#69	15873_4#79	3	73	35	5706	5706	23B	23B	MM	GG	-16.0152	-16.0404	13.2546	13.2421	2	1	19/01/09	2009-05-01	2008-06-12	2008-05-12	GPSC81	MM73_23B_ST5706	GG35_23B_ST5706	7	5	FALSE
15873_4#69	15873_5#70	3	73	73	5706	5706	23B	23B	MM	MM	-16.0152	-16.0152	13.2546	13.2546	2	2	19/01/09	22/12/08	2008-06-12	2008-06-12	GPSC81	MM73_23B_ST5706	MM73_23B_ST5706	7	3	TRUE
16399_5#39	16399_6#65	3	92	92	5706	5706	23B	23B	RR	RR	-16.0145	-16.0145	13.2792	13.2792	2	2	2009-11-05	30/03/09	17/02/09	17/02/09	GPSC81	RR92_23B_ST5706	RR92_23B_ST5706	13	7	TRUE
16399_7#45	16399_7#51	3	10	10	5706	5706	23B	23B	D	D	-16.2129	-16.2129	13.2494	13.2494	3	3	29/04/09	15/04/09	15/02/09	15/02/09	GPSC81	D10_23B_ST5706	D10_23B_ST5706	11	9	TRUE
14520_7#26	17428_8#112	3	44	41	5706	5706	23B	23B	HH	HH	-16.3801	-16.3801	13.2444	13.2444	1	1	2009-10-06	2009-09-09	16/03/09	2009-01-10	GPSC81	HH44_23B_ST5706	HH41_23B_ST5706	13	35	FALSE
14520_7#92	17428_8#112	3	44	41	5706	5706	23B	23B	HH	HH	-16.3801	-16.3801	13.2444	13.2444	1	1	2009-01-04	2009-09-09	16/03/09	2009-01-10	GPSC81	HH44_23B_ST5706	HH41_23B_ST5706	3	35	FALSE
15531_4#77	17428_8#112	3	44	41	5706	5706	23B	23B	HH	HH	-16.3801	-16.3801	13.2444	13.2444	1	1	13/05/09	2009-09-09	16/03/09	2009-01-10	GPSC81	HH44_23B_ST5706	HH41_23B_ST5706	9	35	FALSE
16399_6#2	17428_8#155	3	92	92	5706	5706	23B	23B	RR	RR	-16.0145	-16.0145	13.2792	13.2792	2	2	16/03/09	2009-08-06	17/02/09	17/02/09	GPSC81	RR92_23B_ST5706	RR92_23B_ST5706	5	17	TRUE
16399_6#65	17428_8#155	3	92	92	5706	5706	23B	23B	RR	RR	-16.0145	-16.0145	13.2792	13.2792	2	2	30/03/09	2009-08-06	17/02/09	17/02/09	GPSC81	RR92_23B_ST5706	RR92_23B_ST5706	7	17	TRUE
14520_7#61	17428_8#178	3	46	44	5706	5706	23B	23B	HH	HH	-16.3801	-16.3801	13.2444	13.2444	1	1	2009-01-07	27/05/09	22/03/09	16/03/09	GPSC81	HH46_23B_ST5706	HH44_23B_ST5706	15	11	FALSE
17428_8#112	17428_8#178	3	41	44	5706	5706	23B	23B	HH	HH	-16.3801	-16.3801	13.2444	13.2444	1	1	2009-09-09	27/05/09	2009-01-10	16/03/09	GPSC81	HH41_23B_ST5706	HH44_23B_ST5706	35	11	FALSE
16399_6#14	17428_8#180	3	11	11	5706	5706	23B	23B	D	D	-16.2129	-16.2129	13.2494	13.2494	3	3	29/04/09	27/05/09	2009-02-03	2009-02-03	GPSC81	D11_23B_ST5706	D11_23B_ST5706	9	13	TRUE
16399_6#28	17794_7#111	3	17	10	5706	5706	23B	23B	E	D	-16.2467	-16.2129	13.2793	13.2494	3	3	13/05/09	2009-01-04	2009-01-01	15/02/09	GPSC81	E17_23B_ST5706	D10_23B_ST5706	19	7	FALSE
16399_7#51	17794_7#111	3	10	10	5706	5706	23B	23B	D	D	-16.2129	-16.2129	13.2494	13.2494	3	3	15/04/09	2009-01-04	15/02/09	15/02/09	GPSC81	D10_23B_ST5706	D10_23B_ST5706	9	7	TRUE
14520_5#88	17794_7#124	3	83	37	5511	5511	23B	23B	P	GG	-16.148	-16.0404	13.1677	13.2421	3	1	2009-06-07	2009-07-09	17/01/09	2009-07-03	GPSC81	P83_23B_ST5511	GG37_23B_ST5511	25	27	FALSE
14520_4#30	19183_3#12	3	86	83	5511	5511	23B	23B	P	P	-16.148	-16.148	13.1677	13.1677	3	3	27/04/09	2009-12-05	2009-02-02	17/01/09	GPSC81	P86_23B_ST5511	P83_23B_ST5511	13	17	FALSE
17794_7#124	19183_3#12	3	37	83	5511	5511	23B	23B	GG	P	-16.0404	-16.148	13.2421	13.1677	1	3	2009-07-09	2009-12-05	2009-07-03	17/01/09	GPSC81	GG37_23B_ST5511	P83_23B_ST5511	27	17	FALSE
16399_6#14	19183_3#23	3	11	11	5706	5706	23B	23B	D	D	-16.2129	-16.2129	13.2494	13.2494	3	3	29/04/09	2009-10-06	2009-02-03	2009-02-03	GPSC81	D11_23B_ST5706	D11_23B_ST5706	9	15	TRUE
14520_5#88	21523_1#148	3	83	83	5511	5511	23B	23B	P	P	-16.148	-16.148	13.1677	13.1677	3	3	2009-06-07	22/06/09	17/01/09	17/01/09	GPSC81	P83_23B_ST5511	P83_23B_ST5511	25	23	TRUE
19183_3#12	21523_1#148	3	83	83	5511	5511	23B	23B	P	P	-16.148	-16.148	13.1677	13.1677	3	3	2009-12-05	22/06/09	17/01/09	17/01/09	GPSC81	P83_23B_ST5511	P83_23B_ST5511	17	23	TRUE
14520_5#51	14520_5#63	3	95	95	4108	4108	9L	9L	RR	RR	-16.0145	-16.0145	13.2792	13.2792	2	2	24/08/09	2009-10-08	2009-07-04	2009-07-04	GPSC88	RR95_9L_ST4108	RR95_9L_ST4108	21	19	TRUE
14520_5#51	14520_6#3	3	95	93	4108	4108	9L	9L	RR	RR	-16.0145	-16.0145	13.2792	13.2792	2	2	24/08/09	15/02/10	2009-07-04	28/02/09	GPSC88	RR95_9L_ST4108	RR93_9L_ST4108	21	52	FALSE
16399_5#23	16399_5#29	3	73	73	11705	11705	9L	9L	MM	MM	-16.0152	-16.0152	13.2546	13.2546	2	2	16/03/09	30/03/09	2008-06-12	2008-06-12	GPSC88	MM73_9L_ST11705	MM73_9L_ST11705	15	17	TRUE
16399_5#29	16399_6#20	3	73	73	11705	12799	9L	9L	MM	MM	-16.0152	-16.0152	13.2546	13.2546	2	2	30/03/09	14/04/09	2008-06-12	2008-06-12	GPSC88	MM73_9L_ST11705	MM73_9L_ST12799	17	19	FALSE
14520_5#63	16399_7#14	3	95	93	4108	4108	9L	9L	RR	RR	-16.0145	-16.0145	13.2792	13.2792	2	2	2009-10-08	21/12/09	2009-07-04	28/02/09	GPSC88	RR95_9L_ST4108	RR93_9L_ST4108	19	43	FALSE
16399_5#29	16399_7#22	3	73	73	11705	11705	9L	9L	MM	MM	-16.0152	-16.0152	13.2546	13.2546	2	2	30/03/09	2009-02-02	2008-06-12	2008-06-12	GPSC88	MM73_9L_ST11705	MM73_9L_ST11705	17	9	TRUE
14520_5#27	17794_7#103	3	95	93	4108	4108	9L	9L	RR	RR	-16.0145	-16.0145	13.2792	13.2792	2	2	2009-07-09	22/06/09	2009-07-04	28/02/09	GPSC88	RR95_9L_ST4108	RR93_9L_ST4108	23	17	FALSE
14520_5#63	17794_7#103	3	95	93	4108	4108	9L	9L	RR	RR	-16.0145	-16.0145	13.2792	13.2792	2	2	2009-10-08	22/06/09	2009-07-04	28/02/09	GPSC88	RR95_9L_ST4108	RR93_9L_ST4108	19	17	FALSE
16453_2#33	17794_7#103	3	91	93	4108	4108	9L	9L	RR	RR	-16.0145	-16.0145	13.2792	13.2792	2	2	2009-10-08	22/06/09	2009-07-02	28/02/09	GPSC88	RR91_9L_ST4108	RR93_9L_ST4108	27	17	FALSE
16453_2#46	17428_8#186	3	60	65	8958	8958	40	40	JJ	LL	-16.3435	-15.9859	13.1934	13.2842	2	2	17/06/09	22/06/09	19/02/09	15/01/09	GPSC91	JJ60_40_ST8958	LL65_40_ST8958	17	23	FALSE
16453_2#46	21523_1#119	3	60	17	8958	8958	40	40	JJ	E	-16.3435	-16.2467	13.1934	13.2793	2	3	17/06/09	15/04/09	19/02/09	2009-01-01	GPSC91	JJ60_40_ST8958	E17_40_ST8958	17	15	FALSE
17794_7#113	21523_1#134	4	97	47	925	925	19F	19F	SS	II	-16.0828	-16.0737	13.2395	13.242	2	1	22/06/09	31/08/09	2009-03-02	2008-08-11	GPSC1	SS97_19F_ST925	II47_19F_ST925	21	43	FALSE
14520_7#11	14520_7#13	4	28	30	63	63	14	14	EE	EE	-16.2425	-16.2425	13.2276	13.2276	1	1	25/02/09	23/04/09	26/01/09	25/03/09	GPSC10	EE28_14_ST63	EE30_14_ST63	5	5	FALSE
14520_7#11	15531_4#76	4	28	30	63	63	14	14	EE	EE	-16.2425	-16.2425	13.2276	13.2276	1	1	25/02/09	20/05/09	26/01/09	25/03/09	GPSC10	EE28_14_ST63	EE30_14_ST63	5	9	FALSE
14520_7#11	16399_6#43	4	28	27	63	63	14	14	EE	EE	-16.2425	-16.2425	13.2276	13.2276	1	1	25/02/09	15/04/09	26/01/09	22/12/08	GPSC10	EE28_14_ST63	EE27_14_ST63	5	17	FALSE
14520_7#13	16399_6#43	4	30	27	63	63	14	14	EE	EE	-16.2425	-16.2425	13.2276	13.2276	1	1	23/04/09	15/04/09	25/03/09	22/12/08	GPSC10	EE30_14_ST63	EE27_14_ST63	5	17	FALSE
15531_4#76	16399_6#43	4	30	27	63	63	14	14	EE	EE	-16.2425	-16.2425	13.2276	13.2276	1	1	20/05/09	15/04/09	25/03/09	22/12/08	GPSC10	EE30_14_ST63	EE27_14_ST63	9	17	FALSE
14520_7#11	16399_7#39	4	28	27	63	63	14	14	EE	EE	-16.2425	-16.2425	13.2276	13.2276	1	1	25/02/09	29/04/09	26/01/09	22/12/08	GPSC10	EE28_14_ST63	EE27_14_ST63	5	19	FALSE
16399_6#43	16399_7#39	4	27	27	63	63	14	14	EE	EE	-16.2425	-16.2425	13.2276	13.2276	1	1	15/04/09	29/04/09	22/12/08	22/12/08	GPSC10	EE27_14_ST63	EE27_14_ST63	17	19	TRUE
16399_6#43	17794_7#126	4	27	30	63	63	14	14	EE	EE	-16.2425	-16.2425	13.2276	13.2276	1	1	15/04/09	2009-12-08	22/12/08	25/03/09	GPSC10	EE27_14_ST63	EE30_14_ST63	17	21	FALSE
16399_6#43	17794_8#14	4	27	30	63	63	14	14	EE	EE	-16.2425	-16.2425	13.2276	13.2276	1	1	15/04/09	2009-06-05	22/12/08	25/03/09	GPSC10	EE27_14_ST63	EE30_14_ST63	17	7	FALSE
17794_7#105	17794_7#116	4	65	65	241	241	18A	18A	LL	LL	-15.9859	-15.9859	13.2842	13.2842	2	2	25/05/09	30/03/09	15/01/09	15/01/09	GPSC103	LL65_18A_ST241	LL65_18A_ST241	19	11	TRUE
17794_7#116	17794_7#3	4	65	65	241	241	18A	18A	LL	LL	-15.9859	-15.9859	13.2842	13.2842	2	2	30/03/09	16/03/09	15/01/09	15/01/09	GPSC103	LL65_18A_ST241	LL65_18A_ST241	11	9	TRUE
17794_7#105	17794_8#100	4	65	65	241	241	18A	18A	LL	LL	-15.9859	-15.9859	13.2842	13.2842	2	2	25/05/09	2009-08-06	15/01/09	15/01/09	GPSC103	LL65_18A_ST241	LL65_18A_ST241	19	21	TRUE
17794_7#3	17794_8#100	4	65	65	241	241	18A	18A	LL	LL	-15.9859	-15.9859	13.2842	13.2842	2	2	16/03/09	2009-08-06	15/01/09	15/01/09	GPSC103	LL65_18A_ST241	LL65_18A_ST241	9	21	TRUE
17794_7#105	17794_8#90	4	65	42	241	241	18A	18A	LL	HH	-15.9859	-16.3801	13.2842	13.2444	2	1	25/05/09	2009-01-04	15/01/09	2009-02-02	GPSC103	LL65_18A_ST241	HH42_18A_ST241	19	9	FALSE
17794_7#3	17794_8#90	4	65	42	241	241	18A	18A	LL	HH	-15.9859	-16.3801	13.2842	13.2444	2	1	16/03/09	2009-01-04	15/01/09	2009-02-02	GPSC103	LL65_18A_ST241	HH42_18A_ST241	9	9	FALSE
14520_4#87	15873_2#1	4	97	74	915	915	14	14	SS	MM	-16.0828	-16.0152	13.2395	13.2546	2	2	2009-03-08	14/04/09	2009-03-02	15/01/09	GPSC118	SS97_14_ST915	MM74_14_ST915	27	13	FALSE
14520_5#21	15873_2#50	4	97	97	915	915	14	14	SS	SS	-16.0828	-16.0828	13.2395	13.2395	2	2	20/07/09	27/04/09	2009-03-02	2009-03-02	GPSC118	SS97_14_ST915	SS97_14_ST915	25	13	TRUE
14520_7#43	15873_3#33	4	27	97	915	915	14	14	EE	SS	-16.2425	-16.0828	13.2276	13.2395	1	2	18/02/09	30/03/09	22/12/08	2009-03-02	GPSC118	EE27_14_ST915	SS97_14_ST915	9	9	FALSE
15873_2#54	15873_3#33	4	97	97	915	915	14	14	SS	SS	-16.0828	-16.0828	13.2395	13.2395	2	2	16/04/09	30/03/09	2009-03-02	2009-03-02	GPSC118	SS97_14_ST915	SS97_14_ST915	11	9	TRUE
14520_7#43	16399_5#1	4	27	97	915	915	14	14	EE	SS	-16.2425	-16.0828	13.2276	13.2395	1	2	18/02/09	25/05/09	22/12/08	2009-03-02	GPSC118	EE27_14_ST915	SS97_14_ST915	9	17	FALSE
15873_2#54	16399_5#1	4	97	97	915	915	14	14	SS	SS	-16.0828	-16.0828	13.2395	13.2395	2	2	16/04/09	25/05/09	2009-03-02	2009-03-02	GPSC118	SS97_14_ST915	SS97_14_ST915	11	17	TRUE
16399_5#74	16399_5#78	4	49	49	915	915	14	14	II	II	-16.0737	-16.0737	13.242	13.242	1	1	16/03/09	2009-02-03	18/01/09	18/01/09	GPSC118	II49_14_ST915	II49_14_ST915	9	7	TRUE
14520_7#43	16399_6#19	4	27	97	915	915	14	14	EE	SS	-16.2425	-16.0828	13.2276	13.2395	1	2	18/02/09	2009-11-05	22/12/08	2009-03-02	GPSC118	EE27_14_ST915	SS97_14_ST915	9	15	FALSE
15873_2#54	16399_6#19	4	97	97	915	915	14	14	SS	SS	-16.0828	-16.0828	13.2395	13.2395	2	2	16/04/09	2009-11-05	2009-03-02	2009-03-02	GPSC118	SS97_14_ST915	SS97_14_ST915	11	15	TRUE
14520_4#87	16399_6#5	4	97	97	915	915	14	14	SS	SS	-16.0828	-16.0828	13.2395	13.2395	2	2	2009-03-08	16/03/09	2009-03-02	2009-03-02	GPSC118	SS97_14_ST915	SS97_14_ST915	27	7	TRUE
15873_2#1	16399_6#5	4	74	97	915	915	14	14	MM	SS	-16.0152	-16.0828	13.2546	13.2395	2	2	14/04/09	16/03/09	15/01/09	2009-03-02	GPSC118	MM74_14_ST915	SS97_14_ST915	13	7	FALSE
15873_3#33	16399_6#5	4	97	97	915	915	14	14	SS	SS	-16.0828	-16.0828	13.2395	13.2395	2	2	30/03/09	16/03/09	2009-03-02	2009-03-02	GPSC118	SS97_14_ST915	SS97_14_ST915	9	7	TRUE
16399_5#74	16399_7#42	4	49	49	915	915	14	14	II	II	-16.0737	-16.0737	13.242	13.242	1	1	16/03/09	2009-11-05	18/01/09	18/01/09	GPSC118	II49_14_ST915	II49_14_ST915	9	17	TRUE
14520_5#21	17428_8#151	4	97	97	915	915	14	14	SS	SS	-16.0828	-16.0828	13.2395	13.2395	2	2	20/07/09	2009-06-07	2009-03-02	2009-03-02	GPSC118	SS97_14_ST915	SS97_14_ST915	25	23	TRUE
15873_2#50	17428_8#151	4	97	97	915	915	14	14	SS	SS	-16.0828	-16.0828	13.2395	13.2395	2	2	27/04/09	2009-06-07	2009-03-02	2009-03-02	GPSC118	SS97_14_ST915	SS97_14_ST915	13	23	TRUE
14520_4#54	14520_7#51	4	36	36	4039	4039	6B	6B	GG	GG	-16.0404	-16.0404	13.2421	13.2421	1	1	2009-06-04	2009-04-05	20/02/09	20/02/09	GPSC12	GG36_6B_ST4039	GG36_6B_ST4039	7	11	TRUE
14520_7#25	14520_7#53	4	36	36	4039	4039	6B	6B	GG	GG	-16.0404	-16.0404	13.2421	13.2421	1	1	23/03/09	20/04/09	20/02/09	20/02/09	GPSC12	GG36_6B_ST4039	GG36_6B_ST4039	5	9	TRUE
16399_5#51	16399_7#43	4	90	90	11700	11700	6A	6A	RR	RR	-16.0145	-16.0145	13.2792	13.2792	2	2	18/05/09	2009-04-05	2009-06-02	2009-06-02	GPSC12	RR90_6A_ST11700	RR90_6A_ST11700	15	13	TRUE
16399_6#73	16453_2#2	4	69	69	4039	4039	6B	6B	M	M	-16.2288	-16.2288	13.2323	13.2323	3	3	15/07/09	2009-01-07	2009-08-01	2009-08-01	GPSC12	M69_6B_ST4039	M69_6B_ST4039	27	25	TRUE
16399_5#51	17794_7#181	4	90	90	11700	11700	6A	6A	RR	RR	-16.0145	-16.0145	13.2792	13.2792	2	2	18/05/09	20/04/09	2009-06-02	2009-06-02	GPSC12	RR90_6A_ST11700	RR90_6A_ST11700	15	11	TRUE
16399_5#66	17794_8#80	4	90	90	11700	11700	6A	6A	RR	RR	-16.0145	-16.0145	13.2792	13.2792	2	2	2009-09-03	15/06/09	2009-06-02	2009-06-02	GPSC12	RR90_6A_ST11700	RR90_6A_ST11700	5	19	TRUE
16399_6#21	17794_8#80	4	90	90	11700	11700	6A	6A	RR	RR	-16.0145	-16.0145	13.2792	13.2792	2	2	2009-06-04	15/06/09	2009-06-02	2009-06-02	GPSC12	RR90_6A_ST11700	RR90_6A_ST11700	9	19	TRUE
16399_6#29	17794_8#80	4	90	90	11700	11700	6A	6A	RR	RR	-16.0145	-16.0145	13.2792	13.2792	2	2	23/03/09	15/06/09	2009-06-02	2009-06-02	GPSC12	RR90_6A_ST11700	RR90_6A_ST11700	7	19	TRUE
17428_8#145	19183_3#7	4	80	80	8052	8052	6B	6B	OO	OO	-16.0614	-16.0614	13.1668	13.1668	2	2	14/12/09	24/08/09	19/02/09	19/02/09	GPSC12	OO80_6B_ST8052	OO80_6B_ST8052	43	27	TRUE
16399_5#51	21523_1#124	4	90	90	11700	11700	6A	6A	RR	RR	-16.0145	-16.0145	13.2792	13.2792	2	2	18/05/09	2009-01-06	2009-06-02	2009-06-02	GPSC12	RR90_6A_ST11700	RR90_6A_ST11700	15	17	TRUE
17794_7#98	21523_1#161	4	80	80	8052	8052	6B	6B	OO	OO	-16.0614	-16.0614	13.1668	13.1668	2	2	2009-10-08	19/10/09	19/02/09	19/02/09	GPSC12	OO80_6B_ST8052	OO80_6B_ST8052	25	35	TRUE
14520_5#62	15873_3#70	4	22	22	11756	11756	38	38	E	E	-16.2467	-16.2467	13.2793	13.2793	3	3	2009-08-07	29/04/09	2009-02-03	2009-02-03	GPSC125	E22_38_ST11756	E22_38_ST11756	19	9	TRUE
14520_5#62	16399_7#29	4	22	22	11756	11756	38	38	E	E	-16.2467	-16.2467	13.2793	13.2793	3	3	2009-08-07	15/04/09	2009-02-03	2009-02-03	GPSC125	E22_38_ST11756	E22_38_ST11756	19	7	TRUE
14520_4#19	14520_4#24	4	76	76	4029	4029	19A	19A	N	N	-16.181	-16.181	13.1916	13.1916	3	3	21/01/09	2009-01-04	18/12/08	18/12/08	GPSC137	N76_19A_ST4029	N76_19A_ST4029	5	15	TRUE
15873_2#18	15873_2#48	4	76	76	4029	4029	19A	19A	N	N	-16.181	-16.181	13.1916	13.1916	3	3	2009-04-02	2009-10-06	18/12/08	18/12/08	GPSC137	N76_19A_ST4029	N76_19A_ST4029	7	25	TRUE
14520_4#24	16453_2#42	4	76	94	4029	4029	19A	19A	N	RR	-16.181	-16.0145	13.1916	13.2792	3	2	2009-01-04	2009-10-08	18/12/08	22/03/09	GPSC137	N76_19A_ST4029	RR94_19A_ST4029	15	21	FALSE
15873_2#55	15873_5#27	4	101	101	6040	6040	39	39	T	T	-16.1211	-16.1211	13.2413	13.2413	3	3	2009-09-02	24/08/09	27/12/08	27/12/08	GPSC138	T101_39_ST6040	T101_39_ST6040	7	35	TRUE
15873_2#55	16399_6#80	4	101	101	6040	6040	39	39	T	T	-16.1211	-16.1211	13.2413	13.2413	3	3	2009-09-02	2009-06-04	27/12/08	27/12/08	GPSC138	T101_39_ST6040	T101_39_ST6040	7	15	TRUE
15873_5#27	16399_6#80	4	101	101	6040	6040	39	39	T	T	-16.1211	-16.1211	13.2413	13.2413	3	3	24/08/09	2009-06-04	27/12/08	27/12/08	GPSC138	T101_39_ST6040	T101_39_ST6040	35	15	TRUE
17794_8#86	21523_1#100	4	8	41	1729	1729	4	4	D	HH	-16.2129	-16.3801	13.2494	13.2444	3	1	30/09/09	2009-06-05	2009-01-02	2009-01-10	GPSC146	D8_4_ST1729	HH41_4_ST1729	35	17	FALSE
15531_4#66	16399_6#50	4	56	68	2169	2169	21	21	II	M	-16.0737	-16.2288	13.242	13.2323	1	3	25/05/09	2009-07-05	17/03/09	28/12/08	GPSC180	II56_21_ST2169	M68_21_ST2169	11	19	FALSE
15531_4#66	17428_8#118	4	56	68	2169	2169	21	21	II	M	-16.0737	-16.2288	13.242	13.2323	1	3	25/05/09	2009-03-06	17/03/09	28/12/08	GPSC180	II56_21_ST2169	M68_21_ST2169	11	23	FALSE
15531_4#83	17794_8#8	4	38	72	2169	2169	21	21	HH	M	-16.3801	-16.2288	13.2444	13.2323	1	3	20/05/09	2009-07-05	30/11/08	24/03/09	GPSC180	HH38_21_ST2169	M72_21_ST2169	25	7	FALSE
17794_8#8	19183_3#103	4	72	72	2169	2169	21	21	M	M	-16.2288	-16.2288	13.2323	13.2323	3	3	2009-07-05	20/05/09	24/03/09	24/03/09	GPSC180	M72_21_ST2169	M72_21_ST2169	7	9	TRUE
15873_2#36	19183_3#14	4	18	49	11676	11676	23B	23B	E	II	-16.2467	-16.0737	13.2793	13.242	3	1	18/03/09	20/07/09	18/01/09	18/01/09	GPSC194	E18_23B_ST11676	II49_23B_ST11676	9	27	FALSE
16453_2#18	16453_2#53	4	75	75	10552	10552	11B	11B	MM	MM	-16.0152	-16.0152	13.2546	13.2546	2	2	29/06/09	15/06/09	27/01/09	27/01/09	GPSC210	MM75_11B_ST10552	MM75_11B_ST10552	23	21	TRUE
15873_4#71	16399_6#52	4	68	68	989	989	12F	12F	M	M	-16.2288	-16.2288	13.2323	13.2323	3	3	2009-11-02	2009-12-03	28/12/08	28/12/08	GPSC22	M68_12F_ST989	M68_12F_ST989	7	11	TRUE
14520_4#43	14520_5#24	4	61	61	5902	5902	11A	11A	JJ	JJ	-16.3435	-16.3435	13.1934	13.1934	2	2	25/03/09	30/12/09	2009-05-03	2009-05-03	GPSC24	JJ61_11A_ST5902	JJ61_11A_ST5902	3	43	TRUE
14520_5#35	14520_5#49	4	19	19	5902	5902	11A	11A	E	E	-16.2467	-16.2467	13.2793	13.2793	3	3	23/09/09	29/07/09	22/01/09	22/01/09	GPSC24	E19_11A_ST5902	E19_11A_ST5902	35	27	TRUE
14520_4#66	14520_5#66	4	98	98	5902	5902	11A	11A	SS	SS	-16.0828	-16.0828	13.2395	13.2395	2	2	14/12/09	24/08/09	23/02/09	23/02/09	GPSC24	SS98_11A_ST5902	SS98_11A_ST5902	43	27	TRUE
14520_4#9	15873_4#75	4	61	57	5902	5902	11A	11A	JJ	JJ	-16.3435	-16.3435	13.1934	13.1934	2	2	2009-06-05	2009-11-02	2009-05-03	17/11/08	GPSC24	JJ61_11A_ST5902	JJ57_11A_ST5902	9	13	FALSE
14520_4#43	15873_4#76	4	61	57	5902	5902	11A	11A	JJ	JJ	-16.3435	-16.3435	13.1934	13.1934	2	2	25/03/09	17/12/08	2009-05-03	17/11/08	GPSC24	JJ61_11A_ST5902	JJ57_11A_ST5902	3	5	FALSE
14520_5#24	15873_4#76	4	61	57	5902	5902	11A	11A	JJ	JJ	-16.3435	-16.3435	13.1934	13.1934	2	2	30/12/09	17/12/08	2009-05-03	17/11/08	GPSC24	JJ61_11A_ST5902	JJ57_11A_ST5902	43	5	FALSE
14520_4#9	15873_4#81	4	61	57	5902	5902	11A	11A	JJ	JJ	-16.3435	-16.3435	13.1934	13.1934	2	2	2009-06-05	31/12/08	2009-05-03	17/11/08	GPSC24	JJ61_11A_ST5902	JJ57_11A_ST5902	9	7	FALSE
15873_4#75	15873_4#81	4	57	57	5902	5902	11A	11A	JJ	JJ	-16.3435	-16.3435	13.1934	13.1934	2	2	2009-11-02	31/12/08	17/11/08	17/11/08	GPSC24	JJ57_11A_ST5902	JJ57_11A_ST5902	13	7	TRUE
15873_4#75	16399_7#73	4	57	61	5902	5902	11A	11A	JJ	JJ	-16.3435	-16.3435	13.1934	13.1934	2	2	2009-11-02	2009-09-09	17/11/08	2009-05-03	GPSC24	JJ57_11A_ST5902	JJ61_11A_ST5902	13	27	FALSE
15873_4#81	16399_7#73	4	57	61	5902	5902	11A	11A	JJ	JJ	-16.3435	-16.3435	13.1934	13.1934	2	2	31/12/08	2009-09-09	17/11/08	2009-05-03	GPSC24	JJ57_11A_ST5902	JJ61_11A_ST5902	7	27	FALSE
15873_4#75	16399_7#79	4	57	61	5902	5902	11A	11A	JJ	JJ	-16.3435	-16.3435	13.1934	13.1934	2	2	2009-11-02	17/06/09	17/11/08	2009-05-03	GPSC24	JJ57_11A_ST5902	JJ61_11A_ST5902	13	15	FALSE
14520_4#95	16453_2#43	4	25	25	10597	10597	11A	11A	E	E	-16.2467	-16.2467	13.2793	13.2793	3	3	13/01/10	17/06/09	20/03/09	20/03/09	GPSC24	E25_11A_ST10597	E25_11A_ST10597	43	13	TRUE
14520_5#89	16453_2#43	4	25	25	10597	10597	11A	11A	E	E	-16.2467	-16.2467	13.2793	13.2793	3	3	2010-10-03	17/06/09	20/03/09	20/03/09	GPSC24	E25_11A_ST10597	E25_11A_ST10597	52	13	TRUE
16399_7#71	16453_2#43	4	25	25	10597	10597	11A	11A	E	E	-16.2467	-16.2467	13.2793	13.2793	3	3	2009-01-07	17/06/09	20/03/09	20/03/09	GPSC24	E25_11A_ST10597	E25_11A_ST10597	15	13	TRUE
14520_5#24	17794_7#101	4	61	61	5902	5902	11A	11A	JJ	JJ	-16.3435	-16.3435	13.1934	13.1934	2	2	30/12/09	2009-01-07	2009-05-03	2009-05-03	GPSC24	JJ61_11A_ST5902	JJ61_11A_ST5902	43	17	TRUE
14520_5#24	17794_7#137	4	61	99	5902	5902	11A	11A	JJ	SS	-16.3435	-16.0828	13.1934	13.2395	2	2	30/12/09	18/05/09	2009-05-03	2009-08-03	GPSC24	JJ61_11A_ST5902	SS99_11A_ST5902	43	11	FALSE
14520_5#29	14520_5#70	4	95	86	4832	4832	34	34	RR	P	-16.0145	-16.148	13.2792	13.1677	2	3	25/01/10	23/11/09	2009-07-04	2009-02-02	GPSC25	RR95_34_ST4832	P86_34_ST4832	43	43	FALSE
14520_7#34	14520_7#41	4	46	53	4038	4038	34	34	HH	II	-16.3801	-16.0737	13.2444	13.242	1	1	2009-06-05	16/03/09	22/03/09	16/02/09	GPSC25	HH46_34_ST4038	II53_34_ST4038	7	5	FALSE
14520_7#34	14520_7#60	4	46	53	4038	4038	34	34	HH	II	-16.3801	-16.0737	13.2444	13.242	1	1	2009-06-05	2009-06-07	22/03/09	16/02/09	GPSC25	HH46_34_ST4038	II53_34_ST4038	7	21	FALSE
14520_7#47	14520_7#60	4	53	53	4038	4038	34	34	II	II	-16.0737	-16.0737	13.242	13.242	1	1	22/06/09	2009-06-07	16/02/09	16/02/09	GPSC25	II53_34_ST4038	II53_34_ST4038	19	21	TRUE
14520_7#41	15378_2#45	4	53	53	4038	4038	34	34	II	II	-16.0737	-16.0737	13.242	13.242	1	1	16/03/09	30/03/09	16/02/09	16/02/09	GPSC25	II53_34_ST4038	II53_34_ST4038	5	7	TRUE
14520_7#60	15378_2#45	4	53	53	4038	4038	34	34	II	II	-16.0737	-16.0737	13.242	13.242	1	1	2009-06-07	30/03/09	16/02/09	16/02/09	GPSC25	II53_34_ST4038	II53_34_ST4038	21	7	TRUE
14520_4#12	15873_4#78	4	9	5	7319	7319	34	34	D	D	-16.2129	-16.2129	13.2494	13.2494	3	3	22/04/09	21/01/09	2009-06-02	23/12/08	GPSC25	D9_34_ST7319	D5_34_ST7319	11	5	FALSE
14520_7#22	16399_5#43	4	33	17	1778	1778	34	34	FF	E	-15.9969	-16.2467	13.2681	13.2793	1	3	23/02/09	24/06/09	22/01/09	2009-01-01	GPSC25	FF33_34_ST1778	E17_34_ST1778	5	25	FALSE
14520_4#12	16399_6#44	4	9	5	7319	7319	34	34	D	D	-16.2129	-16.2129	13.2494	13.2494	3	3	22/04/09	2009-02-02	2009-06-02	23/12/08	GPSC25	D9_34_ST7319	D5_34_ST7319	11	7	FALSE
16399_5#22	16399_6#64	4	66	66	1778	1778	34	34	LL	LL	-15.9859	-15.9859	13.2842	13.2842	2	2	2009-09-02	23/03/09	22/01/09	22/01/09	GPSC25	LL66_34_ST1778	LL66_34_ST1778	3	9	TRUE
16399_5#43	16453_2#14	4	17	60	1778	1778	34	34	E	JJ	-16.2467	-16.3435	13.2793	13.1934	3	2	24/06/09	23/02/09	2009-01-01	19/02/09	GPSC25	E17_34_ST1778	JJ60_34_ST1778	25	1	FALSE
14520_7#48	16453_2#5	4	54	91	1778	1778	34	34	II	RR	-16.0737	-16.0145	13.242	13.2792	1	2	23/02/09	2009-04-05	19/02/09	2009-07-02	GPSC25	II54_34_ST1778	RR91_34_ST1778	1	13	FALSE
14520_4#8	16453_2#59	4	9	5	7319	7319	34	34	D	D	-16.2129	-16.2129	13.2494	13.2494	3	3	2009-01-07	15/04/09	2009-06-02	23/12/08	GPSC25	D9_34_ST7319	D5_34_ST7319	21	17	FALSE
15873_4#78	17428_8#120	4	5	5	7319	7319	34	34	D	D	-16.2129	-16.2129	13.2494	13.2494	3	3	21/01/09	24/06/09	23/12/08	23/12/08	GPSC25	D5_34_ST7319	D5_34_ST7319	5	27	TRUE
16399_6#44	17428_8#120	4	5	5	7319	7319	34	34	D	D	-16.2129	-16.2129	13.2494	13.2494	3	3	2009-02-02	24/06/09	23/12/08	23/12/08	GPSC25	D5_34_ST7319	D5_34_ST7319	7	27	TRUE
14520_4#8	17794_7#100	4	9	5	7319	7319	34	34	D	D	-16.2129	-16.2129	13.2494	13.2494	3	3	2009-01-07	2009-10-06	2009-06-02	23/12/08	GPSC25	D9_34_ST7319	D5_34_ST7319	21	25	FALSE
14520_4#12	17794_8#104	4	9	16	7319	7319	34	34	D	E	-16.2129	-16.2467	13.2494	13.2793	3	3	22/04/09	26/08/09	2009-06-02	28/10/08	GPSC25	D9_34_ST7319	E16_34_ST7319	11	43	FALSE
17428_8#120	17794_8#104	4	5	16	7319	7319	34	34	D	E	-16.2129	-16.2467	13.2494	13.2793	3	3	24/06/09	26/08/09	23/12/08	28/10/08	GPSC25	D5_34_ST7319	E16_34_ST7319	27	43	FALSE
14520_4#12	17794_8#16	4	9	5	7319	7319	34	34	D	D	-16.2129	-16.2129	13.2494	13.2494	3	3	22/04/09	2009-01-04	2009-06-02	23/12/08	GPSC25	D9_34_ST7319	D5_34_ST7319	11	15	FALSE
17428_8#120	17794_8#16	4	5	5	7319	7319	34	34	D	D	-16.2129	-16.2129	13.2494	13.2494	3	3	24/06/09	2009-01-04	23/12/08	23/12/08	GPSC25	D5_34_ST7319	D5_34_ST7319	27	15	TRUE
17428_8#120	19183_3#10	4	5	5	7319	7319	34	34	D	D	-16.2129	-16.2129	13.2494	13.2494	3	3	24/06/09	19/08/09	23/12/08	23/12/08	GPSC25	D5_34_ST7319	D5_34_ST7319	27	35	TRUE
14520_4#12	21523_1#87	4	9	5	7319	7319	34	34	D	D	-16.2129	-16.2129	13.2494	13.2494	3	3	22/04/09	18/03/09	2009-06-02	23/12/08	GPSC25	D9_34_ST7319	D5_34_ST7319	11	13	FALSE
17428_8#120	21523_1#87	4	5	5	7319	7319	34	34	D	D	-16.2129	-16.2129	13.2494	13.2494	3	3	24/06/09	18/03/09	23/12/08	23/12/08	GPSC25	D5_34_ST7319	D5_34_ST7319	27	13	TRUE
14520_4#8	21523_1#92	4	9	13	7319	7319	34	34	D	D	-16.2129	-16.2129	13.2494	13.2494	3	3	2009-01-07	2009-07-05	2009-06-02	24/03/09	GPSC25	D9_34_ST7319	D13_34_ST7319	21	7	FALSE
14520_4#12	21523_1#98	4	9	5	7319	7319	34	34	D	D	-16.2129	-16.2129	13.2494	13.2494	3	3	22/04/09	29/04/09	2009-06-02	23/12/08	GPSC25	D9_34_ST7319	D5_34_ST7319	11	19	FALSE
19183_3#10	21523_1#98	4	5	5	7319	7319	34	34	D	D	-16.2129	-16.2129	13.2494	13.2494	3	3	19/08/09	29/04/09	23/12/08	23/12/08	GPSC25	D5_34_ST7319	D5_34_ST7319	35	19	TRUE
16453_2#12	16453_2#9	4	75	75	10591	10591	48	48	MM	MM	-16.0152	-16.0152	13.2546	13.2546	2	2	23/02/09	2009-04-05	27/01/09	27/01/09	GPSC253	MM75_48_ST10591	MM75_48_ST10591	5	15	TRUE
16453_2#12	17794_8#13	4	75	75	10591	10591	48	48	MM	MM	-16.0152	-16.0152	13.2546	13.2546	2	2	23/02/09	2009-09-02	27/01/09	27/01/09	GPSC253	MM75_48_ST10591	MM75_48_ST10591	5	3	TRUE
14520_4#34	14520_4#39	4	3	3	910	910	15B/15C	15B/15C	C	C	-16.1529	-16.1529	13.196	13.196	3	3	16/02/09	2009-02-02	20/12/08	20/12/08	GPSC26	C3_15B/15C_ST910	C3_15B/15C_ST910	9	7	TRUE
14520_4#34	14520_4#77	4	3	3	910	910	15B/15C	15B/15C	C	C	-16.1529	-16.1529	13.196	13.196	3	3	16/02/09	17/08/09	20/12/08	20/12/08	GPSC26	C3_15B/15C_ST910	C3_15B/15C_ST910	9	35	TRUE
14520_4#39	14520_4#77	4	3	3	910	910	15B/15C	15B/15C	C	C	-16.1529	-16.1529	13.196	13.196	3	3	2009-02-02	17/08/09	20/12/08	20/12/08	GPSC26	C3_15B/15C_ST910	C3_15B/15C_ST910	7	35	TRUE
14520_4#94	15531_4#75	4	37	37	910	910	15B/15C	15B/15C	GG	GG	-16.0404	-16.0404	13.2421	13.2421	1	1	13/07/09	2009-01-06	2009-07-03	2009-07-03	GPSC26	GG37_15B/15C_ST910	GG37_15B/15C_ST910	19	13	TRUE
15378_2#26	15531_4#75	4	37	37	910	910	15B/15C	15B/15C	GG	GG	-16.0404	-16.0404	13.2421	13.2421	1	1	15/06/09	2009-01-06	2009-07-03	2009-07-03	GPSC26	GG37_15B/15C_ST910	GG37_15B/15C_ST910	15	13	TRUE
14520_4#60	16399_5#20	4	23	17	10600	10600	22A	22A	E	E	-16.2467	-16.2467	13.2793	13.2793	3	3	2009-08-04	2009-01-04	2009-06-03	2009-01-01	GPSC26	E23_22A_ST10600	E17_22A_ST10600	5	13	FALSE
16399_5#19	16399_5#61	4	7	7	10600	10600	22A	22A	D	D	-16.2129	-16.2129	13.2494	13.2494	3	3	18/02/09	15/04/09	18/01/09	18/01/09	GPSC26	D7_22A_ST10600	D7_22A_ST10600	5	13	TRUE
16399_5#19	16399_6#31	4	7	7	10600	10600	22A	22A	D	D	-16.2129	-16.2129	13.2494	13.2494	3	3	18/02/09	2009-04-03	18/01/09	18/01/09	GPSC26	D7_22A_ST10600	D7_22A_ST10600	5	7	TRUE
16399_5#61	16399_6#31	4	7	7	10600	10600	22A	22A	D	D	-16.2129	-16.2129	13.2494	13.2494	3	3	15/04/09	2009-04-03	18/01/09	18/01/09	GPSC26	D7_22A_ST10600	D7_22A_ST10600	13	7	TRUE
16399_5#19	16399_6#67	4	7	24	10600	10600	22A	22A	D	E	-16.2129	-16.2467	13.2494	13.2793	3	3	18/02/09	2009-01-04	18/01/09	13/03/09	GPSC26	D7_22A_ST10600	E24_22A_ST10600	5	3	FALSE
16399_5#61	16399_6#67	4	7	24	10600	10600	22A	22A	D	E	-16.2129	-16.2467	13.2494	13.2793	3	3	15/04/09	2009-01-04	18/01/09	13/03/09	GPSC26	D7_22A_ST10600	E24_22A_ST10600	13	3	FALSE
16399_6#31	16399_6#67	4	7	24	10600	10600	22A	22A	D	E	-16.2129	-16.2467	13.2494	13.2793	3	3	2009-04-03	2009-01-04	18/01/09	13/03/09	GPSC26	D7_22A_ST10600	E24_22A_ST10600	7	3	FALSE
14520_4#39	16399_7#67	4	3	3	910	910	15B/15C	15B/15C	C	C	-16.1529	-16.1529	13.196	13.196	3	3	2009-02-02	27/04/09	20/12/08	20/12/08	GPSC26	C3_15B/15C_ST910	C3_15B/15C_ST910	7	19	TRUE
14520_4#60	16399_7#76	4	23	91	10600	10600	22A	22A	E	RR	-16.2467	-16.0145	13.2793	13.2792	3	2	2009-08-04	23/03/09	2009-06-03	2009-07-02	GPSC26	E23_22A_ST10600	RR91_22A_ST10600	5	7	FALSE
14520_4#60	16453_2#15	4	23	71	10600	10600	22A	22A	E	M	-16.2467	-16.2288	13.2793	13.2323	3	3	2009-08-04	13/05/09	2009-06-03	30/01/09	GPSC26	E23_22A_ST10600	M71_22A_ST10600	5	15	FALSE
16399_7#76	16453_2#15	4	91	71	10600	10600	22A	22A	RR	M	-16.0145	-16.2288	13.2792	13.2323	2	3	23/03/09	13/05/09	2009-07-02	30/01/09	GPSC26	RR91_22A_ST10600	M71_22A_ST10600	7	15	FALSE
16399_5#20	16453_2#22	4	17	23	10600	10600	22A	22A	E	E	-16.2467	-16.2467	13.2793	13.2793	3	3	2009-01-04	22/04/09	2009-01-01	2009-06-03	GPSC26	E17_22A_ST10600	E23_22A_ST10600	13	7	FALSE
16399_7#76	16453_2#22	4	91	23	10600	10600	22A	22A	RR	E	-16.0145	-16.2467	13.2792	13.2793	2	3	23/03/09	22/04/09	2009-07-02	2009-06-03	GPSC26	RR91_22A_ST10600	E23_22A_ST10600	7	7	FALSE
16453_2#15	16453_2#22	4	71	23	10600	10600	22A	22A	M	E	-16.2288	-16.2467	13.2323	13.2793	3	3	13/05/09	22/04/09	30/01/09	2009-06-03	GPSC26	M71_22A_ST10600	E23_22A_ST10600	15	7	FALSE
16453_2#24	16453_2#27	4	3	13	910	910	15B/15C	15B/15C	C	D	-16.1529	-16.2129	13.196	13.2494	3	3	22/06/09	17/06/09	20/12/08	24/03/09	GPSC26	C3_15B/15C_ST910	D13_15B/15C_ST910	27	13	FALSE
14520_4#39	16453_2#60	4	3	3	910	910	15B/15C	15B/15C	C	C	-16.1529	-16.1529	13.196	13.196	3	3	2009-02-02	19/01/09	20/12/08	20/12/08	GPSC26	C3_15B/15C_ST910	C3_15B/15C_ST910	7	5	TRUE
14520_4#39	17794_7#112	4	3	3	910	910	15B/15C	15B/15C	C	C	-16.1529	-16.1529	13.196	13.196	3	3	2009-02-02	30/03/09	20/12/08	20/12/08	GPSC26	C3_15B/15C_ST910	C3_15B/15C_ST910	7	15	TRUE
14520_5#28	17794_8#82	4	17	59	10600	10600	22A	22A	E	JJ	-16.2467	-16.3435	13.2793	13.1934	3	2	2009-02-09	20/01/10	2009-01-01	31/01/09	GPSC26	E17_22A_ST10600	JJ59_22A_ST10600	35	52	FALSE
14520_4#60	17794_8#92	4	23	84	10600	10600	22A	22A	E	P	-16.2467	-16.148	13.2793	13.1677	3	3	2009-08-04	2009-02-03	2009-06-03	20/01/09	GPSC26	E23_22A_ST10600	P84_22A_ST10600	5	7	FALSE
16453_2#22	17794_8#92	4	23	84	10600	10600	22A	22A	E	P	-16.2467	-16.148	13.2793	13.1677	3	3	22/04/09	2009-02-03	2009-06-03	20/01/09	GPSC26	E23_22A_ST10600	P84_22A_ST10600	7	7	FALSE
15873_2#35	21523_1#140	4	22	20	910	910	15B/15C	15B/15C	E	E	-16.2467	-16.2467	13.2793	13.2793	3	3	2009-02-09	2009-02-12	2009-02-03	28/01/09	GPSC26	E22_15B/15C_ST910	E20_15B/15C_ST910	27	43	FALSE
14520_4#60	21523_1#149	4	23	7	10600	10600	22A	22A	E	D	-16.2467	-16.2129	13.2793	13.2494	3	3	2009-08-04	24/06/09	2009-06-03	18/01/09	GPSC26	E23_22A_ST10600	D7_22A_ST10600	5	23	FALSE
16453_2#22	21523_1#149	4	23	7	10600	10600	22A	22A	E	D	-16.2467	-16.2129	13.2793	13.2494	3	3	22/04/09	24/06/09	2009-06-03	18/01/09	GPSC26	E23_22A_ST10600	D7_22A_ST10600	7	23	FALSE
16399_5#19	21523_1#99	4	7	7	10600	10600	22A	22A	D	D	-16.2129	-16.2129	13.2494	13.2494	3	3	18/02/09	27/05/09	18/01/09	18/01/09	GPSC26	D7_22A_ST10600	D7_22A_ST10600	5	19	TRUE
16399_5#61	21523_1#99	4	7	7	10600	10600	22A	22A	D	D	-16.2129	-16.2129	13.2494	13.2494	3	3	15/04/09	27/05/09	18/01/09	18/01/09	GPSC26	D7_22A_ST10600	D7_22A_ST10600	13	19	TRUE
16399_6#31	21523_1#99	4	7	7	10600	10600	22A	22A	D	D	-16.2129	-16.2129	13.2494	13.2494	3	3	2009-04-03	27/05/09	18/01/09	18/01/09	GPSC26	D7_22A_ST10600	D7_22A_ST10600	7	19	TRUE
16399_6#67	21523_1#99	4	24	7	10600	10600	22A	22A	E	D	-16.2467	-16.2129	13.2793	13.2494	3	3	2009-01-04	27/05/09	13/03/09	18/01/09	GPSC26	E24_22A_ST10600	D7_22A_ST10600	3	19	FALSE
16399_6#15	17428_8#146	4	62	41	5521	5521	10A	10A	JJ	HH	-16.3435	-16.3801	13.1934	13.2444	2	1	2009-01-04	15/07/09	13/03/09	2009-01-10	GPSC27	JJ62_10A_ST5521	HH41_10A_ST5521	3	27	FALSE
17428_8#139	17794_7#123	4	59	62	5521	5521	10A	10A	JJ	JJ	-16.3435	-16.3435	13.1934	13.1934	2	2	24/06/09	27/05/09	31/01/09	13/03/09	GPSC27	JJ59_10A_ST5521	JJ62_10A_ST5521	21	11	FALSE
16399_5#27	17794_7#4	4	81	81	11690	11690	10A	10A	OO	OO	-16.0614	-16.0614	13.1668	13.1668	2	2	2009-01-06	2009-04-05	2009-02-04	2009-02-04	GPSC27	OO81_10A_ST11690	OO81_10A_ST11690	9	5	TRUE
16399_5#27	17794_7#96	4	81	81	11690	11690	10A	10A	OO	OO	-16.0614	-16.0614	13.1668	13.1668	2	2	2009-01-06	24/08/09	2009-02-04	2009-02-04	GPSC27	OO81_10A_ST11690	OO81_10A_ST11690	9	21	TRUE
17794_7#120	17794_7#96	4	81	81	11690	11690	10A	10A	OO	OO	-16.0614	-16.0614	13.1668	13.1668	2	2	2009-07-09	24/08/09	2009-02-04	2009-02-04	GPSC27	OO81_10A_ST11690	OO81_10A_ST11690	23	21	TRUE
17794_7#4	17794_7#96	4	81	81	11690	11690	10A	10A	OO	OO	-16.0614	-16.0614	13.1668	13.1668	2	2	2009-04-05	24/08/09	2009-02-04	2009-02-04	GPSC27	OO81_10A_ST11690	OO81_10A_ST11690	5	21	TRUE
17428_8#125	21523_1#102	4	81	81	11690	11690	10A	10A	OO	OO	-16.0614	-16.0614	13.1668	13.1668	2	2	29/06/09	18/05/09	2009-02-04	2009-02-04	GPSC27	OO81_10A_ST11690	OO81_10A_ST11690	13	7	TRUE
19183_3#15	21523_1#102	4	81	81	11690	11690	10A	10A	OO	OO	-16.0614	-16.0614	13.1668	13.1668	2	2	2009-10-08	18/05/09	2009-02-04	2009-02-04	GPSC27	OO81_10A_ST11690	OO81_10A_ST11690	19	7	TRUE
17794_8#99	21523_1#103	4	81	81	11690	11690	10A	10A	OO	OO	-16.0614	-16.0614	13.1668	13.1668	2	2	15/06/09	27/06/09	2009-02-04	2009-02-04	GPSC27	OO81_10A_ST11690	OO81_10A_ST11690	11	17	TRUE
17794_7#123	21523_1#105	4	62	62	5521	5521	10A	10A	JJ	JJ	-16.3435	-16.3435	13.1934	13.1934	2	2	27/05/09	22/07/09	13/03/09	13/03/09	GPSC27	JJ62_10A_ST5521	JJ62_10A_ST5521	11	19	TRUE
17794_7#123	21523_1#157	4	62	62	5521	5521	10A	10A	JJ	JJ	-16.3435	-16.3435	13.1934	13.1934	2	2	27/05/09	2009-05-08	13/03/09	13/03/09	GPSC27	JJ62_10A_ST5521	JJ62_10A_ST5521	11	21	TRUE
17428_8#139	21523_1#90	4	59	62	5521	5521	10A	10A	JJ	JJ	-16.3435	-16.3435	13.1934	13.1934	2	2	24/06/09	24/06/09	31/01/09	13/03/09	GPSC27	JJ59_10A_ST5521	JJ62_10A_ST5521	21	15	FALSE
21523_1#105	21523_1#90	4	62	62	5521	5521	10A	10A	JJ	JJ	-16.3435	-16.3435	13.1934	13.1934	2	2	22/07/09	24/06/09	13/03/09	13/03/09	GPSC27	JJ62_10A_ST5521	JJ62_10A_ST5521	19	15	TRUE
21523_1#157	21523_1#90	4	62	62	5521	5521	10A	10A	JJ	JJ	-16.3435	-16.3435	13.1934	13.1934	2	2	2009-05-08	24/06/09	13/03/09	13/03/09	GPSC27	JJ62_10A_ST5521	JJ62_10A_ST5521	21	15	TRUE
14520_7#66	21523_1#73	4	31	14	11682	11682	28F	28F	FF	DD	-15.9969	-16.0075	13.2681	13.1865	1	1	19/03/09	16/03/09	2008-06-12	17/01/09	GPSC289	FF31_28F_ST11682	DD14_28F_ST11682	15	9	FALSE
16399_6#12	16399_6#53	4	71	71	10625	10625	20	20	M	M	-16.2288	-16.2288	13.2323	13.2323	3	3	15/04/09	2009-01-04	30/01/09	30/01/09	GPSC37	M71_20_ST10625	M71_20_ST10625	11	9	TRUE
16399_6#53	17428_8#154	4	71	71	10625	10625	20	20	M	M	-16.2288	-16.2288	13.2323	13.2323	3	3	2009-01-04	2009-10-06	30/01/09	30/01/09	GPSC37	M71_20_ST10625	M71_20_ST10625	9	19	TRUE
14520_4#18	17428_8#182	4	9	71	10625	10625	20	20	D	M	-16.2129	-16.2288	13.2494	13.2323	3	3	2009-08-04	22/07/09	2009-06-02	30/01/09	GPSC37	D9_20_ST10625	M71_20_ST10625	9	25	FALSE
14520_4#18	17794_7#104	4	9	71	10625	10625	20	20	D	M	-16.2129	-16.2288	13.2494	13.2323	3	3	2009-08-04	2009-05-08	2009-06-02	30/01/09	GPSC37	D9_20_ST10625	M71_20_ST10625	9	27	FALSE
16399_6#12	17794_7#15	4	71	19	10625	10625	20	20	M	E	-16.2288	-16.2467	13.2323	13.2793	3	3	15/04/09	20/05/09	30/01/09	22/01/09	GPSC37	M71_20_ST10625	E19_20_ST10625	11	17	FALSE
17428_8#154	17794_7#15	4	71	19	10625	10625	20	20	M	E	-16.2288	-16.2467	13.2323	13.2793	3	3	2009-10-06	20/05/09	30/01/09	22/01/09	GPSC37	M71_20_ST10625	E19_20_ST10625	19	17	FALSE
16399_6#53	17794_7#99	4	71	71	10625	10625	20	20	M	M	-16.2288	-16.2288	13.2323	13.2323	3	3	2009-01-04	27/05/09	30/01/09	30/01/09	GPSC37	M71_20_ST10625	M71_20_ST10625	9	17	TRUE
17794_7#15	17794_7#99	4	19	71	10625	10625	20	20	E	M	-16.2467	-16.2288	13.2793	13.2323	3	3	20/05/09	27/05/09	22/01/09	30/01/09	GPSC37	E19_20_ST10625	M71_20_ST10625	17	17	FALSE
16399_6#12	17794_8#117	4	71	71	10625	10625	20	20	M	M	-16.2288	-16.2288	13.2323	13.2323	3	3	15/04/09	24/06/09	30/01/09	30/01/09	GPSC37	M71_20_ST10625	M71_20_ST10625	11	21	TRUE
17428_8#154	17794_8#117	4	71	71	10625	10625	20	20	M	M	-16.2288	-16.2288	13.2323	13.2323	3	3	2009-10-06	24/06/09	30/01/09	30/01/09	GPSC37	M71_20_ST10625	M71_20_ST10625	19	21	TRUE
17794_7#99	17794_8#117	4	71	71	10625	10625	20	20	M	M	-16.2288	-16.2288	13.2323	13.2323	3	3	27/05/09	24/06/09	30/01/09	30/01/09	GPSC37	M71_20_ST10625	M71_20_ST10625	17	21	TRUE
16399_6#12	17794_8#9	4	71	71	10625	10625	20	20	M	M	-16.2288	-16.2288	13.2323	13.2323	3	3	15/04/09	29/04/09	30/01/09	30/01/09	GPSC37	M71_20_ST10625	M71_20_ST10625	11	13	TRUE
17428_8#154	17794_8#9	4	71	71	10625	10625	20	20	M	M	-16.2288	-16.2288	13.2323	13.2323	3	3	2009-10-06	29/04/09	30/01/09	30/01/09	GPSC37	M71_20_ST10625	M71_20_ST10625	19	13	TRUE
17794_7#99	17794_8#9	4	71	71	10625	10625	20	20	M	M	-16.2288	-16.2288	13.2323	13.2323	3	3	27/05/09	29/04/09	30/01/09	30/01/09	GPSC37	M71_20_ST10625	M71_20_ST10625	17	13	TRUE
16399_6#53	21523_1#112	4	71	71	10625	10625	20	20	M	M	-16.2288	-16.2288	13.2323	13.2323	3	3	2009-01-04	18/03/09	30/01/09	30/01/09	GPSC37	M71_20_ST10625	M71_20_ST10625	9	7	TRUE
17794_7#15	21523_1#112	4	19	71	10625	10625	20	20	E	M	-16.2467	-16.2288	13.2793	13.2323	3	3	20/05/09	18/03/09	22/01/09	30/01/09	GPSC37	E19_20_ST10625	M71_20_ST10625	17	7	FALSE
17794_8#117	21523_1#112	4	71	71	10625	10625	20	20	M	M	-16.2288	-16.2288	13.2323	13.2323	3	3	24/06/09	18/03/09	30/01/09	30/01/09	GPSC37	M71_20_ST10625	M71_20_ST10625	21	7	TRUE
17794_8#9	21523_1#112	4	71	71	10625	10625	20	20	M	M	-16.2288	-16.2288	13.2323	13.2323	3	3	29/04/09	18/03/09	30/01/09	30/01/09	GPSC37	M71_20_ST10625	M71_20_ST10625	13	7	TRUE
17428_8#115	21523_1#136	4	73	73	10593	10593	17F	17F	MM	MM	-16.0152	-16.0152	13.2546	13.2546	2	2	2009-08-06	2009-11-05	2008-06-12	2008-06-12	GPSC37	MM73_17F_ST10593	MM73_17F_ST10593	27	23	TRUE
17794_7#135	17794_7#176	4	42	42	11758	11758	9V	9V	HH	HH	-16.3801	-16.3801	13.2444	13.2444	1	1	15/04/09	29/04/09	2009-02-02	2009-02-02	GPSC40	HH42_9V_ST11758	HH42_9V_ST11758	11	13	TRUE
14520_7#19	14520_7#49	4	28	28	847	847	19A	19A	EE	EE	-16.2425	-16.2425	13.2276	13.2276	1	1	2009-11-03	22/04/09	26/01/09	26/01/09	GPSC44	EE28_19A_ST847	EE28_19A_ST847	7	13	TRUE
14520_5#86	15873_2#31	4	74	74	847	847	19A	19A	MM	MM	-16.0152	-16.0152	13.2546	13.2546	2	2	20/07/09	2009-06-07	15/01/09	15/01/09	GPSC44	MM74_19A_ST847	MM74_19A_ST847	27	25	TRUE
15873_3#28	16399_6#38	4	1	74	847	847	19A	19A	B	MM	-16.2156	-16.0152	13.1841	13.2546	3	2	17/06/09	2009-11-05	2009-05-03	15/01/09	GPSC44	B1_19A_ST847	MM74_19A_ST847	15	17	FALSE
14520_7#63	16453_2#34	4	56	56	847	847	19A	19A	II	II	-16.0737	-16.0737	13.242	13.242	1	1	2009-08-06	14/09/09	17/03/09	17/03/09	GPSC44	II56_19A_ST847	II56_19A_ST847	13	27	TRUE
14520_7#69	16453_2#34	4	51	56	847	847	19A	19A	II	II	-16.0737	-16.0737	13.242	13.242	1	1	14/04/09	14/09/09	18/01/09	17/03/09	GPSC44	II51_19A_ST847	II56_19A_ST847	13	27	FALSE
14520_7#31	17428_8#117	4	43	92	847	847	19A	19A	HH	RR	-16.3801	-16.0145	13.2444	13.2792	1	2	22/04/09	22/06/09	2009-07-03	17/02/09	GPSC44	HH43_19A_ST847	RR92_19A_ST847	7	19	FALSE
14520_7#31	17428_8#124	4	43	92	847	847	19A	19A	HH	RR	-16.3801	-16.0145	13.2444	13.2792	1	2	22/04/09	2009-12-10	2009-07-03	17/02/09	GPSC44	HH43_19A_ST847	RR92_19A_ST847	7	35	FALSE
17428_8#138	17428_8#159	4	102	102	847	847	19A	19A	T	T	-16.1211	-16.1211	13.2413	13.2413	3	3	22/09/09	16/11/09	20/01/09	20/01/09	GPSC44	T102_19A_ST847	T102_19A_ST847	35	43	TRUE
14520_5#86	17428_8#161	4	74	74	847	847	19A	19A	MM	MM	-16.0152	-16.0152	13.2546	13.2546	2	2	20/07/09	2009-08-06	15/01/09	15/01/09	GPSC44	MM74_19A_ST847	MM74_19A_ST847	27	21	TRUE
15873_2#31	17428_8#161	4	74	74	847	847	19A	19A	MM	MM	-16.0152	-16.0152	13.2546	13.2546	2	2	2009-06-07	2009-08-06	15/01/09	15/01/09	GPSC44	MM74_19A_ST847	MM74_19A_ST847	25	21	TRUE
17428_8#117	19183_3#16	4	92	92	847	12191	19A	19A	RR	RR	-16.0145	-16.0145	13.2792	13.2792	2	2	22/06/09	20/07/09	17/02/09	17/02/09	GPSC44	RR92_19A_ST847	RR92_19A_ST12191	19	23	FALSE
17428_8#124	19183_3#16	4	92	92	847	12191	19A	19A	RR	RR	-16.0145	-16.0145	13.2792	13.2792	2	2	2009-12-10	20/07/09	17/02/09	17/02/09	GPSC44	RR92_19A_ST847	RR92_19A_ST12191	35	23	FALSE
17794_7#138	19183_3#5	4	66	66	847	847	19A	19A	LL	LL	-15.9859	-15.9859	13.2842	13.2842	2	2	18/05/09	29/06/09	22/01/09	22/01/09	GPSC44	LL66_19A_ST847	LL66_19A_ST847	17	23	TRUE
14520_5#48	21523_1#151	4	53	53	847	847	19A	19A	II	II	-16.0737	-16.0737	13.242	13.242	1	1	17/08/09	2009-03-08	16/02/09	16/02/09	GPSC44	II53_19A_ST847	II53_19A_ST847	27	25	TRUE
16399_7#46	21523_1#151	4	53	53	847	847	19A	19A	II	II	-16.0737	-16.0737	13.242	13.242	1	1	20/07/09	2009-03-08	16/02/09	16/02/09	GPSC44	II53_19A_ST847	II53_19A_ST847	23	25	TRUE
19183_3#9	21523_1#163	4	65	65	847	847	19A	19A	LL	LL	-15.9859	-15.9859	13.2842	13.2842	2	2	2010-04-01	14/09/09	15/01/09	15/01/09	GPSC44	LL65_19A_ST847	LL65_19A_ST847	52	35	TRUE
14520_7#31	21523_1#164	4	43	92	847	847	19A	19A	HH	RR	-16.3801	-16.0145	13.2444	13.2792	1	2	22/04/09	17/08/09	2009-07-03	17/02/09	GPSC44	HH43_19A_ST847	RR92_19A_ST847	7	27	FALSE
19183_3#16	21523_1#164	4	92	92	12191	847	19A	19A	RR	RR	-16.0145	-16.0145	13.2792	13.2792	2	2	20/07/09	17/08/09	17/02/09	17/02/09	GPSC44	RR92_19A_ST12191	RR92_19A_ST847	23	27	FALSE
17794_7#39	21523_1#166	4	4	7	847	847	19A	19A	D	D	-16.2129	-16.2129	13.2494	13.2494	3	3	2009-02-12	2010-07-01	2008-12-12	18/01/09	GPSC44	D4_19A_ST847	D7_19A_ST847	52	52	FALSE
17428_8#130	21523_1#51	4	92	92	847	847	19A	19A	RR	RR	-16.0145	-16.0145	13.2792	13.2792	2	2	2009-07-12	2010-01-02	17/02/09	17/02/09	GPSC44	RR92_19A_ST847	RR92_19A_ST847	43	52	TRUE
14520_4#33	14520_4#48	4	45	45	10546	10546	6B	6B	HH	HH	-16.3801	-16.3801	13.2444	13.2444	1	1	15/07/09	2009-06-05	21/03/09	21/03/09	GPSC51	HH45_6B_ST10546	HH45_6B_ST10546	17	7	TRUE
14520_5#55	14520_5#67	4	1	1	5734	5734	6A	6A	B	B	-16.2156	-16.2156	13.1841	13.1841	3	3	30/12/09	15/07/09	2009-05-03	2009-05-03	GPSC51	B1_6A_ST5734	B1_6A_ST5734	43	19	TRUE
14520_4#33	14520_7#23	4	45	45	10546	10546	6B	6B	HH	HH	-16.3801	-16.3801	13.2444	13.2444	1	1	15/07/09	22/04/09	21/03/09	21/03/09	GPSC51	HH45_6B_ST10546	HH45_6B_ST10546	17	5	TRUE
14520_4#48	15531_4#70	4	45	45	10546	10546	6B	6B	HH	HH	-16.3801	-16.3801	13.2444	13.2444	1	1	2009-06-05	2009-03-06	21/03/09	21/03/09	GPSC51	HH45_6B_ST10546	HH45_6B_ST10546	7	11	TRUE
14520_7#23	15531_4#70	4	45	45	10546	10546	6B	6B	HH	HH	-16.3801	-16.3801	13.2444	13.2444	1	1	22/04/09	2009-03-06	21/03/09	21/03/09	GPSC51	HH45_6B_ST10546	HH45_6B_ST10546	5	11	TRUE
14520_4#48	15873_2#52	4	45	45	10546	10546	6B	6B	HH	HH	-16.3801	-16.3801	13.2444	13.2444	1	1	2009-06-05	2009-12-08	21/03/09	21/03/09	GPSC51	HH45_6B_ST10546	HH45_6B_ST10546	7	21	TRUE
14520_7#23	15873_2#52	4	45	45	10546	10546	6B	6B	HH	HH	-16.3801	-16.3801	13.2444	13.2444	1	1	22/04/09	2009-12-08	21/03/09	21/03/09	GPSC51	HH45_6B_ST10546	HH45_6B_ST10546	5	21	TRUE
14520_5#7	15873_3#40	4	20	20	11691	11691	19A	19A	E	E	-16.2467	-16.2467	13.2793	13.2793	3	3	2009-08-07	24/06/09	28/01/09	28/01/09	GPSC51	E20_19A_ST11691	E20_19A_ST11691	23	21	TRUE
14520_7#59	15873_5#10	4	45	45	10546	10546	6B	6B	HH	HH	-16.3801	-16.3801	13.2444	13.2444	1	1	17/06/09	23/09/09	21/03/09	21/03/09	GPSC51	HH45_6B_ST10546	HH45_6B_ST10546	13	27	TRUE
14520_5#93	15873_5#15	4	72	20	11691	11691	19A	19A	M	E	-16.2288	-16.2467	13.2323	13.2793	3	3	15/07/09	22/07/09	24/03/09	28/01/09	GPSC51	M72_19A_ST11691	E20_19A_ST11691	17	25	FALSE
15873_2#4	15873_5#15	4	20	20	11691	11691	19A	19A	E	E	-16.2467	-16.2467	13.2793	13.2793	3	3	2009-10-06	22/07/09	28/01/09	28/01/09	GPSC51	E20_19A_ST11691	E20_19A_ST11691	19	25	TRUE
15873_4#61	15873_5#85	4	16	16	5516	5516	6B	6B	E	E	-16.2467	-16.2467	13.2793	13.2793	3	3	28/01/09	17/12/08	28/10/08	28/10/08	GPSC51	E16_6B_ST5516	E16_6B_ST5516	13	7	TRUE
15873_4#61	16399_5#16	4	16	16	5516	5516	6B	6B	E	E	-16.2467	-16.2467	13.2793	13.2793	3	3	28/01/09	14/01/09	28/10/08	28/10/08	GPSC51	E16_6B_ST5516	E16_6B_ST5516	13	11	TRUE
15873_4#61	16399_5#75	4	16	16	5516	5516	6B	6B	E	E	-16.2467	-16.2467	13.2793	13.2793	3	3	28/01/09	2009-11-02	28/10/08	28/10/08	GPSC51	E16_6B_ST5516	E16_6B_ST5516	13	15	TRUE
16399_5#49	16399_6#35	4	34	34	5516	5516	6B	6B	GG	GG	-16.0404	-16.0404	13.2421	13.2421	1	1	20/04/09	23/03/09	2008-01-11	2008-01-11	GPSC51	GG34_6B_ST5516	GG34_6B_ST5516	25	21	TRUE
16399_5#73	16399_6#35	4	34	34	5516	5516	6B	6B	GG	GG	-16.0404	-16.0404	13.2421	13.2421	1	1	2009-12-01	23/03/09	2008-01-11	2008-01-11	GPSC51	GG34_6B_ST5516	GG34_6B_ST5516	11	21	TRUE
16399_5#49	16399_6#51	4	34	34	5516	5516	6B	6B	GG	GG	-16.0404	-16.0404	13.2421	13.2421	1	1	20/04/09	2009-09-03	2008-01-11	2008-01-11	GPSC51	GG34_6B_ST5516	GG34_6B_ST5516	25	19	TRUE
16399_5#73	16399_6#51	4	34	34	5516	5516	6B	6B	GG	GG	-16.0404	-16.0404	13.2421	13.2421	1	1	2009-12-01	2009-09-03	2008-01-11	2008-01-11	GPSC51	GG34_6B_ST5516	GG34_6B_ST5516	11	19	TRUE
15873_5#15	17428_8#113	4	20	20	11691	11691	19A	19A	E	E	-16.2467	-16.2467	13.2793	13.2793	3	3	22/07/09	27/05/09	28/01/09	28/01/09	GPSC51	E20_19A_ST11691	E20_19A_ST11691	25	17	TRUE
16399_6#35	17428_8#166	4	34	35	5516	5516	6B	6B	GG	GG	-16.0404	-16.0404	13.2421	13.2421	1	1	23/03/09	2009-08-06	2008-01-11	2008-05-12	GPSC51	GG34_6B_ST5516	GG35_6B_ST5516	21	27	FALSE
16399_6#51	17428_8#166	4	34	35	5516	5516	6B	6B	GG	GG	-16.0404	-16.0404	13.2421	13.2421	1	1	2009-09-03	2009-08-06	2008-01-11	2008-05-12	GPSC51	GG34_6B_ST5516	GG35_6B_ST5516	19	27	FALSE
16399_6#35	17428_8#171	4	34	35	5516	5516	6B	6B	GG	GG	-16.0404	-16.0404	13.2421	13.2421	1	1	23/03/09	2009-03-08	2008-01-11	2008-05-12	GPSC51	GG34_6B_ST5516	GG35_6B_ST5516	21	35	FALSE
16399_6#51	17428_8#171	4	34	35	5516	5516	6B	6B	GG	GG	-16.0404	-16.0404	13.2421	13.2421	1	1	2009-09-03	2009-03-08	2008-01-11	2008-05-12	GPSC51	GG34_6B_ST5516	GG35_6B_ST5516	19	35	FALSE
16399_6#13	17794_7#93	4	96	96	11762	11762	6B	6B	SS	SS	-16.0828	-16.0828	13.2395	13.2395	2	2	2009-02-03	27/04/09	2009-04-01	2009-04-01	GPSC51	SS96_6B_ST11762	SS96_6B_ST11762	9	17	TRUE
15873_4#63	17794_8#5	4	34	34	5516	5516	6B	6B	GG	GG	-16.0404	-16.0404	13.2421	13.2421	1	1	26/01/09	29/12/08	2008-01-11	2008-01-11	GPSC51	GG34_6B_ST5516	GG34_6B_ST5516	13	9	TRUE
15873_5#81	17794_8#5	4	34	34	5516	5516	6B	6B	GG	GG	-16.0404	-16.0404	13.2421	13.2421	1	1	15/12/08	29/12/08	2008-01-11	2008-01-11	GPSC51	GG34_6B_ST5516	GG34_6B_ST5516	7	9	TRUE
16399_5#69	17794_8#5	4	34	34	5516	5516	6B	6B	GG	GG	-16.0404	-16.0404	13.2421	13.2421	1	1	23/02/09	29/12/08	2008-01-11	2008-01-11	GPSC51	GG34_6B_ST5516	GG34_6B_ST5516	17	9	TRUE
16399_6#63	17794_8#5	4	34	34	5516	5516	6B	6B	GG	GG	-16.0404	-16.0404	13.2421	13.2421	1	1	2009-06-04	29/12/08	2008-01-11	2008-01-11	GPSC51	GG34_6B_ST5516	GG34_6B_ST5516	23	9	TRUE
15873_3#34	21523_1#120	4	44	44	5734	5734	6A	6A	HH	HH	-16.3801	-16.3801	13.2444	13.2444	1	1	19/08/09	2009-05-08	16/03/09	16/03/09	GPSC51	HH44_6A_ST5734	HH44_6A_ST5734	23	21	TRUE
16399_6#35	21523_1#143	4	34	35	5516	5516	6B	6B	GG	GG	-16.0404	-16.0404	13.2421	13.2421	1	1	23/03/09	28/09/09	2008-01-11	2008-05-12	GPSC51	GG34_6B_ST5516	GG35_6B_ST5516	21	43	FALSE
16399_6#51	21523_1#143	4	34	35	5516	5516	6B	6B	GG	GG	-16.0404	-16.0404	13.2421	13.2421	1	1	2009-09-03	28/09/09	2008-01-11	2008-05-12	GPSC51	GG34_6B_ST5516	GG35_6B_ST5516	19	43	FALSE
17794_7#93	21523_1#88	4	96	96	11762	11762	6B	6B	SS	SS	-16.0828	-16.0828	13.2395	13.2395	2	2	27/04/09	14/04/09	2009-04-01	2009-04-01	GPSC51	SS96_6B_ST11762	SS96_6B_ST11762	17	15	TRUE
14520_5#5	14520_7#10	4	24	24	11721	11721	35B	35B	E	E	-16.2467	-16.2467	13.2793	13.2793	3	3	2010-03-03	2009-10-06	13/03/09	13/03/09	GPSC56	E24_35B_ST11721	E24_35B_ST11721	52	13	TRUE
14520_4#25	15873_2#25	4	19	24	11721	11721	35B	35B	E	E	-16.2467	-16.2467	13.2793	13.2793	3	3	25/03/09	24/06/09	22/01/09	13/03/09	GPSC56	E19_35B_ST11721	E24_35B_ST11721	9	15	FALSE
14520_4#35	15873_2#25	4	19	24	11721	11721	35B	35B	E	E	-16.2467	-16.2467	13.2793	13.2793	3	3	2009-08-04	24/06/09	22/01/09	13/03/09	GPSC56	E19_35B_ST11721	E24_35B_ST11721	11	15	FALSE
14520_4#25	15873_4#6	4	19	19	11721	11721	35B	35B	E	E	-16.2467	-16.2467	13.2793	13.2793	3	3	25/03/09	2009-11-02	22/01/09	22/01/09	GPSC56	E19_35B_ST11721	E19_35B_ST11721	9	3	TRUE
14520_4#35	15873_4#6	4	19	19	11721	11721	35B	35B	E	E	-16.2467	-16.2467	13.2793	13.2793	3	3	2009-08-04	2009-11-02	22/01/09	22/01/09	GPSC56	E19_35B_ST11721	E19_35B_ST11721	11	3	TRUE
15873_4#65	15873_4#67	4	35	35	3329	3329	35B	35B	GG	GG	-16.0404	-16.0404	13.2421	13.2421	1	1	2008-08-12	22/12/08	2008-05-12	2008-05-12	GPSC56	GG35_35B_ST3329	GG35_35B_ST3329	1	3	TRUE
15873_2#25	16399_5#36	4	24	24	11721	11721	35B	35B	E	E	-16.2467	-16.2467	13.2793	13.2793	3	3	24/06/09	15/04/09	13/03/09	13/03/09	GPSC56	E24_35B_ST11721	E24_35B_ST11721	15	5	TRUE
15873_4#6	16399_5#36	4	19	24	11721	11721	35B	35B	E	E	-16.2467	-16.2467	13.2793	13.2793	3	3	2009-11-02	15/04/09	22/01/09	13/03/09	GPSC56	E19_35B_ST11721	E24_35B_ST11721	3	5	FALSE
15873_4#67	16399_5#68	4	35	35	3329	3329	35B	35B	GG	GG	-16.0404	-16.0404	13.2421	13.2421	1	1	22/12/08	16/03/09	2008-05-12	2008-05-12	GPSC56	GG35_35B_ST3329	GG35_35B_ST3329	3	15	TRUE
16399_5#72	16399_5#76	4	35	35	3329	3329	35B	35B	GG	GG	-16.0404	-16.0404	13.2421	13.2421	1	1	2009-02-03	16/02/09	2008-05-12	2008-05-12	GPSC56	GG35_35B_ST3329	GG35_35B_ST3329	13	11	TRUE
16399_5#76	16399_7#40	4	35	35	3329	3329	35B	35B	GG	GG	-16.0404	-16.0404	13.2421	13.2421	1	1	16/02/09	27/04/09	2008-05-12	2008-05-12	GPSC56	GG35_35B_ST3329	GG35_35B_ST3329	11	21	TRUE
14520_4#25	16453_2#1	4	19	25	11721	11721	35B	35B	E	E	-16.2467	-16.2467	13.2793	13.2793	3	3	25/03/09	23/09/09	22/01/09	20/03/09	GPSC56	E19_35B_ST11721	E25_35B_ST11721	9	27	FALSE
14520_4#35	16453_2#1	4	19	25	11721	11721	35B	35B	E	E	-16.2467	-16.2467	13.2793	13.2793	3	3	2009-08-04	23/09/09	22/01/09	20/03/09	GPSC56	E19_35B_ST11721	E25_35B_ST11721	11	27	FALSE
16399_5#36	16453_2#1	4	24	25	11721	11721	35B	35B	E	E	-16.2467	-16.2467	13.2793	13.2793	3	3	15/04/09	23/09/09	13/03/09	20/03/09	GPSC56	E24_35B_ST11721	E25_35B_ST11721	5	27	FALSE
17428_8#132	17428_8#181	4	62	62	3329	3329	35B	35B	JJ	JJ	-16.3435	-16.3435	13.1934	13.1934	2	2	16/09/09	19/08/09	13/03/09	13/03/09	GPSC56	JJ62_35B_ST3329	JJ62_35B_ST3329	27	23	TRUE
15873_2#25	17428_8#185	4	24	34	11721	11721	35B	35B	E	GG	-16.2467	-16.0404	13.2793	13.2421	3	1	24/06/09	29/06/09	13/03/09	2008-01-11	GPSC56	E24_35B_ST11721	GG34_35B_ST11721	15	35	FALSE
15873_4#6	17428_8#185	4	19	34	11721	11721	35B	35B	E	GG	-16.2467	-16.0404	13.2793	13.2421	3	1	2009-11-02	29/06/09	22/01/09	2008-01-11	GPSC56	E19_35B_ST11721	GG34_35B_ST11721	3	35	FALSE
16453_2#1	17428_8#185	4	25	34	11721	11721	35B	35B	E	GG	-16.2467	-16.0404	13.2793	13.2421	3	1	23/09/09	29/06/09	20/03/09	2008-01-11	GPSC56	E25_35B_ST11721	GG34_35B_ST11721	27	35	FALSE
17428_8#126	17794_7#16	4	19	55	11721	11721	35B	35B	E	II	-16.2467	-16.0737	13.2793	13.242	3	1	17/06/09	2009-11-05	22/01/09	15/03/09	GPSC56	E19_35B_ST11721	II55_35B_ST11721	21	9	FALSE
14520_5#5	17794_7#186	4	24	22	11721	11721	35B	35B	E	E	-16.2467	-16.2467	13.2793	13.2793	3	3	2010-03-03	13/05/09	13/03/09	2009-02-03	GPSC56	E24_35B_ST11721	E22_35B_ST11721	52	11	FALSE
14520_7#10	17794_7#9	4	24	24	11721	11721	35B	35B	E	E	-16.2467	-16.2467	13.2793	13.2793	3	3	2009-10-06	2009-12-11	13/03/09	13/03/09	GPSC56	E24_35B_ST11721	E24_35B_ST11721	13	35	TRUE
17794_7#186	17794_7#9	4	22	24	11721	11721	35B	35B	E	E	-16.2467	-16.2467	13.2793	13.2793	3	3	13/05/09	2009-12-11	2009-02-03	13/03/09	GPSC56	E22_35B_ST11721	E24_35B_ST11721	11	35	FALSE
16399_6#23	21523_1#104	4	35	35	3329	3329	35B	35B	GG	GG	-16.0404	-16.0404	13.2421	13.2421	1	1	30/03/09	19/01/09	2008-05-12	2008-05-12	GPSC56	GG35_35B_ST3329	GG35_35B_ST3329	17	7	TRUE
14520_4#25	21523_1#108	4	19	30	11721	11721	35B	35B	E	EE	-16.2467	-16.2425	13.2793	13.2276	3	1	25/03/09	2009-03-06	22/01/09	25/03/09	GPSC56	E19_35B_ST11721	EE30_35B_ST11721	9	11	FALSE
14520_4#35	21523_1#108	4	19	30	11721	11721	35B	35B	E	EE	-16.2467	-16.2425	13.2793	13.2276	3	1	2009-08-04	2009-03-06	22/01/09	25/03/09	GPSC56	E19_35B_ST11721	EE30_35B_ST11721	11	11	FALSE
16399_5#36	21523_1#108	4	24	30	11721	11721	35B	35B	E	EE	-16.2467	-16.2425	13.2793	13.2276	3	1	15/04/09	2009-03-06	13/03/09	25/03/09	GPSC56	E24_35B_ST11721	EE30_35B_ST11721	5	11	FALSE
17428_8#185	21523_1#108	4	34	30	11721	11721	35B	35B	GG	EE	-16.0404	-16.2425	13.2421	13.2276	1	1	29/06/09	2009-03-06	2008-01-11	25/03/09	GPSC56	GG34_35B_ST11721	EE30_35B_ST11721	35	11	FALSE
14520_4#7	14520_7#90	4	38	38	1736	1736	6A	6A	HH	HH	-16.3801	-16.3801	13.2444	13.2444	1	1	25/02/09	2009-11-02	30/11/08	30/11/08	GPSC60	HH38_6A_ST1736	HH38_6A_ST1736	13	11	TRUE
14520_5#3	15873_2#39	4	24	24	913	913	6A	6A	E	E	-16.2467	-16.2467	13.2793	13.2793	3	3	2009-05-08	2009-08-07	13/03/09	13/03/09	GPSC60	E24_6A_ST913	E24_6A_ST913	21	17	TRUE
15873_2#47	15873_3#63	4	95	95	1737	1737	6A	6A	RR	RR	-16.0145	-16.0145	13.2792	13.2792	2	2	2009-04-05	29/06/09	2009-07-04	2009-07-04	GPSC60	RR95_6A_ST1737	RR95_6A_ST1737	5	13	TRUE
16399_5#35	16399_7#56	4	77	78	913	913	6A	6A	N	N	-16.181	-16.181	13.1916	13.1916	3	3	13/05/09	17/06/09	2009-03-01	23/01/09	GPSC60	N77_6A_ST913	N78_6A_ST913	19	21	FALSE
16399_7#62	16453_2#17	4	89	89	10801	10801	6A	6A	RR	RR	-16.0145	-16.0145	13.2792	13.2792	2	2	2009-01-07	2009-09-03	2009-11-01	2009-11-01	GPSC60	RR89_6A_ST10801	RR89_6A_ST10801	25	9	TRUE
16399_7#62	16453_2#40	4	89	89	10801	10801	6A	6A	RR	RR	-16.0145	-16.0145	13.2792	13.2792	2	2	2009-01-07	2009-04-05	2009-11-01	2009-11-01	GPSC60	RR89_6A_ST10801	RR89_6A_ST10801	25	17	TRUE
16399_7#26	16453_2#61	4	69	2	913	913	6A	6A	M	C	-16.2288	-16.1529	13.2323	13.196	3	3	2009-11-02	2009-06-07	2009-08-01	2008-09-11	GPSC60	M69_6A_ST913	C2_6A_ST913	5	35	FALSE
14520_5#13	17428_8#172	4	101	102	913	913	6A	6A	T	T	-16.1211	-16.1211	13.2413	13.2413	3	3	16/12/09	13/07/09	27/12/08	20/01/09	GPSC60	T101_6A_ST913	T102_6A_ST913	52	25	FALSE
16399_6#18	17428_8#172	4	102	102	913	913	6A	6A	T	T	-16.1211	-16.1211	13.2413	13.2413	3	3	23/03/09	13/07/09	20/01/09	20/01/09	GPSC60	T102_6A_ST913	T102_6A_ST913	9	25	TRUE
16399_6#25	17428_8#172	4	102	102	913	913	6A	6A	T	T	-16.1211	-16.1211	13.2413	13.2413	3	3	2009-04-05	13/07/09	20/01/09	20/01/09	GPSC60	T102_6A_ST913	T102_6A_ST913	15	25	TRUE
14520_4#79	17794_7#11	4	13	13	913	913	6A	6A	D	D	-16.2129	-16.2129	13.2494	13.2494	3	3	15/07/09	2009-12-08	24/03/09	24/03/09	GPSC60	D13_6A_ST913	D13_6A_ST913	17	21	TRUE
14520_5#78	17794_7#11	4	13	13	913	913	6A	6A	D	D	-16.2129	-16.2129	13.2494	13.2494	3	3	29/07/09	2009-12-08	24/03/09	24/03/09	GPSC60	D13_6A_ST913	D13_6A_ST913	19	21	TRUE
16399_7#72	17794_7#11	4	13	13	913	913	6A	6A	D	D	-16.2129	-16.2129	13.2494	13.2494	3	3	26/08/09	2009-12-08	24/03/09	24/03/09	GPSC60	D13_6A_ST913	D13_6A_ST913	23	21	TRUE
14520_5#13	17794_8#46	4	101	102	913	913	6A	6A	T	T	-16.1211	-16.1211	13.2413	13.2413	3	3	16/12/09	15/06/09	27/12/08	20/01/09	GPSC60	T101_6A_ST913	T102_6A_ST913	52	21	FALSE
16399_6#18	17794_8#46	4	102	102	913	913	6A	6A	T	T	-16.1211	-16.1211	13.2413	13.2413	3	3	23/03/09	15/06/09	20/01/09	20/01/09	GPSC60	T102_6A_ST913	T102_6A_ST913	9	21	TRUE
16399_6#25	17794_8#46	4	102	102	913	913	6A	6A	T	T	-16.1211	-16.1211	13.2413	13.2413	3	3	2009-04-05	15/06/09	20/01/09	20/01/09	GPSC60	T102_6A_ST913	T102_6A_ST913	15	21	TRUE
16399_6#76	17428_8#121	4	10	11	4033	4033	15B/15C	15B/15C	D	D	-16.2129	-16.2129	13.2494	13.2494	3	3	2010-03-02	28/10/09	15/02/09	2009-02-03	GPSC65	D10_15B/15C_ST4033	D11_15B/15C_ST4033	52	35	FALSE
16453_2#35	19183_3#21	4	9	4	4033	4033	15B/15C	15B/15C	D	D	-16.2129	-16.2129	13.2494	13.2494	3	3	2009-12-08	17/06/09	2009-06-02	2008-12-12	GPSC65	D9_15B/15C_ST4033	D4_15B/15C_ST4033	27	27	FALSE
16399_5#41	16399_6#24	4	4	2	3407	3407	16F	16F	D	C	-16.2129	-16.1529	13.2494	13.196	3	3	20/05/09	2008-08-12	2008-12-12	2008-09-11	GPSC69	D4_16F_ST3407	C2_16F_ST3407	23	5	FALSE
16399_7#34	17794_7#177	4	6	24	3407	3407	16F	16F	D	E	-16.2129	-16.2467	13.2494	13.2793	3	3	2009-08-07	2009-02-09	20/01/09	13/03/09	GPSC69	D6_16F_ST3407	E24_16F_ST3407	25	25	FALSE
21523_1#86	21523_1#94	4	67	67	3407	3407	16F	16F	M	M	-16.2288	-16.2288	13.2323	13.2323	3	3	18/02/09	24/12/08	22/11/08	22/11/08	GPSC69	M67_16F_ST3407	M67_16F_ST3407	13	5	TRUE
14520_5#91	15873_3#47	4	55	55	10542	10542	19A	19A	II	II	-16.0737	-16.0737	13.242	13.242	1	1	2009-09-11	14/09/09	15/03/09	15/03/09	GPSC7	II55_19A_ST10542	II55_19A_ST10542	35	27	TRUE
14520_5#43	15873_3#50	4	99	100	10542	10542	19A	19A	SS	SS	-16.0828	-16.0828	13.2395	13.2395	2	2	24/08/09	2009-09-02	2009-08-03	13/11/08	GPSC7	SS99_19A_ST10542	SS100_19A_ST10542	25	13	FALSE
15873_3#47	15873_4#64	4	55	100	10542	10542	19A	19A	II	SS	-16.0737	-16.0828	13.242	13.2395	1	2	14/09/09	2008-01-12	15/03/09	13/11/08	GPSC7	II55_19A_ST10542	SS100_19A_ST10542	27	3	FALSE
14520_5#91	15873_4#68	4	55	100	10542	10542	19A	19A	II	SS	-16.0737	-16.0828	13.242	13.2395	1	2	2009-09-11	29/12/08	15/03/09	13/11/08	GPSC7	II55_19A_ST10542	SS100_19A_ST10542	35	7	FALSE
15873_4#64	15873_4#68	4	100	100	10542	10542	19A	19A	SS	SS	-16.0828	-16.0828	13.2395	13.2395	2	2	2008-01-12	29/12/08	13/11/08	13/11/08	GPSC7	SS100_19A_ST10542	SS100_19A_ST10542	3	7	TRUE
14520_5#91	15873_5#13	4	55	99	10542	10542	19A	19A	II	SS	-16.0737	-16.0828	13.242	13.2395	1	2	2009-09-11	2009-07-09	15/03/09	2009-08-03	GPSC7	II55_19A_ST10542	SS99_19A_ST10542	35	27	FALSE
15873_4#64	15873_5#13	4	100	99	10542	10542	19A	19A	SS	SS	-16.0828	-16.0828	13.2395	13.2395	2	2	2008-01-12	2009-07-09	13/11/08	2009-08-03	GPSC7	SS100_19A_ST10542	SS99_19A_ST10542	3	27	FALSE
15873_4#68	15873_5#13	4	100	99	10542	10542	19A	19A	SS	SS	-16.0828	-16.0828	13.2395	13.2395	2	2	29/12/08	2009-07-09	13/11/08	2009-08-03	GPSC7	SS100_19A_ST10542	SS99_19A_ST10542	7	27	FALSE
14520_4#62	15873_5#79	4	51	100	10542	10542	19A	19A	II	SS	-16.0737	-16.0828	13.242	13.2395	1	2	16/02/09	15/12/08	18/01/09	13/11/08	GPSC7	II51_19A_ST10542	SS100_19A_ST10542	5	5	FALSE
14520_4#63	15873_5#79	4	48	100	10542	10542	19A	19A	II	SS	-16.0737	-16.0828	13.242	13.2395	1	2	16/02/09	15/12/08	23/12/08	13/11/08	GPSC7	II48_19A_ST10542	SS100_19A_ST10542	9	5	FALSE
14520_7#56	15873_5#79	4	51	100	10542	10542	19A	19A	II	SS	-16.0737	-16.0828	13.242	13.2395	1	2	30/03/09	15/12/08	18/01/09	13/11/08	GPSC7	II51_19A_ST10542	SS100_19A_ST10542	11	5	FALSE
15531_4#44	15873_5#79	4	51	100	10542	10542	19A	19A	II	SS	-16.0737	-16.0828	13.242	13.2395	1	2	27/04/09	15/12/08	18/01/09	13/11/08	GPSC7	II51_19A_ST10542	SS100_19A_ST10542	15	5	FALSE
14520_5#43	16399_5#14	4	99	26	10542	10542	19A	19A	SS	EE	-16.0828	-16.2425	13.2395	13.2276	2	1	24/08/09	2009-11-02	2009-08-03	16/11/08	GPSC7	SS99_19A_ST10542	EE26_19A_ST10542	25	13	FALSE
15873_3#50	16399_5#14	4	100	26	10542	10542	19A	19A	SS	EE	-16.0828	-16.2425	13.2395	13.2276	2	1	2009-09-02	2009-11-02	13/11/08	16/11/08	GPSC7	SS100_19A_ST10542	EE26_19A_ST10542	13	13	FALSE
14520_5#43	16399_7#41	4	99	98	10542	10542	19A	19A	SS	SS	-16.0828	-16.0828	13.2395	13.2395	2	2	24/08/09	18/05/09	2009-08-03	23/02/09	GPSC7	SS99_19A_ST10542	SS98_19A_ST10542	25	13	FALSE
15873_3#50	16399_7#41	4	100	98	10542	10542	19A	19A	SS	SS	-16.0828	-16.0828	13.2395	13.2395	2	2	2009-09-02	18/05/09	13/11/08	23/02/09	GPSC7	SS100_19A_ST10542	SS98_19A_ST10542	13	13	FALSE
16399_5#14	16399_7#41	4	26	98	10542	10542	19A	19A	EE	SS	-16.2425	-16.0828	13.2276	13.2395	1	2	2009-11-02	18/05/09	16/11/08	23/02/09	GPSC7	EE26_19A_ST10542	SS98_19A_ST10542	13	13	FALSE
14520_5#91	21523_1#115	4	55	99	10542	10542	19A	19A	II	SS	-16.0737	-16.0828	13.242	13.2395	1	2	2009-09-11	13/07/09	15/03/09	2009-08-03	GPSC7	II55_19A_ST10542	SS99_19A_ST10542	35	19	FALSE
15873_4#64	21523_1#115	4	100	99	10542	10542	19A	19A	SS	SS	-16.0828	-16.0828	13.2395	13.2395	2	2	2008-01-12	13/07/09	13/11/08	2009-08-03	GPSC7	SS100_19A_ST10542	SS99_19A_ST10542	3	19	FALSE
15873_5#13	21523_1#115	4	99	99	10542	10542	19A	19A	SS	SS	-16.0828	-16.0828	13.2395	13.2395	2	2	2009-07-09	13/07/09	2009-08-03	2009-08-03	GPSC7	SS99_19A_ST10542	SS99_19A_ST10542	27	19	TRUE
15873_4#68	21523_1#133	4	100	55	10542	10542	19A	19A	SS	II	-16.0828	-16.0737	13.2395	13.242	2	1	29/12/08	17/08/09	13/11/08	15/03/09	GPSC7	SS100_19A_ST10542	II55_19A_ST10542	7	23	FALSE
15873_5#13	21523_1#133	4	99	55	10542	10542	19A	19A	SS	II	-16.0828	-16.0737	13.2395	13.242	2	1	2009-07-09	17/08/09	2009-08-03	15/03/09	GPSC7	SS99_19A_ST10542	II55_19A_ST10542	27	23	FALSE
21523_1#115	21523_1#133	4	99	55	10542	10542	19A	19A	SS	II	-16.0828	-16.0737	13.2395	13.242	2	1	13/07/09	17/08/09	2009-08-03	15/03/09	GPSC7	SS99_19A_ST10542	II55_19A_ST10542	19	23	FALSE
16399_6#4	16399_6#62	4	27	27	5702	5702	19F	19F	EE	EE	-16.2425	-16.2425	13.2276	13.2276	1	1	18/03/09	2009-01-04	22/12/08	22/12/08	GPSC70	EE27_19F_ST5702	EE27_19F_ST5702	13	15	TRUE
17428_8#129	17794_7#134	4	27	27	5702	5702	19F	19F	EE	EE	-16.2425	-16.2425	13.2276	13.2276	1	1	2009-10-06	27/05/09	22/12/08	22/12/08	GPSC70	EE27_19F_ST5702	EE27_19F_ST5702	25	23	TRUE
15873_5#68	16399_5#15	4	82	82	11711	11711	13	13	P	P	-16.148	-16.148	13.1677	13.1677	3	3	2009-02-02	16/02/09	19/11/08	19/11/08	GPSC75	P82_13_ST11711	P82_13_ST11711	11	13	TRUE
15873_2#42	16399_5#7	4	1	1	917	917	15A	15A	B	B	-16.2156	-16.2156	13.1841	13.1841	3	3	22/04/09	20/05/09	2009-05-03	2009-05-03	GPSC75	B1_15A_ST917	B1_15A_ST917	7	11	TRUE
15873_5#68	16399_7#11	4	82	85	11711	11711	13	13	P	P	-16.148	-16.148	13.1677	13.1677	3	3	2009-02-02	2009-11-05	19/11/08	29/01/09	GPSC75	P82_13_ST11711	P85_13_ST11711	11	15	FALSE
15873_5#71	16399_7#75	4	84	84	10618	10618	15A	15A	P	P	-16.148	-16.148	13.1677	13.1677	3	3	16/02/09	25/05/09	20/01/09	20/01/09	GPSC75	P84_15A_ST10618	P84_15A_ST10618	5	19	TRUE
15873_5#71	17428_8#134	4	84	84	10618	10618	15A	15A	P	P	-16.148	-16.148	13.1677	13.1677	3	3	16/02/09	2009-08-06	20/01/09	20/01/09	GPSC75	P84_15A_ST10618	P84_15A_ST10618	5	21	TRUE
16399_7#11	17428_8#156	4	85	85	11711	11711	13	13	P	P	-16.148	-16.148	13.1677	13.1677	3	3	2009-11-05	20/07/09	29/01/09	29/01/09	GPSC75	P85_13_ST11711	P85_13_ST11711	15	25	TRUE
16399_7#11	17428_8#167	4	85	42	11711	11711	13	13	P	HH	-16.148	-16.3801	13.1677	13.2444	3	1	2009-11-05	2009-05-08	29/01/09	2009-02-02	GPSC75	P85_13_ST11711	HH42_13_ST11711	15	27	FALSE
16399_7#75	17794_8#12	4	84	40	10618	10618	15A	15A	P	HH	-16.148	-16.3801	13.1677	13.2444	3	1	25/05/09	18/03/09	20/01/09	18/12/08	GPSC75	P84_15A_ST10618	HH40_15A_ST10618	19	13	FALSE
17428_8#134	17794_8#12	4	84	40	10618	10618	15A	15A	P	HH	-16.148	-16.3801	13.1677	13.2444	3	1	2009-08-06	18/03/09	20/01/09	18/12/08	GPSC75	P84_15A_ST10618	HH40_15A_ST10618	21	13	FALSE
17428_8#144	19183_3#22	4	68	68	917	917	15A	15A	M	M	-16.2288	-16.2288	13.2323	13.2323	3	3	2009-01-07	17/06/09	28/12/08	28/12/08	GPSC75	M68_15A_ST917	M68_15A_ST917	27	25	TRUE
17794_7#127	19183_3#22	4	68	68	917	917	15A	15A	M	M	-16.2288	-16.2288	13.2323	13.2323	3	3	21/10/09	17/06/09	28/12/08	28/12/08	GPSC75	M68_15A_ST917	M68_15A_ST917	43	25	TRUE
17794_8#103	19183_3#22	4	68	68	917	917	15A	15A	M	M	-16.2288	-16.2288	13.2323	13.2323	3	3	26/08/09	17/06/09	28/12/08	28/12/08	GPSC75	M68_15A_ST917	M68_15A_ST917	35	25	TRUE
17428_8#156	21485_1#148	4	85	85	11711	11711	13	13	P	P	-16.148	-16.148	13.1677	13.1677	3	3	20/07/09	27/04/09	29/01/09	29/01/09	GPSC75	P85_13_ST11711	P85_13_ST11711	25	13	TRUE
17428_8#167	21485_1#148	4	42	85	11711	11711	13	13	HH	P	-16.3801	-16.148	13.2444	13.1677	1	3	2009-05-08	27/04/09	2009-02-02	29/01/09	GPSC75	HH42_13_ST11711	P85_13_ST11711	27	13	FALSE
16399_7#31	16399_7#33	4	8	8	5103	5103	21	21	D	D	-16.2129	-16.2129	13.2494	13.2494	3	3	22/07/09	2009-09-07	2009-01-02	2009-01-02	GPSC77	D8_21_ST5103	D8_21_ST5103	25	23	TRUE
16399_7#31	16399_7#47	4	8	8	5103	5103	21	21	D	D	-16.2129	-16.2129	13.2494	13.2494	3	3	22/07/09	2009-10-06	2009-01-02	2009-01-02	GPSC77	D8_21_ST5103	D8_21_ST5103	25	19	TRUE
16399_7#33	16399_7#47	4	8	8	5103	5103	21	21	D	D	-16.2129	-16.2129	13.2494	13.2494	3	3	2009-09-07	2009-10-06	2009-01-02	2009-01-02	GPSC77	D8_21_ST5103	D8_21_ST5103	23	19	TRUE
14520_7#15	14520_7#61	4	43	46	5706	5706	23B	23B	HH	HH	-16.3801	-16.3801	13.2444	13.2444	1	1	25/03/09	2009-01-07	2009-07-03	22/03/09	GPSC81	HH43_23B_ST5706	HH46_23B_ST5706	3	15	FALSE
14520_7#26	14520_7#62	4	44	44	5706	5706	23B	23B	HH	HH	-16.3801	-16.3801	13.2444	13.2444	1	1	2009-10-06	15/04/09	16/03/09	16/03/09	GPSC81	HH44_23B_ST5706	HH44_23B_ST5706	13	5	TRUE
14520_7#62	14520_7#92	4	44	44	5706	5706	23B	23B	HH	HH	-16.3801	-16.3801	13.2444	13.2444	1	1	15/04/09	2009-01-04	16/03/09	16/03/09	GPSC81	HH44_23B_ST5706	HH44_23B_ST5706	5	3	TRUE
14520_7#62	15531_4#77	4	44	44	5706	5706	23B	23B	HH	HH	-16.3801	-16.3801	13.2444	13.2444	1	1	15/04/09	13/05/09	16/03/09	16/03/09	GPSC81	HH44_23B_ST5706	HH44_23B_ST5706	5	9	TRUE
15531_4#48	15873_2#28	4	31	32	5706	5706	23B	23B	FF	FF	-15.9969	-15.9969	13.2681	13.2681	1	1	2009-11-05	2009-12-10	2008-06-12	19/12/08	GPSC81	FF31_23B_ST5706	FF32_23B_ST5706	23	43	FALSE
15531_4#49	15873_2#28	4	33	32	5706	5706	23B	23B	FF	FF	-15.9969	-15.9969	13.2681	13.2681	1	1	15/06/09	2009-12-10	22/01/09	19/12/08	GPSC81	FF33_23B_ST5706	FF32_23B_ST5706	21	43	FALSE
15531_4#80	15873_2#28	4	55	32	5706	5706	23B	23B	II	FF	-16.0737	-15.9969	13.242	13.2681	1	1	22/06/09	2009-12-10	15/03/09	19/12/08	GPSC81	II55_23B_ST5706	FF32_23B_ST5706	15	43	FALSE
15873_4#79	15873_5#70	4	35	73	5706	5706	23B	23B	GG	MM	-16.0404	-16.0152	13.2421	13.2546	1	2	2009-05-01	22/12/08	2008-05-12	2008-06-12	GPSC81	GG35_23B_ST5706	MM73_23B_ST5706	5	3	FALSE
16399_6#2	16399_6#65	4	92	92	5706	5706	23B	23B	RR	RR	-16.0145	-16.0145	13.2792	13.2792	2	2	16/03/09	30/03/09	17/02/09	17/02/09	GPSC81	RR92_23B_ST5706	RR92_23B_ST5706	5	7	TRUE
14520_7#15	17428_8#112	4	43	41	5706	5706	23B	23B	HH	HH	-16.3801	-16.3801	13.2444	13.2444	1	1	25/03/09	2009-09-09	2009-07-03	2009-01-10	GPSC81	HH43_23B_ST5706	HH41_23B_ST5706	3	35	FALSE
14520_7#61	17428_8#112	4	46	41	5706	5706	23B	23B	HH	HH	-16.3801	-16.3801	13.2444	13.2444	1	1	2009-01-07	2009-09-09	22/03/09	2009-01-10	GPSC81	HH46_23B_ST5706	HH41_23B_ST5706	15	35	FALSE
16399_5#39	17428_8#155	4	92	92	5706	5706	23B	23B	RR	RR	-16.0145	-16.0145	13.2792	13.2792	2	2	2009-11-05	2009-08-06	17/02/09	17/02/09	GPSC81	RR92_23B_ST5706	RR92_23B_ST5706	13	17	TRUE
16399_7#38	17428_8#155	4	92	92	5706	5706	23B	23B	RR	RR	-16.0145	-16.0145	13.2792	13.2792	2	2	25/05/09	2009-08-06	17/02/09	17/02/09	GPSC81	RR92_23B_ST5706	RR92_23B_ST5706	15	17	TRUE
15873_4#69	17428_8#158	4	73	73	5706	5706	23B	23B	MM	MM	-16.0152	-16.0152	13.2546	13.2546	2	2	19/01/09	23/11/09	2008-06-12	2008-06-12	GPSC81	MM73_23B_ST5706	MM73_23B_ST5706	7	52	TRUE
14520_7#62	17428_8#178	4	44	44	5706	5706	23B	23B	HH	HH	-16.3801	-16.3801	13.2444	13.2444	1	1	15/04/09	27/05/09	16/03/09	16/03/09	GPSC81	HH44_23B_ST5706	HH44_23B_ST5706	5	11	TRUE
16399_5#40	17428_8#180	4	11	11	5706	5706	23B	23B	D	D	-16.2129	-16.2129	13.2494	13.2494	3	3	13/05/09	27/05/09	2009-02-03	2009-02-03	GPSC81	D11_23B_ST5706	D11_23B_ST5706	11	13	TRUE
14520_5#88	19183_3#12	4	83	83	5511	5511	23B	23B	P	P	-16.148	-16.148	13.1677	13.1677	3	3	2009-06-07	2009-12-05	17/01/09	17/01/09	GPSC81	P83_23B_ST5511	P83_23B_ST5511	25	17	TRUE
16399_5#47	19183_3#19	4	11	11	5706	5706	23B	23B	D	D	-16.2129	-16.2129	13.2494	13.2494	3	3	15/04/09	24/06/09	2009-02-03	2009-02-03	GPSC81	D11_23B_ST5706	D11_23B_ST5706	7	17	TRUE
16399_5#40	19183_3#23	4	11	11	5706	5706	23B	23B	D	D	-16.2129	-16.2129	13.2494	13.2494	3	3	13/05/09	2009-10-06	2009-02-03	2009-02-03	GPSC81	D11_23B_ST5706	D11_23B_ST5706	11	15	TRUE
16399_5#47	21523_1#84	4	11	11	5706	5706	23B	23B	D	D	-16.2129	-16.2129	13.2494	13.2494	3	3	15/04/09	22/07/09	2009-02-03	2009-02-03	GPSC81	D11_23B_ST5706	D11_23B_ST5706	7	21	TRUE
19183_3#19	21523_1#84	4	11	11	5706	5706	23B	23B	D	D	-16.2129	-16.2129	13.2494	13.2494	3	3	24/06/09	22/07/09	2009-02-03	2009-02-03	GPSC81	D11_23B_ST5706	D11_23B_ST5706	17	21	TRUE
14520_5#53	17794_8#88	4	74	78	344	344	NT	NT	MM	N	-16.0152	-16.181	13.2546	13.1916	2	3	14/09/09	23/09/09	15/01/09	23/01/09	GPSC84	MM74_NT_ST344	N78_NT_ST344	35	35	FALSE
14520_5#63	14520_6#3	4	95	93	4108	4108	9L	9L	RR	RR	-16.0145	-16.0145	13.2792	13.2792	2	2	2009-10-08	15/02/10	2009-07-04	28/02/09	GPSC88	RR95_9L_ST4108	RR93_9L_ST4108	19	52	FALSE
14520_5#27	14520_6#5	4	95	95	4108	4108	9L	9L	RR	RR	-16.0145	-16.0145	13.2792	13.2792	2	2	2009-07-09	2009-07-12	2009-07-04	2009-07-04	GPSC88	RR95_9L_ST4108	RR95_9L_ST4108	23	35	TRUE
16399_5#23	16399_6#20	4	73	73	11705	12799	9L	9L	MM	MM	-16.0152	-16.0152	13.2546	13.2546	2	2	16/03/09	14/04/09	2008-06-12	2008-06-12	GPSC88	MM73_9L_ST11705	MM73_9L_ST12799	15	19	FALSE
16399_5#23	16399_7#22	4	73	73	11705	11705	9L	9L	MM	MM	-16.0152	-16.0152	13.2546	13.2546	2	2	16/03/09	2009-02-02	2008-06-12	2008-06-12	GPSC88	MM73_9L_ST11705	MM73_9L_ST11705	15	9	TRUE
16399_6#20	16399_7#22	4	73	73	12799	11705	9L	9L	MM	MM	-16.0152	-16.0152	13.2546	13.2546	2	2	14/04/09	2009-02-02	2008-06-12	2008-06-12	GPSC88	MM73_9L_ST12799	MM73_9L_ST11705	19	9	FALSE
14520_5#51	17794_7#103	4	95	93	4108	4108	9L	9L	RR	RR	-16.0145	-16.0145	13.2792	13.2792	2	2	24/08/09	22/06/09	2009-07-04	28/02/09	GPSC88	RR95_9L_ST4108	RR93_9L_ST4108	21	17	FALSE
16399_7#14	17794_7#103	4	93	93	4108	4108	9L	9L	RR	RR	-16.0145	-16.0145	13.2792	13.2792	2	2	21/12/09	22/06/09	28/02/09	28/02/09	GPSC88	RR93_9L_ST4108	RR93_9L_ST4108	43	17	TRUE
17794_7#103	17794_7#182	4	93	95	4108	4108	9L	9L	RR	RR	-16.0145	-16.0145	13.2792	13.2792	2	2	22/06/09	15/06/09	28/02/09	2009-07-04	GPSC88	RR93_9L_ST4108	RR95_9L_ST4108	17	11	FALSE
16399_7#53	17428_8#186	4	17	65	8958	8958	40	40	E	LL	-16.2467	-15.9859	13.2793	13.2842	3	2	18/02/09	22/06/09	2009-01-01	15/01/09	GPSC91	E17_40_ST8958	LL65_40_ST8958	7	23	FALSE
16399_7#53	21523_1#119	4	17	17	8958	8958	40	40	E	E	-16.2467	-16.2467	13.2793	13.2793	3	3	18/02/09	15/04/09	2009-01-01	2009-01-01	GPSC91	E17_40_ST8958	E17_40_ST8958	7	15	TRUE
15873_3#14	16399_6#43	5	30	27	63	63	14	14	EE	EE	-16.2425	-16.2425	13.2276	13.2276	1	1	2009-08-04	15/04/09	25/03/09	22/12/08	GPSC10	EE30_14_ST63	EE27_14_ST63	3	17	FALSE
17794_7#105	17794_8#6	5	65	65	241	241	18A	18A	LL	LL	-15.9859	-15.9859	13.2842	13.2842	2	2	25/05/09	27/04/09	15/01/09	15/01/09	GPSC103	LL65_18A_ST241	LL65_18A_ST241	19	15	TRUE
17794_7#3	17794_8#6	5	65	65	241	241	18A	18A	LL	LL	-15.9859	-15.9859	13.2842	13.2842	2	2	16/03/09	27/04/09	15/01/09	15/01/09	GPSC103	LL65_18A_ST241	LL65_18A_ST241	9	15	TRUE
14520_4#87	14520_5#21	5	97	97	915	915	14	14	SS	SS	-16.0828	-16.0828	13.2395	13.2395	2	2	2009-03-08	20/07/09	2009-03-02	2009-03-02	GPSC118	SS97_14_ST915	SS97_14_ST915	27	25	TRUE
14520_5#21	15873_2#1	5	97	74	915	915	14	14	SS	MM	-16.0828	-16.0152	13.2395	13.2546	2	2	20/07/09	14/04/09	2009-03-02	15/01/09	GPSC118	SS97_14_ST915	MM74_14_ST915	25	13	FALSE
14520_4#87	15873_2#50	5	97	97	915	915	14	14	SS	SS	-16.0828	-16.0828	13.2395	13.2395	2	2	2009-03-08	27/04/09	2009-03-02	2009-03-02	GPSC118	SS97_14_ST915	SS97_14_ST915	27	13	TRUE
15873_2#1	15873_2#50	5	74	97	915	915	14	14	MM	SS	-16.0152	-16.0828	13.2546	13.2395	2	2	14/04/09	27/04/09	15/01/09	2009-03-02	GPSC118	MM74_14_ST915	SS97_14_ST915	13	13	FALSE
14520_5#21	15873_3#33	5	97	97	915	915	14	14	SS	SS	-16.0828	-16.0828	13.2395	13.2395	2	2	20/07/09	30/03/09	2009-03-02	2009-03-02	GPSC118	SS97_14_ST915	SS97_14_ST915	25	9	TRUE
15873_2#50	15873_3#33	5	97	97	915	915	14	14	SS	SS	-16.0828	-16.0828	13.2395	13.2395	2	2	27/04/09	30/03/09	2009-03-02	2009-03-02	GPSC118	SS97_14_ST915	SS97_14_ST915	13	9	TRUE
16399_5#64	16399_5#78	5	49	49	915	915	14	14	II	II	-16.0737	-16.0737	13.242	13.242	1	1	16/02/09	2009-02-03	18/01/09	18/01/09	GPSC118	II49_14_ST915	II49_14_ST915	5	7	TRUE
16399_5#74	16399_6#57	5	49	49	915	915	14	14	II	II	-16.0737	-16.0737	13.242	13.242	1	1	16/03/09	14/04/09	18/01/09	18/01/09	GPSC118	II49_14_ST915	II49_14_ST915	9	13	TRUE
15873_3#33	17428_8#151	5	97	97	915	915	14	14	SS	SS	-16.0828	-16.0828	13.2395	13.2395	2	2	30/03/09	2009-06-07	2009-03-02	2009-03-02	GPSC118	SS97_14_ST915	SS97_14_ST915	9	23	TRUE
16399_5#1	17428_8#151	5	97	97	915	915	14	14	SS	SS	-16.0828	-16.0828	13.2395	13.2395	2	2	25/05/09	2009-06-07	2009-03-02	2009-03-02	GPSC118	SS97_14_ST915	SS97_14_ST915	17	23	TRUE
16399_6#19	17428_8#151	5	97	97	915	915	14	14	SS	SS	-16.0828	-16.0828	13.2395	13.2395	2	2	2009-11-05	2009-06-07	2009-03-02	2009-03-02	GPSC118	SS97_14_ST915	SS97_14_ST915	15	23	TRUE
14520_7#43	21523_1#122	5	27	97	915	915	14	14	EE	SS	-16.2425	-16.0828	13.2276	13.2395	1	2	18/02/09	16/02/09	22/12/08	2009-03-02	GPSC118	EE27_14_ST915	SS97_14_ST915	9	3	FALSE
15873_2#54	21523_1#122	5	97	97	915	915	14	14	SS	SS	-16.0828	-16.0828	13.2395	13.2395	2	2	16/04/09	16/02/09	2009-03-02	2009-03-02	GPSC118	SS97_14_ST915	SS97_14_ST915	11	3	TRUE
14520_7#51	14520_7#53	5	36	36	4039	4039	6B	6B	GG	GG	-16.0404	-16.0404	13.2421	13.2421	1	1	2009-04-05	20/04/09	20/02/09	20/02/09	GPSC12	GG36_6B_ST4039	GG36_6B_ST4039	11	9	TRUE
16399_5#66	16399_6#41	5	90	34	11700	11700	6A	6A	RR	GG	-16.0145	-16.0404	13.2792	13.2421	2	1	2009-09-03	2009-04-05	2009-06-02	2008-01-11	GPSC12	RR90_6A_ST11700	GG34_6A_ST11700	5	27	FALSE
16399_6#21	16399_6#41	5	90	34	11700	11700	6A	6A	RR	GG	-16.0145	-16.0404	13.2792	13.2421	2	1	2009-06-04	2009-04-05	2009-06-02	2008-01-11	GPSC12	RR90_6A_ST11700	GG34_6A_ST11700	9	27	FALSE
16399_6#29	16399_6#41	5	90	34	11700	11700	6A	6A	RR	GG	-16.0145	-16.0404	13.2792	13.2421	2	1	23/03/09	2009-04-05	2009-06-02	2008-01-11	GPSC12	RR90_6A_ST11700	GG34_6A_ST11700	7	27	FALSE
16399_5#51	17794_8#80	5	90	90	11700	11700	6A	6A	RR	RR	-16.0145	-16.0145	13.2792	13.2792	2	2	18/05/09	15/06/09	2009-06-02	2009-06-02	GPSC12	RR90_6A_ST11700	RR90_6A_ST11700	15	19	TRUE
19183_3#7	21523_1#161	5	80	80	8052	8052	6B	6B	OO	OO	-16.0614	-16.0614	13.1668	13.1668	2	2	24/08/09	19/10/09	19/02/09	19/02/09	GPSC12	OO80_6B_ST8052	OO80_6B_ST8052	27	35	TRUE
16399_6#41	21523_1#85	5	34	81	11700	11700	6A	6A	GG	OO	-16.0404	-16.0614	13.2421	13.1668	1	2	2009-04-05	13/07/09	2008-01-11	2009-02-04	GPSC12	GG34_6A_ST11700	OO81_6A_ST11700	27	15	FALSE
14520_5#62	15873_3#51	5	22	22	11756	11756	38	38	E	E	-16.2467	-16.2467	13.2793	13.2793	3	3	2009-08-07	24/06/09	2009-02-03	2009-02-03	GPSC125	E22_38_ST11756	E22_38_ST11756	19	17	TRUE
15873_3#36	15873_3#51	5	22	22	11756	11756	38	38	E	E	-16.2467	-16.2467	13.2793	13.2793	3	3	2009-10-06	24/06/09	2009-02-03	2009-02-03	GPSC125	E22_38_ST11756	E22_38_ST11756	15	17	TRUE
15873_2#49	15873_2#7	5	77	76	4029	4029	19A	19A	N	N	-16.181	-16.181	13.1916	13.1916	3	3	28/10/09	18/02/09	2009-03-01	18/12/08	GPSC137	N77_19A_ST4029	N76_19A_ST4029	43	9	FALSE
15873_2#18	15873_2#79	5	76	76	4029	4029	19A	19A	N	N	-16.181	-16.181	13.1916	13.1916	3	3	2009-04-02	18/03/09	18/12/08	18/12/08	GPSC137	N76_19A_ST4029	N76_19A_ST4029	7	13	TRUE
15873_2#48	15873_2#79	5	76	76	4029	4029	19A	19A	N	N	-16.181	-16.181	13.1916	13.1916	3	3	2009-10-06	18/03/09	18/12/08	18/12/08	GPSC137	N76_19A_ST4029	N76_19A_ST4029	25	13	TRUE
15873_2#18	15873_3#2	5	76	76	4029	4029	19A	19A	N	N	-16.181	-16.181	13.1916	13.1916	3	3	2009-04-02	24/06/09	18/12/08	18/12/08	GPSC137	N76_19A_ST4029	N76_19A_ST4029	7	27	TRUE
15873_2#48	15873_3#2	5	76	76	4029	4029	19A	19A	N	N	-16.181	-16.181	13.1916	13.1916	3	3	2009-10-06	24/06/09	18/12/08	18/12/08	GPSC137	N76_19A_ST4029	N76_19A_ST4029	25	27	TRUE
15873_2#48	15873_3#45	5	76	76	4029	4029	19A	19A	N	N	-16.181	-16.181	13.1916	13.1916	3	3	2009-10-06	2009-04-03	18/12/08	18/12/08	GPSC137	N76_19A_ST4029	N76_19A_ST4029	25	11	TRUE
15873_2#6	15873_3#45	5	76	76	4029	4029	19A	19A	N	N	-16.181	-16.181	13.1916	13.1916	3	3	14/10/09	2009-04-03	18/12/08	18/12/08	GPSC137	N76_19A_ST4029	N76_19A_ST4029	43	11	TRUE
15873_2#7	15873_3#45	5	76	76	4029	4029	19A	19A	N	N	-16.181	-16.181	13.1916	13.1916	3	3	18/02/09	2009-04-03	18/12/08	18/12/08	GPSC137	N76_19A_ST4029	N76_19A_ST4029	9	11	TRUE
15873_3#45	16399_5#56	5	76	76	4029	4029	19A	19A	N	N	-16.181	-16.181	13.1916	13.1916	3	3	2009-04-03	13/05/09	18/12/08	18/12/08	GPSC137	N76_19A_ST4029	N76_19A_ST4029	11	21	TRUE
14520_4#19	17794_7#125	5	76	6	4029	4029	19A	19A	N	D	-16.181	-16.2129	13.1916	13.2494	3	3	21/01/09	29/04/09	18/12/08	20/01/09	GPSC137	N76_19A_ST4029	D6_19A_ST4029	5	15	FALSE
16453_2#42	17794_7#125	5	94	6	4029	4029	19A	19A	RR	D	-16.0145	-16.2129	13.2792	13.2494	2	3	2009-10-08	29/04/09	22/03/09	20/01/09	GPSC137	RR94_19A_ST4029	D6_19A_ST4029	21	15	FALSE
14520_4#19	17794_7#2	5	76	89	4029	4029	19A	19A	N	RR	-16.181	-16.0145	13.1916	13.2792	3	2	21/01/09	2009-07-09	18/12/08	2009-11-01	GPSC137	N76_19A_ST4029	RR89_19A_ST4029	5	35	FALSE
15873_2#55	15873_3#7	5	101	101	6040	6040	39	39	T	T	-16.1211	-16.1211	13.2413	13.2413	3	3	2009-09-02	2009-09-03	27/12/08	27/12/08	GPSC138	T101_39_ST6040	T101_39_ST6040	7	11	TRUE
15873_3#7	15873_5#27	5	101	101	6040	6040	39	39	T	T	-16.1211	-16.1211	13.2413	13.2413	3	3	2009-09-03	24/08/09	27/12/08	27/12/08	GPSC138	T101_39_ST6040	T101_39_ST6040	11	35	TRUE
15873_3#7	16399_6#80	5	101	101	6040	6040	39	39	T	T	-16.1211	-16.1211	13.2413	13.2413	3	3	2009-09-03	2009-06-04	27/12/08	27/12/08	GPSC138	T101_39_ST6040	T101_39_ST6040	11	15	TRUE
15531_4#66	16399_7#44	5	56	68	2169	2169	21	21	II	M	-16.0737	-16.2288	13.242	13.2323	1	3	25/05/09	22/04/09	17/03/09	28/12/08	GPSC180	II56_21_ST2169	M68_21_ST2169	11	17	FALSE
16399_5#6	17794_8#8	5	68	72	2169	2169	21	21	M	M	-16.2288	-16.2288	13.2323	13.2323	3	3	2009-09-04	2009-07-05	28/12/08	24/03/09	GPSC180	M68_21_ST2169	M72_21_ST2169	15	7	FALSE
15531_4#66	21523_1#101	5	56	69	2169	2169	21	21	II	M	-16.0737	-16.2288	13.242	13.2323	1	3	25/05/09	25/02/09	17/03/09	2009-08-01	GPSC180	II56_21_ST2169	M69_21_ST2169	11	7	FALSE
16399_6#50	21523_1#101	5	68	69	2169	2169	21	21	M	M	-16.2288	-16.2288	13.2323	13.2323	3	3	2009-07-05	25/02/09	28/12/08	2009-08-01	GPSC180	M68_21_ST2169	M69_21_ST2169	19	7	FALSE
15378_2#23	16399_7#16	5	14	21	989	989	12F	12F	DD	E	-16.0075	-16.2467	13.1865	13.2793	1	3	14/04/09	23/04/09	17/01/09	2009-10-02	GPSC22	DD14_12F_ST989	E21_12F_ST989	13	11	FALSE
14520_4#43	14520_4#9	5	61	61	5902	5902	11A	11A	JJ	JJ	-16.3435	-16.3435	13.1934	13.1934	2	2	25/03/09	2009-06-05	2009-05-03	2009-05-03	GPSC24	JJ61_11A_ST5902	JJ61_11A_ST5902	3	9	TRUE
14520_5#24	15873_4#75	5	61	57	5902	5902	11A	11A	JJ	JJ	-16.3435	-16.3435	13.1934	13.1934	2	2	30/12/09	2009-11-02	2009-05-03	17/11/08	GPSC24	JJ61_11A_ST5902	JJ57_11A_ST5902	43	13	FALSE
14520_4#43	15873_4#81	5	61	57	5902	5902	11A	11A	JJ	JJ	-16.3435	-16.3435	13.1934	13.1934	2	2	25/03/09	31/12/08	2009-05-03	17/11/08	GPSC24	JJ61_11A_ST5902	JJ57_11A_ST5902	3	7	FALSE
15873_4#76	16399_6#3	5	57	57	5902	5902	11A	11A	JJ	JJ	-16.3435	-16.3435	13.1934	13.1934	2	2	17/12/08	25/02/09	17/11/08	17/11/08	GPSC24	JJ57_11A_ST5902	JJ57_11A_ST5902	5	15	TRUE
14520_4#43	16399_7#73	5	61	61	5902	5902	11A	11A	JJ	JJ	-16.3435	-16.3435	13.1934	13.1934	2	2	25/03/09	2009-09-09	2009-05-03	2009-05-03	GPSC24	JJ61_11A_ST5902	JJ61_11A_ST5902	3	27	TRUE
14520_5#35	17428_8#141	5	19	19	5902	5902	11A	11A	E	E	-16.2467	-16.2467	13.2793	13.2793	3	3	23/09/09	2009-01-07	22/01/09	22/01/09	GPSC24	E19_11A_ST5902	E19_11A_ST5902	35	23	TRUE
14520_4#9	17794_7#101	5	61	61	5902	5902	11A	11A	JJ	JJ	-16.3435	-16.3435	13.1934	13.1934	2	2	2009-06-05	2009-01-07	2009-05-03	2009-05-03	GPSC24	JJ61_11A_ST5902	JJ61_11A_ST5902	9	17	TRUE
15873_4#81	17794_7#101	5	57	61	5902	5902	11A	11A	JJ	JJ	-16.3435	-16.3435	13.1934	13.1934	2	2	31/12/08	2009-01-07	17/11/08	2009-05-03	GPSC24	JJ57_11A_ST5902	JJ61_11A_ST5902	7	17	FALSE
16399_7#73	17794_7#101	5	61	61	5902	5902	11A	11A	JJ	JJ	-16.3435	-16.3435	13.1934	13.1934	2	2	2009-09-09	2009-01-07	2009-05-03	2009-05-03	GPSC24	JJ61_11A_ST5902	JJ61_11A_ST5902	27	17	TRUE
14520_4#9	17794_7#137	5	61	99	5902	5902	11A	11A	JJ	SS	-16.3435	-16.0828	13.1934	13.2395	2	2	2009-06-05	18/05/09	2009-05-03	2009-08-03	GPSC24	JJ61_11A_ST5902	SS99_11A_ST5902	9	11	FALSE
15873_4#81	17794_7#137	5	57	99	5902	5902	11A	11A	JJ	SS	-16.3435	-16.0828	13.1934	13.2395	2	2	31/12/08	18/05/09	17/11/08	2009-08-03	GPSC24	JJ57_11A_ST5902	SS99_11A_ST5902	7	11	FALSE
16399_7#73	17794_7#137	5	61	99	5902	5902	11A	11A	JJ	SS	-16.3435	-16.0828	13.1934	13.2395	2	2	2009-09-09	18/05/09	2009-05-03	2009-08-03	GPSC24	JJ61_11A_ST5902	SS99_11A_ST5902	27	11	FALSE
16399_7#79	17794_8#11	5	61	61	5902	12309	11A	11A	JJ	JJ	-16.3435	-16.3435	13.1934	13.1934	2	2	17/06/09	2009-12-08	2009-05-03	2009-05-03	GPSC24	JJ61_11A_ST5902	JJ61_11A_ST12309	15	23	FALSE
14520_4#32	14520_7#41	5	53	53	4038	4038	34	34	II	II	-16.0737	-16.0737	13.242	13.242	1	1	27/04/09	16/03/09	16/02/09	16/02/09	GPSC25	II53_34_ST4038	II53_34_ST4038	11	5	TRUE
14520_4#32	14520_7#60	5	53	53	4038	4038	34	34	II	II	-16.0737	-16.0737	13.242	13.242	1	1	27/04/09	2009-06-07	16/02/09	16/02/09	GPSC25	II53_34_ST4038	II53_34_ST4038	11	21	TRUE
14520_7#34	15531_5#44	5	46	53	4038	4038	34	34	HH	II	-16.3801	-16.0737	13.2444	13.242	1	1	2009-06-05	2009-10-06	22/03/09	16/02/09	GPSC25	HH46_34_ST4038	II53_34_ST4038	7	17	FALSE
15378_2#45	15531_5#44	5	53	53	4038	4038	34	34	II	II	-16.0737	-16.0737	13.242	13.242	1	1	30/03/09	2009-10-06	16/02/09	16/02/09	GPSC25	II53_34_ST4038	II53_34_ST4038	7	17	TRUE
14520_7#48	16399_5#43	5	54	17	1778	1778	34	34	II	E	-16.0737	-16.2467	13.242	13.2793	1	3	23/02/09	24/06/09	19/02/09	2009-01-01	GPSC25	II54_34_ST1778	E17_34_ST1778	1	25	FALSE
15531_4#84	16399_6#33	5	40	66	1778	1778	34	34	HH	LL	-16.3801	-15.9859	13.2444	13.2842	1	2	29/04/09	2009-09-03	18/12/08	22/01/09	GPSC25	HH40_34_ST1778	LL66_34_ST1778	19	7	FALSE
16399_5#22	16399_6#33	5	66	66	1778	1778	34	34	LL	LL	-15.9859	-15.9859	13.2842	13.2842	2	2	2009-09-02	2009-09-03	22/01/09	22/01/09	GPSC25	LL66_34_ST1778	LL66_34_ST1778	3	7	TRUE
15873_4#72	16399_6#64	5	66	66	1778	1778	34	34	LL	LL	-15.9859	-15.9859	13.2842	13.2842	2	2	26/01/09	23/03/09	22/01/09	22/01/09	GPSC25	LL66_34_ST1778	LL66_34_ST1778	1	9	TRUE
16399_6#33	16399_6#64	5	66	66	1778	1778	34	34	LL	LL	-15.9859	-15.9859	13.2842	13.2842	2	2	2009-09-03	23/03/09	22/01/09	22/01/09	GPSC25	LL66_34_ST1778	LL66_34_ST1778	7	9	TRUE
14520_7#22	16453_2#41	5	33	91	1778	1778	34	34	FF	RR	-15.9969	-16.0145	13.2681	13.2792	1	2	23/02/09	20/04/09	22/01/09	2009-07-02	GPSC25	FF33_34_ST1778	RR91_34_ST1778	5	11	FALSE
16453_2#14	16453_2#41	5	60	91	1778	1778	34	34	JJ	RR	-16.3435	-16.0145	13.1934	13.2792	2	2	23/02/09	20/04/09	19/02/09	2009-07-02	GPSC25	JJ60_34_ST1778	RR91_34_ST1778	1	11	FALSE
14520_4#12	16453_2#59	5	9	5	7319	7319	34	34	D	D	-16.2129	-16.2129	13.2494	13.2494	3	3	22/04/09	15/04/09	2009-06-02	23/12/08	GPSC25	D9_34_ST7319	D5_34_ST7319	11	17	FALSE
14520_4#8	17428_8#120	5	9	5	7319	7319	34	34	D	D	-16.2129	-16.2129	13.2494	13.2494	3	3	2009-01-07	24/06/09	2009-06-02	23/12/08	GPSC25	D9_34_ST7319	D5_34_ST7319	21	27	FALSE
16453_2#59	17428_8#120	5	5	5	7319	7319	34	34	D	D	-16.2129	-16.2129	13.2494	13.2494	3	3	15/04/09	24/06/09	23/12/08	23/12/08	GPSC25	D5_34_ST7319	D5_34_ST7319	17	27	TRUE
14520_4#12	17794_7#100	5	9	5	7319	7319	34	34	D	D	-16.2129	-16.2129	13.2494	13.2494	3	3	22/04/09	2009-10-06	2009-06-02	23/12/08	GPSC25	D9_34_ST7319	D5_34_ST7319	11	25	FALSE
17428_8#120	17794_7#100	5	5	5	7319	7319	34	34	D	D	-16.2129	-16.2129	13.2494	13.2494	3	3	24/06/09	2009-10-06	23/12/08	23/12/08	GPSC25	D5_34_ST7319	D5_34_ST7319	27	25	TRUE
16399_6#64	17794_8#119	5	66	66	1778	1778	34	34	LL	LL	-15.9859	-15.9859	13.2842	13.2842	2	2	23/03/09	20/04/09	22/01/09	22/01/09	GPSC25	LL66_34_ST1778	LL66_34_ST1778	9	13	TRUE
14520_4#8	17794_8#89	5	9	29	7319	7319	34	34	D	EE	-16.2129	-16.2425	13.2494	13.2276	3	1	2009-01-07	24/02/10	2009-06-02	2009-05-03	GPSC25	D9_34_ST7319	EE29_34_ST7319	21	52	FALSE
15873_4#78	17794_8#98	5	5	5	7319	7319	34	34	D	D	-16.2129	-16.2129	13.2494	13.2494	3	3	21/01/09	27/05/09	23/12/08	23/12/08	GPSC25	D5_34_ST7319	D5_34_ST7319	5	23	TRUE
16399_6#44	17794_8#98	5	5	5	7319	7319	34	34	D	D	-16.2129	-16.2129	13.2494	13.2494	3	3	2009-02-02	27/05/09	23/12/08	23/12/08	GPSC25	D5_34_ST7319	D5_34_ST7319	7	23	TRUE
17794_8#104	17794_8#98	5	16	5	7319	7319	34	34	E	D	-16.2467	-16.2129	13.2793	13.2494	3	3	26/08/09	27/05/09	28/10/08	23/12/08	GPSC25	E16_34_ST7319	D5_34_ST7319	43	23	FALSE
17794_8#16	17794_8#98	5	5	5	7319	7319	34	34	D	D	-16.2129	-16.2129	13.2494	13.2494	3	3	2009-01-04	27/05/09	23/12/08	23/12/08	GPSC25	D5_34_ST7319	D5_34_ST7319	15	23	TRUE
17794_8#98	19183_3#10	5	5	5	7319	7319	34	34	D	D	-16.2129	-16.2129	13.2494	13.2494	3	3	27/05/09	19/08/09	23/12/08	23/12/08	GPSC25	D5_34_ST7319	D5_34_ST7319	23	35	TRUE
16399_5#22	21523_1#111	5	66	66	1778	1778	34	34	LL	LL	-15.9859	-15.9859	13.2842	13.2842	2	2	2009-09-02	2009-04-05	22/01/09	22/01/09	GPSC25	LL66_34_ST1778	LL66_34_ST1778	3	15	TRUE
17794_8#98	21523_1#87	5	5	5	7319	7319	34	34	D	D	-16.2129	-16.2129	13.2494	13.2494	3	3	27/05/09	18/03/09	23/12/08	23/12/08	GPSC25	D5_34_ST7319	D5_34_ST7319	23	13	TRUE
14520_4#12	21523_1#92	5	9	13	7319	7319	34	34	D	D	-16.2129	-16.2129	13.2494	13.2494	3	3	22/04/09	2009-07-05	2009-06-02	24/03/09	GPSC25	D9_34_ST7319	D13_34_ST7319	11	7	FALSE
15873_4#78	21523_1#92	5	5	13	7319	7319	34	34	D	D	-16.2129	-16.2129	13.2494	13.2494	3	3	21/01/09	2009-07-05	23/12/08	24/03/09	GPSC25	D5_34_ST7319	D13_34_ST7319	5	7	FALSE
16399_6#44	21523_1#92	5	5	13	7319	7319	34	34	D	D	-16.2129	-16.2129	13.2494	13.2494	3	3	2009-02-02	2009-07-05	23/12/08	24/03/09	GPSC25	D5_34_ST7319	D13_34_ST7319	7	7	FALSE
17794_8#104	21523_1#92	5	16	13	7319	7319	34	34	E	D	-16.2467	-16.2129	13.2793	13.2494	3	3	26/08/09	2009-07-05	28/10/08	24/03/09	GPSC25	E16_34_ST7319	D13_34_ST7319	43	7	FALSE
17794_8#16	21523_1#92	5	5	13	7319	7319	34	34	D	D	-16.2129	-16.2129	13.2494	13.2494	3	3	2009-01-04	2009-07-05	23/12/08	24/03/09	GPSC25	D5_34_ST7319	D13_34_ST7319	15	7	FALSE
21523_1#87	21523_1#92	5	5	13	7319	7319	34	34	D	D	-16.2129	-16.2129	13.2494	13.2494	3	3	18/03/09	2009-07-05	23/12/08	24/03/09	GPSC25	D5_34_ST7319	D13_34_ST7319	13	7	FALSE
21523_1#92	21523_1#98	5	13	5	7319	7319	34	34	D	D	-16.2129	-16.2129	13.2494	13.2494	3	3	2009-07-05	29/04/09	24/03/09	23/12/08	GPSC25	D13_34_ST7319	D5_34_ST7319	7	19	FALSE
14520_4#49	16399_7#6	5	75	75	10591	10591	48	48	MM	MM	-16.0152	-16.0152	13.2546	13.2546	2	2	2009-06-04	2009-09-03	27/01/09	27/01/09	GPSC253	MM75_48_ST10591	MM75_48_ST10591	11	7	TRUE
16453_2#52	17794_8#13	5	75	75	10591	10591	48	48	MM	MM	-16.0152	-16.0152	13.2546	13.2546	2	2	2009-01-06	2009-09-02	27/01/09	27/01/09	GPSC253	MM75_48_ST10591	MM75_48_ST10591	19	3	TRUE
17794_7#1	17794_8#13	5	88	75	10591	10591	48	48	RR	MM	-16.0145	-16.0152	13.2792	13.2546	2	2	2009-09-03	2009-09-02	26/12/08	27/01/09	GPSC253	RR88_48_ST10591	MM75_48_ST10591	11	3	FALSE
14520_4#46	14520_4#60	5	23	23	10600	10600	22A	22A	E	E	-16.2467	-16.2467	13.2793	13.2793	3	3	15/07/09	2009-08-04	2009-06-03	2009-06-03	GPSC26	E23_22A_ST10600	E23_22A_ST10600	19	5	TRUE
14520_7#64	15531_4#45	5	44	37	910	910	15B/15C	15B/15C	HH	GG	-16.3801	-16.0404	13.2444	13.2421	1	1	29/04/09	18/05/09	16/03/09	2009-07-03	GPSC26	HH44_15B/15C_ST910	GG37_15B/15C_ST910	7	11	FALSE
16399_5#19	16399_5#20	5	7	17	10600	10600	22A	22A	D	E	-16.2129	-16.2467	13.2494	13.2793	3	3	18/02/09	2009-01-04	18/01/09	2009-01-01	GPSC26	D7_22A_ST10600	E17_22A_ST10600	5	13	FALSE
14520_4#39	16399_5#34	5	3	3	910	910	15B/15C	15B/15C	C	C	-16.1529	-16.1529	13.196	13.196	3	3	2009-02-02	2009-02-03	20/12/08	20/12/08	GPSC26	C3_15B/15C_ST910	C3_15B/15C_ST910	7	11	TRUE
16399_5#20	16399_5#61	5	17	7	10600	10600	22A	22A	E	D	-16.2467	-16.2129	13.2793	13.2494	3	3	2009-01-04	15/04/09	2009-01-01	18/01/09	GPSC26	E17_22A_ST10600	D7_22A_ST10600	13	13	FALSE
16399_5#20	16399_6#67	5	17	24	10600	10600	22A	22A	E	E	-16.2467	-16.2467	13.2793	13.2793	3	3	2009-01-04	2009-01-04	2009-01-01	13/03/09	GPSC26	E17_22A_ST10600	E24_22A_ST10600	13	3	FALSE
14520_4#46	16453_2#22	5	23	23	10600	10600	22A	22A	E	E	-16.2467	-16.2467	13.2793	13.2793	3	3	15/07/09	22/04/09	2009-06-03	2009-06-03	GPSC26	E23_22A_ST10600	E23_22A_ST10600	19	7	TRUE
14520_4#34	16453_2#24	5	3	3	910	910	15B/15C	15B/15C	C	C	-16.1529	-16.1529	13.196	13.196	3	3	16/02/09	22/06/09	20/12/08	20/12/08	GPSC26	C3_15B/15C_ST910	C3_15B/15C_ST910	9	27	TRUE
14520_4#77	16453_2#24	5	3	3	910	910	15B/15C	15B/15C	C	C	-16.1529	-16.1529	13.196	13.196	3	3	17/08/09	22/06/09	20/12/08	20/12/08	GPSC26	C3_15B/15C_ST910	C3_15B/15C_ST910	35	27	TRUE
16399_7#67	16453_2#24	5	3	3	910	910	15B/15C	15B/15C	C	C	-16.1529	-16.1529	13.196	13.196	3	3	27/04/09	22/06/09	20/12/08	20/12/08	GPSC26	C3_15B/15C_ST910	C3_15B/15C_ST910	19	27	TRUE
14520_4#34	16453_2#27	5	3	13	910	910	15B/15C	15B/15C	C	D	-16.1529	-16.2129	13.196	13.2494	3	3	16/02/09	17/06/09	20/12/08	24/03/09	GPSC26	C3_15B/15C_ST910	D13_15B/15C_ST910	9	13	FALSE
16399_7#67	16453_2#27	5	3	13	910	910	15B/15C	15B/15C	C	D	-16.1529	-16.2129	13.196	13.2494	3	3	27/04/09	17/06/09	20/12/08	24/03/09	GPSC26	C3_15B/15C_ST910	D13_15B/15C_ST910	19	13	FALSE
16453_2#24	16453_2#60	5	3	3	910	910	15B/15C	15B/15C	C	C	-16.1529	-16.1529	13.196	13.196	3	3	22/06/09	19/01/09	20/12/08	20/12/08	GPSC26	C3_15B/15C_ST910	C3_15B/15C_ST910	27	5	TRUE
16453_2#27	16453_2#60	5	13	3	910	910	15B/15C	15B/15C	D	C	-16.2129	-16.1529	13.2494	13.196	3	3	17/06/09	19/01/09	24/03/09	20/12/08	GPSC26	D13_15B/15C_ST910	C3_15B/15C_ST910	13	5	FALSE
16453_2#24	17794_7#112	5	3	3	910	910	15B/15C	15B/15C	C	C	-16.1529	-16.1529	13.196	13.196	3	3	22/06/09	30/03/09	20/12/08	20/12/08	GPSC26	C3_15B/15C_ST910	C3_15B/15C_ST910	27	15	TRUE
16453_2#27	17794_7#112	5	13	3	910	910	15B/15C	15B/15C	D	C	-16.2129	-16.1529	13.2494	13.196	3	3	17/06/09	30/03/09	24/03/09	20/12/08	GPSC26	D13_15B/15C_ST910	C3_15B/15C_ST910	13	15	FALSE
16399_7#76	17794_8#82	5	91	59	10600	10600	22A	22A	RR	JJ	-16.0145	-16.3435	13.2792	13.1934	2	2	23/03/09	20/01/10	2009-07-02	31/01/09	GPSC26	RR91_22A_ST10600	JJ59_22A_ST10600	7	52	FALSE
16453_2#15	17794_8#82	5	71	59	10600	10600	22A	22A	M	JJ	-16.2288	-16.3435	13.2323	13.1934	3	2	13/05/09	20/01/10	30/01/09	31/01/09	GPSC26	M71_22A_ST10600	JJ59_22A_ST10600	15	52	FALSE
15531_4#72	17794_8#87	5	47	82	10626	10626	17F	17F	II	P	-16.0737	-16.148	13.242	13.1677	1	3	14/04/09	27/04/09	2008-08-11	19/11/08	GPSC26	II47_17F_ST10626	P82_17F_ST10626	23	23	FALSE
16399_5#19	17794_8#92	5	7	84	10600	10600	22A	22A	D	P	-16.2129	-16.148	13.2494	13.1677	3	3	18/02/09	2009-02-03	18/01/09	20/01/09	GPSC26	D7_22A_ST10600	P84_22A_ST10600	5	7	FALSE
16399_5#61	17794_8#92	5	7	84	10600	10600	22A	22A	D	P	-16.2129	-16.148	13.2494	13.1677	3	3	15/04/09	2009-02-03	18/01/09	20/01/09	GPSC26	D7_22A_ST10600	P84_22A_ST10600	13	7	FALSE
16399_6#31	17794_8#92	5	7	84	10600	10600	22A	22A	D	P	-16.2129	-16.148	13.2494	13.1677	3	3	2009-04-03	2009-02-03	18/01/09	20/01/09	GPSC26	D7_22A_ST10600	P84_22A_ST10600	7	7	FALSE
16399_6#67	17794_8#92	5	24	84	10600	10600	22A	22A	E	P	-16.2467	-16.148	13.2793	13.1677	3	3	2009-01-04	2009-02-03	13/03/09	20/01/09	GPSC26	E24_22A_ST10600	P84_22A_ST10600	3	7	FALSE
14520_6#2	21523_1#140	5	22	20	910	910	15B/15C	15B/15C	E	E	-16.2467	-16.2467	13.2793	13.2793	3	3	17/02/10	2009-02-12	2009-02-03	28/01/09	GPSC26	E22_15B/15C_ST910	E20_15B/15C_ST910	52	43	FALSE
15873_2#8	21523_1#140	5	22	20	910	910	15B/15C	15B/15C	E	E	-16.2467	-16.2467	13.2793	13.2793	3	3	23/12/09	2009-02-12	2009-02-03	28/01/09	GPSC26	E22_15B/15C_ST910	E20_15B/15C_ST910	43	43	FALSE
16399_5#19	21523_1#149	5	7	7	10600	10600	22A	22A	D	D	-16.2129	-16.2129	13.2494	13.2494	3	3	18/02/09	24/06/09	18/01/09	18/01/09	GPSC26	D7_22A_ST10600	D7_22A_ST10600	5	23	TRUE
16399_5#61	21523_1#149	5	7	7	10600	10600	22A	22A	D	D	-16.2129	-16.2129	13.2494	13.2494	3	3	15/04/09	24/06/09	18/01/09	18/01/09	GPSC26	D7_22A_ST10600	D7_22A_ST10600	13	23	TRUE
16399_6#31	21523_1#149	5	7	7	10600	10600	22A	22A	D	D	-16.2129	-16.2129	13.2494	13.2494	3	3	2009-04-03	24/06/09	18/01/09	18/01/09	GPSC26	D7_22A_ST10600	D7_22A_ST10600	7	23	TRUE
16399_6#67	21523_1#149	5	24	7	10600	10600	22A	22A	E	D	-16.2467	-16.2129	13.2793	13.2494	3	3	2009-01-04	24/06/09	13/03/09	18/01/09	GPSC26	E24_22A_ST10600	D7_22A_ST10600	3	23	FALSE
16399_5#20	21523_1#99	5	17	7	10600	10600	22A	22A	E	D	-16.2467	-16.2129	13.2793	13.2494	3	3	2009-01-04	27/05/09	2009-01-01	18/01/09	GPSC26	E17_22A_ST10600	D7_22A_ST10600	13	19	FALSE
17794_8#92	21523_1#99	5	84	7	10600	10600	22A	22A	P	D	-16.148	-16.2129	13.1677	13.2494	3	3	2009-02-03	27/05/09	20/01/09	18/01/09	GPSC26	P84_22A_ST10600	D7_22A_ST10600	7	19	FALSE
21523_1#149	21523_1#99	5	7	7	10600	10600	22A	22A	D	D	-16.2129	-16.2129	13.2494	13.2494	3	3	24/06/09	27/05/09	18/01/09	18/01/09	GPSC26	D7_22A_ST10600	D7_22A_ST10600	23	19	TRUE
16399_5#38	16399_5#54	5	81	62	5521	5521	10A	10A	OO	JJ	-16.0614	-16.3435	13.1668	13.1934	2	2	20/04/09	16/04/09	2009-02-04	13/03/09	GPSC27	OO81_10A_ST5521	JJ62_10A_ST5521	3	5	FALSE
16399_6#15	17794_7#123	5	62	62	5521	5521	10A	10A	JJ	JJ	-16.3435	-16.3435	13.1934	13.1934	2	2	2009-01-04	27/05/09	13/03/09	13/03/09	GPSC27	JJ62_10A_ST5521	JJ62_10A_ST5521	3	11	TRUE
17428_8#146	17794_7#123	5	41	62	5521	5521	10A	10A	HH	JJ	-16.3801	-16.3435	13.2444	13.1934	1	2	15/07/09	27/05/09	2009-01-10	13/03/09	GPSC27	HH41_10A_ST5521	JJ62_10A_ST5521	27	11	FALSE
15873_2#11	17794_7#96	5	46	81	11690	11690	10A	10A	HH	OO	-16.3801	-16.0614	13.2444	13.1668	1	2	18/11/09	24/08/09	22/03/09	2009-02-04	GPSC27	HH46_10A_ST11690	OO81_10A_ST11690	35	21	FALSE
16399_5#27	21523_1#102	5	81	81	11690	11690	10A	10A	OO	OO	-16.0614	-16.0614	13.1668	13.1668	2	2	2009-01-06	18/05/09	2009-02-04	2009-02-04	GPSC27	OO81_10A_ST11690	OO81_10A_ST11690	9	7	TRUE
17794_7#4	21523_1#102	5	81	81	11690	11690	10A	10A	OO	OO	-16.0614	-16.0614	13.1668	13.1668	2	2	2009-04-05	18/05/09	2009-02-04	2009-02-04	GPSC27	OO81_10A_ST11690	OO81_10A_ST11690	5	7	TRUE
17794_7#96	21523_1#102	5	81	81	11690	11690	10A	10A	OO	OO	-16.0614	-16.0614	13.1668	13.1668	2	2	24/08/09	18/05/09	2009-02-04	2009-02-04	GPSC27	OO81_10A_ST11690	OO81_10A_ST11690	21	7	TRUE
17428_8#125	21523_1#103	5	81	81	11690	11690	10A	10A	OO	OO	-16.0614	-16.0614	13.1668	13.1668	2	2	29/06/09	27/06/09	2009-02-04	2009-02-04	GPSC27	OO81_10A_ST11690	OO81_10A_ST11690	13	17	TRUE
19183_3#15	21523_1#103	5	81	81	11690	11690	10A	10A	OO	OO	-16.0614	-16.0614	13.1668	13.1668	2	2	2009-10-08	27/06/09	2009-02-04	2009-02-04	GPSC27	OO81_10A_ST11690	OO81_10A_ST11690	19	17	TRUE
16399_6#15	21523_1#90	5	62	62	5521	5521	10A	10A	JJ	JJ	-16.3435	-16.3435	13.1934	13.1934	2	2	2009-01-04	24/06/09	13/03/09	13/03/09	GPSC27	JJ62_10A_ST5521	JJ62_10A_ST5521	3	15	TRUE
17428_8#146	21523_1#90	5	41	62	5521	5521	10A	10A	HH	JJ	-16.3801	-16.3435	13.2444	13.1934	1	2	15/07/09	24/06/09	2009-01-10	13/03/09	GPSC27	HH41_10A_ST5521	JJ62_10A_ST5521	27	15	FALSE
15378_2#42	21523_1#93	5	46	53	3324	3324	6A	6A	HH	II	-16.3801	-16.0737	13.2444	13.242	1	1	20/05/09	2009-12-05	22/03/09	16/02/09	GPSC31	HH46_6A_ST3324	II53_6A_ST3324	9	13	FALSE
14520_4#18	16399_6#12	5	9	71	10625	10625	20	20	D	M	-16.2129	-16.2288	13.2494	13.2323	3	3	2009-08-04	15/04/09	2009-06-02	30/01/09	GPSC37	D9_20_ST10625	M71_20_ST10625	9	11	FALSE
14520_4#18	16399_6#53	5	9	71	10625	10625	20	20	D	M	-16.2129	-16.2288	13.2494	13.2323	3	3	2009-08-04	2009-01-04	2009-06-02	30/01/09	GPSC37	D9_20_ST10625	M71_20_ST10625	9	9	FALSE
14520_4#18	17428_8#154	5	9	71	10625	10625	20	20	D	M	-16.2129	-16.2288	13.2494	13.2323	3	3	2009-08-04	2009-10-06	2009-06-02	30/01/09	GPSC37	D9_20_ST10625	M71_20_ST10625	9	19	FALSE
16399_6#53	17428_8#169	5	71	71	10625	10625	20	20	M	M	-16.2288	-16.2288	13.2323	13.2323	3	3	2009-01-04	2009-08-07	30/01/09	30/01/09	GPSC37	M71_20_ST10625	M71_20_ST10625	9	23	TRUE
17428_8#169	17794_7#15	5	71	19	10625	10625	20	20	M	E	-16.2288	-16.2467	13.2323	13.2793	3	3	2009-08-07	20/05/09	30/01/09	22/01/09	GPSC37	M71_20_ST10625	E19_20_ST10625	23	17	FALSE
14520_4#18	17794_7#99	5	9	71	10625	10625	20	20	D	M	-16.2129	-16.2288	13.2494	13.2323	3	3	2009-08-04	27/05/09	2009-06-02	30/01/09	GPSC37	D9_20_ST10625	M71_20_ST10625	9	17	FALSE
15873_3#76	17794_8#101	5	83	83	5726	5726	20	20	P	P	-16.148	-16.148	13.1677	13.1677	3	3	2010-06-01	2009-09-11	17/01/09	17/01/09	GPSC37	P83_20_ST5726	P83_20_ST5726	52	43	TRUE
17428_8#169	17794_8#117	5	71	71	10625	10625	20	20	M	M	-16.2288	-16.2288	13.2323	13.2323	3	3	2009-08-07	24/06/09	30/01/09	30/01/09	GPSC37	M71_20_ST10625	M71_20_ST10625	23	21	TRUE
17428_8#169	17794_8#9	5	71	71	10625	10625	20	20	M	M	-16.2288	-16.2288	13.2323	13.2323	3	3	2009-08-07	29/04/09	30/01/09	30/01/09	GPSC37	M71_20_ST10625	M71_20_ST10625	23	13	TRUE
14520_4#18	21523_1#112	5	9	71	10625	10625	20	20	D	M	-16.2129	-16.2288	13.2494	13.2323	3	3	2009-08-04	18/03/09	2009-06-02	30/01/09	GPSC37	D9_20_ST10625	M71_20_ST10625	9	7	FALSE
17428_8#182	21523_1#83	5	71	71	10625	10625	20	20	M	M	-16.2288	-16.2288	13.2323	13.2323	3	3	22/07/09	2009-04-03	30/01/09	30/01/09	GPSC37	M71_20_ST10625	M71_20_ST10625	25	5	TRUE
17794_7#104	21523_1#83	5	71	71	10625	10625	20	20	M	M	-16.2288	-16.2288	13.2323	13.2323	3	3	2009-05-08	2009-04-03	30/01/09	30/01/09	GPSC37	M71_20_ST10625	M71_20_ST10625	27	5	TRUE
14520_5#48	15873_2#30	5	53	53	847	847	19A	19A	II	II	-16.0737	-16.0737	13.242	13.242	1	1	17/08/09	2009-12-10	16/02/09	16/02/09	GPSC44	II53_19A_ST847	II53_19A_ST847	27	35	TRUE
15873_2#26	15873_2#46	5	58	58	847	847	19A	19A	JJ	JJ	-16.3435	-16.3435	13.1934	13.1934	2	2	22/04/09	2009-08-04	27/11/08	27/11/08	GPSC44	JJ58_19A_ST847	JJ58_19A_ST847	21	19	TRUE
14520_5#86	16399_6#38	5	74	74	847	847	19A	19A	MM	MM	-16.0152	-16.0152	13.2546	13.2546	2	2	20/07/09	2009-11-05	15/01/09	15/01/09	GPSC44	MM74_19A_ST847	MM74_19A_ST847	27	17	TRUE
15873_2#31	16399_6#38	5	74	74	847	847	19A	19A	MM	MM	-16.0152	-16.0152	13.2546	13.2546	2	2	2009-06-07	2009-11-05	15/01/09	15/01/09	GPSC44	MM74_19A_ST847	MM74_19A_ST847	25	17	TRUE
15873_2#30	16399_7#46	5	53	53	847	847	19A	19A	II	II	-16.0737	-16.0737	13.242	13.242	1	1	2009-12-10	20/07/09	16/02/09	16/02/09	GPSC44	II53_19A_ST847	II53_19A_ST847	35	23	TRUE
14520_5#4	16453_2#34	5	56	56	847	847	19A	19A	II	II	-16.0737	-16.0737	13.242	13.242	1	1	2009-06-07	14/09/09	17/03/09	17/03/09	GPSC44	II56_19A_ST847	II56_19A_ST847	17	27	TRUE
16399_6#38	17428_8#161	5	74	74	847	847	19A	19A	MM	MM	-16.0152	-16.0152	13.2546	13.2546	2	2	2009-11-05	2009-08-06	15/01/09	15/01/09	GPSC44	MM74_19A_ST847	MM74_19A_ST847	17	21	TRUE
15873_3#42	17794_7#42	5	74	41	847	847	19A	19A	MM	HH	-16.0152	-16.3801	13.2546	13.2444	2	1	29/04/09	2009-04-11	15/01/09	2009-01-10	GPSC44	MM74_19A_ST847	HH41_19A_ST847	15	43	FALSE
17428_8#130	17794_7#91	5	92	46	847	847	19A	19A	RR	HH	-16.0145	-16.3801	13.2792	13.2444	2	1	2009-07-12	23/09/09	17/02/09	22/03/09	GPSC44	RR92_19A_ST847	HH46_19A_ST847	43	27	FALSE
14520_4#16	21523_1#130	5	43	43	847	847	19A	19A	HH	HH	-16.3801	-16.3801	13.2444	13.2444	1	1	2009-06-05	2009-12-08	2009-07-03	2009-07-03	GPSC44	HH43_19A_ST847	HH43_19A_ST847	9	23	TRUE
16453_2#34	21523_1#15	5	56	56	847	847	19A	19A	II	II	-16.0737	-16.0737	13.242	13.242	1	1	14/09/09	20/07/09	17/03/09	17/03/09	GPSC44	II56_19A_ST847	II56_19A_ST847	27	19	TRUE
17794_7#91	21523_1#51	5	46	92	847	847	19A	19A	HH	RR	-16.3801	-16.0145	13.2444	13.2792	1	2	23/09/09	2010-01-02	22/03/09	17/02/09	GPSC44	HH46_19A_ST847	RR92_19A_ST847	27	52	FALSE
14520_4#33	14520_5#23	5	45	45	10546	10546	6B	6B	HH	HH	-16.3801	-16.3801	13.2444	13.2444	1	1	15/07/09	2009-09-09	21/03/09	21/03/09	GPSC51	HH45_6B_ST10546	HH45_6B_ST10546	17	25	TRUE
14520_4#33	14520_5#85	5	45	45	10546	10546	6B	6B	HH	HH	-16.3801	-16.3801	13.2444	13.2444	1	1	15/07/09	29/07/09	21/03/09	21/03/09	GPSC51	HH45_6B_ST10546	HH45_6B_ST10546	17	19	TRUE
14520_4#33	14520_7#20	5	45	45	10546	10546	6B	6B	HH	HH	-16.3801	-16.3801	13.2444	13.2444	1	1	15/07/09	2009-08-04	21/03/09	21/03/09	GPSC51	HH45_6B_ST10546	HH45_6B_ST10546	17	3	TRUE
14520_4#33	15531_4#69	5	45	45	10546	10546	6B	6B	HH	HH	-16.3801	-16.3801	13.2444	13.2444	1	1	15/07/09	20/05/09	21/03/09	21/03/09	GPSC51	HH45_6B_ST10546	HH45_6B_ST10546	17	9	TRUE
14520_5#23	15531_4#70	5	45	45	10546	10546	6B	6B	HH	HH	-16.3801	-16.3801	13.2444	13.2444	1	1	2009-09-09	2009-03-06	21/03/09	21/03/09	GPSC51	HH45_6B_ST10546	HH45_6B_ST10546	25	11	TRUE
14520_5#85	15531_4#70	5	45	45	10546	10546	6B	6B	HH	HH	-16.3801	-16.3801	13.2444	13.2444	1	1	29/07/09	2009-03-06	21/03/09	21/03/09	GPSC51	HH45_6B_ST10546	HH45_6B_ST10546	19	11	TRUE
14520_7#20	15531_4#70	5	45	45	10546	10546	6B	6B	HH	HH	-16.3801	-16.3801	13.2444	13.2444	1	1	2009-08-04	2009-03-06	21/03/09	21/03/09	GPSC51	HH45_6B_ST10546	HH45_6B_ST10546	3	11	TRUE
15531_4#69	15531_4#70	5	45	45	10546	10546	6B	6B	HH	HH	-16.3801	-16.3801	13.2444	13.2444	1	1	20/05/09	2009-03-06	21/03/09	21/03/09	GPSC51	HH45_6B_ST10546	HH45_6B_ST10546	9	11	TRUE
14520_4#33	15873_2#17	5	45	45	10546	10546	6B	6B	HH	HH	-16.3801	-16.3801	13.2444	13.2444	1	1	15/07/09	18/11/09	21/03/09	21/03/09	GPSC51	HH45_6B_ST10546	HH45_6B_ST10546	17	35	TRUE
15531_4#70	15873_2#17	5	45	45	10546	10546	6B	6B	HH	HH	-16.3801	-16.3801	13.2444	13.2444	1	1	2009-03-06	18/11/09	21/03/09	21/03/09	GPSC51	HH45_6B_ST10546	HH45_6B_ST10546	11	35	TRUE
14520_5#85	15873_2#52	5	45	45	10546	10546	6B	6B	HH	HH	-16.3801	-16.3801	13.2444	13.2444	1	1	29/07/09	2009-12-08	21/03/09	21/03/09	GPSC51	HH45_6B_ST10546	HH45_6B_ST10546	19	21	TRUE
14520_7#20	15873_2#52	5	45	45	10546	10546	6B	6B	HH	HH	-16.3801	-16.3801	13.2444	13.2444	1	1	2009-08-04	2009-12-08	21/03/09	21/03/09	GPSC51	HH45_6B_ST10546	HH45_6B_ST10546	3	21	TRUE
15531_4#69	15873_2#52	5	45	45	10546	10546	6B	6B	HH	HH	-16.3801	-16.3801	13.2444	13.2444	1	1	20/05/09	2009-12-08	21/03/09	21/03/09	GPSC51	HH45_6B_ST10546	HH45_6B_ST10546	9	21	TRUE
14520_5#55	15873_3#1	5	1	1	5734	5734	6A	6A	B	B	-16.2156	-16.2156	13.1841	13.1841	3	3	30/12/09	2009-01-07	2009-05-03	2009-05-03	GPSC51	B1_6A_ST5734	B1_6A_ST5734	43	17	TRUE
14520_5#55	15873_3#79	5	1	1	5734	5734	6A	6A	B	B	-16.2156	-16.2156	13.1841	13.1841	3	3	30/12/09	26/08/09	2009-05-03	2009-05-03	GPSC51	B1_6A_ST5734	B1_6A_ST5734	43	25	TRUE
14520_5#67	15873_3#79	5	1	1	5734	5734	6A	6A	B	B	-16.2156	-16.2156	13.1841	13.1841	3	3	15/07/09	26/08/09	2009-05-03	2009-05-03	GPSC51	B1_6A_ST5734	B1_6A_ST5734	19	25	TRUE
15873_3#68	15873_5#15	5	20	20	11691	11691	19A	19A	E	E	-16.2467	-16.2467	13.2793	13.2793	3	3	2009-05-08	22/07/09	28/01/09	28/01/09	GPSC51	E20_19A_ST11691	E20_19A_ST11691	27	25	TRUE
15873_4#63	16399_5#49	5	34	34	5516	5516	6B	6B	GG	GG	-16.0404	-16.0404	13.2421	13.2421	1	1	26/01/09	20/04/09	2008-01-11	2008-01-11	GPSC51	GG34_6B_ST5516	GG34_6B_ST5516	13	25	TRUE
15873_5#81	16399_5#49	5	34	34	5516	5516	6B	6B	GG	GG	-16.0404	-16.0404	13.2421	13.2421	1	1	15/12/08	20/04/09	2008-01-11	2008-01-11	GPSC51	GG34_6B_ST5516	GG34_6B_ST5516	7	25	TRUE
14520_5#93	16399_7#59	5	72	10	11691	11691	19A	19A	M	D	-16.2288	-16.2129	13.2323	13.2494	3	3	15/07/09	19/08/09	24/03/09	15/02/09	GPSC51	M72_19A_ST11691	D10_19A_ST11691	17	27	FALSE
15873_2#4	16399_7#59	5	20	10	11691	11691	19A	19A	E	D	-16.2467	-16.2129	13.2793	13.2494	3	3	2009-10-06	19/08/09	28/01/09	15/02/09	GPSC51	E20_19A_ST11691	D10_19A_ST11691	19	27	FALSE
16399_7#59	17428_8#113	5	10	20	11691	11691	19A	19A	D	E	-16.2129	-16.2467	13.2494	13.2793	3	3	19/08/09	27/05/09	15/02/09	28/01/09	GPSC51	D10_19A_ST11691	E20_19A_ST11691	27	17	FALSE
15873_3#40	17794_8#118	5	20	18	11691	11691	19A	19A	E	E	-16.2467	-16.2467	13.2793	13.2793	3	3	24/06/09	16/09/09	28/01/09	18/01/09	GPSC51	E20_19A_ST11691	E18_19A_ST11691	21	35	FALSE
15873_3#68	17794_8#118	5	20	18	11691	11691	19A	19A	E	E	-16.2467	-16.2467	13.2793	13.2793	3	3	2009-05-08	16/09/09	28/01/09	18/01/09	GPSC51	E20_19A_ST11691	E18_19A_ST11691	27	35	FALSE
16399_7#59	17794_8#118	5	10	18	11691	11691	19A	19A	D	E	-16.2129	-16.2467	13.2494	13.2793	3	3	19/08/09	16/09/09	15/02/09	18/01/09	GPSC51	D10_19A_ST11691	E18_19A_ST11691	27	35	FALSE
16399_5#73	17794_8#5	5	34	34	5516	5516	6B	6B	GG	GG	-16.0404	-16.0404	13.2421	13.2421	1	1	2009-12-01	29/12/08	2008-01-11	2008-01-11	GPSC51	GG34_6B_ST5516	GG34_6B_ST5516	11	9	TRUE
16399_6#35	17794_8#5	5	34	34	5516	5516	6B	6B	GG	GG	-16.0404	-16.0404	13.2421	13.2421	1	1	23/03/09	29/12/08	2008-01-11	2008-01-11	GPSC51	GG34_6B_ST5516	GG34_6B_ST5516	21	9	TRUE
16399_6#51	17794_8#5	5	34	34	5516	5516	6B	6B	GG	GG	-16.0404	-16.0404	13.2421	13.2421	1	1	2009-09-03	29/12/08	2008-01-11	2008-01-11	GPSC51	GG34_6B_ST5516	GG34_6B_ST5516	19	9	TRUE
17428_8#166	17794_8#5	5	35	34	5516	5516	6B	6B	GG	GG	-16.0404	-16.0404	13.2421	13.2421	1	1	2009-08-06	29/12/08	2008-05-12	2008-01-11	GPSC51	GG35_6B_ST5516	GG34_6B_ST5516	27	9	FALSE
17428_8#171	17794_8#5	5	35	34	5516	5516	6B	6B	GG	GG	-16.0404	-16.0404	13.2421	13.2421	1	1	2009-03-08	29/12/08	2008-05-12	2008-01-11	GPSC51	GG35_6B_ST5516	GG34_6B_ST5516	35	9	FALSE
14520_4#33	19183_3#4	5	45	45	10546	10546	6B	6B	HH	HH	-16.3801	-16.3801	13.2444	13.2444	1	1	15/07/09	2009-02-07	21/03/09	21/03/09	GPSC51	HH45_6B_ST10546	HH45_6B_ST10546	17	15	TRUE
15531_4#70	19183_3#4	5	45	45	10546	10546	6B	6B	HH	HH	-16.3801	-16.3801	13.2444	13.2444	1	1	2009-03-06	2009-02-07	21/03/09	21/03/09	GPSC51	HH45_6B_ST10546	HH45_6B_ST10546	11	15	TRUE
15873_2#52	19183_3#4	5	45	45	10546	10546	6B	6B	HH	HH	-16.3801	-16.3801	13.2444	13.2444	1	1	2009-12-08	2009-02-07	21/03/09	21/03/09	GPSC51	HH45_6B_ST10546	HH45_6B_ST10546	21	15	TRUE
17794_8#5	21523_1#143	5	34	35	5516	5516	6B	6B	GG	GG	-16.0404	-16.0404	13.2421	13.2421	1	1	29/12/08	28/09/09	2008-01-11	2008-05-12	GPSC51	GG34_6B_ST5516	GG35_6B_ST5516	9	43	FALSE
14520_4#25	14520_7#10	5	19	24	11721	11721	35B	35B	E	E	-16.2467	-16.2467	13.2793	13.2793	3	3	25/03/09	2009-10-06	22/01/09	13/03/09	GPSC56	E19_35B_ST11721	E24_35B_ST11721	9	13	FALSE
14520_4#35	14520_7#10	5	19	24	11721	11721	35B	35B	E	E	-16.2467	-16.2467	13.2793	13.2793	3	3	2009-08-04	2009-10-06	22/01/09	13/03/09	GPSC56	E19_35B_ST11721	E24_35B_ST11721	11	13	FALSE
14520_7#10	15873_2#25	5	24	24	11721	11721	35B	35B	E	E	-16.2467	-16.2467	13.2793	13.2793	3	3	2009-10-06	24/06/09	13/03/09	13/03/09	GPSC56	E24_35B_ST11721	E24_35B_ST11721	13	15	TRUE
14520_5#5	15873_3#41	5	24	19	11721	11721	35B	35B	E	E	-16.2467	-16.2467	13.2793	13.2793	3	3	2010-03-03	22/04/09	13/03/09	22/01/09	GPSC56	E24_35B_ST11721	E19_35B_ST11721	52	13	FALSE
14520_7#10	15873_4#6	5	24	19	11721	11721	35B	35B	E	E	-16.2467	-16.2467	13.2793	13.2793	3	3	2009-10-06	2009-11-02	13/03/09	22/01/09	GPSC56	E24_35B_ST11721	E19_35B_ST11721	13	3	FALSE
14520_7#10	16399_5#36	5	24	24	11721	11721	35B	35B	E	E	-16.2467	-16.2467	13.2793	13.2793	3	3	2009-10-06	15/04/09	13/03/09	13/03/09	GPSC56	E24_35B_ST11721	E24_35B_ST11721	13	5	TRUE
15873_4#67	16399_5#72	5	35	35	3329	3329	35B	35B	GG	GG	-16.0404	-16.0404	13.2421	13.2421	1	1	22/12/08	2009-02-03	2008-05-12	2008-05-12	GPSC56	GG35_35B_ST3329	GG35_35B_ST3329	3	13	TRUE
16399_5#76	16399_6#23	5	35	35	3329	3329	35B	35B	GG	GG	-16.0404	-16.0404	13.2421	13.2421	1	1	16/02/09	30/03/09	2008-05-12	2008-05-12	GPSC56	GG35_35B_ST3329	GG35_35B_ST3329	11	17	TRUE
15873_4#67	16399_7#40	5	35	35	3329	3329	35B	35B	GG	GG	-16.0404	-16.0404	13.2421	13.2421	1	1	22/12/08	27/04/09	2008-05-12	2008-05-12	GPSC56	GG35_35B_ST3329	GG35_35B_ST3329	3	21	TRUE
15873_2#25	17428_8#126	5	24	19	11721	11721	35B	35B	E	E	-16.2467	-16.2467	13.2793	13.2793	3	3	24/06/09	17/06/09	13/03/09	22/01/09	GPSC56	E24_35B_ST11721	E19_35B_ST11721	15	21	FALSE
15873_4#6	17428_8#126	5	19	19	11721	11721	35B	35B	E	E	-16.2467	-16.2467	13.2793	13.2793	3	3	2009-11-02	17/06/09	22/01/09	22/01/09	GPSC56	E19_35B_ST11721	E19_35B_ST11721	3	21	TRUE
16453_2#1	17428_8#126	5	25	19	11721	11721	35B	35B	E	E	-16.2467	-16.2467	13.2793	13.2793	3	3	23/09/09	17/06/09	20/03/09	22/01/09	GPSC56	E25_35B_ST11721	E19_35B_ST11721	27	21	FALSE
14520_7#10	17428_8#185	5	24	34	11721	11721	35B	35B	E	GG	-16.2467	-16.0404	13.2793	13.2421	3	1	2009-10-06	29/06/09	13/03/09	2008-01-11	GPSC56	E24_35B_ST11721	GG34_35B_ST11721	13	35	FALSE
15873_2#25	17794_7#16	5	24	55	11721	11721	35B	35B	E	II	-16.2467	-16.0737	13.2793	13.242	3	1	24/06/09	2009-11-05	13/03/09	15/03/09	GPSC56	E24_35B_ST11721	II55_35B_ST11721	15	9	FALSE
15873_4#6	17794_7#16	5	19	55	11721	11721	35B	35B	E	II	-16.2467	-16.0737	13.2793	13.242	3	1	2009-11-02	2009-11-05	22/01/09	15/03/09	GPSC56	E19_35B_ST11721	II55_35B_ST11721	3	9	FALSE
16453_2#1	17794_7#16	5	25	55	11721	11721	35B	35B	E	II	-16.2467	-16.0737	13.2793	13.242	3	1	23/09/09	2009-11-05	20/03/09	15/03/09	GPSC56	E25_35B_ST11721	II55_35B_ST11721	27	9	FALSE
14520_4#25	17794_7#186	5	19	22	11721	11721	35B	35B	E	E	-16.2467	-16.2467	13.2793	13.2793	3	3	25/03/09	13/05/09	22/01/09	2009-02-03	GPSC56	E19_35B_ST11721	E22_35B_ST11721	9	11	FALSE
14520_4#35	17794_7#186	5	19	22	11721	11721	35B	35B	E	E	-16.2467	-16.2467	13.2793	13.2793	3	3	2009-08-04	13/05/09	22/01/09	2009-02-03	GPSC56	E19_35B_ST11721	E22_35B_ST11721	11	11	FALSE
16399_5#36	17794_7#186	5	24	22	11721	11721	35B	35B	E	E	-16.2467	-16.2467	13.2793	13.2793	3	3	15/04/09	13/05/09	13/03/09	2009-02-03	GPSC56	E24_35B_ST11721	E22_35B_ST11721	5	11	FALSE
17428_8#185	17794_7#186	5	34	22	11721	11721	35B	35B	GG	E	-16.0404	-16.2467	13.2421	13.2793	1	3	29/06/09	13/05/09	2008-01-11	2009-02-03	GPSC56	GG34_35B_ST11721	E22_35B_ST11721	35	11	FALSE
15873_3#41	17794_7#9	5	19	24	11721	11721	35B	35B	E	E	-16.2467	-16.2467	13.2793	13.2793	3	3	22/04/09	2009-12-11	22/01/09	13/03/09	GPSC56	E19_35B_ST11721	E24_35B_ST11721	13	35	FALSE
16399_5#76	21523_1#104	5	35	35	3329	3329	35B	35B	GG	GG	-16.0404	-16.0404	13.2421	13.2421	1	1	16/02/09	19/01/09	2008-05-12	2008-05-12	GPSC56	GG35_35B_ST3329	GG35_35B_ST3329	11	7	TRUE
17428_8#126	21523_1#108	5	19	30	11721	11721	35B	35B	E	EE	-16.2467	-16.2425	13.2793	13.2276	3	1	17/06/09	2009-03-06	22/01/09	25/03/09	GPSC56	E19_35B_ST11721	EE30_35B_ST11721	21	11	FALSE
14520_5#5	21523_1#97	5	24	19	11721	11721	35B	35B	E	E	-16.2467	-16.2467	13.2793	13.2793	3	3	2010-03-03	2009-03-06	13/03/09	22/01/09	GPSC56	E24_35B_ST11721	E19_35B_ST11721	52	19	FALSE
17794_7#16	21523_1#97	5	55	19	11721	11721	35B	35B	II	E	-16.0737	-16.2467	13.242	13.2793	1	3	2009-11-05	2009-03-06	15/03/09	22/01/09	GPSC56	II55_35B_ST11721	E19_35B_ST11721	9	19	FALSE
17794_7#9	21523_1#97	5	24	19	11721	11721	35B	35B	E	E	-16.2467	-16.2467	13.2793	13.2793	3	3	2009-12-11	2009-03-06	13/03/09	22/01/09	GPSC56	E24_35B_ST11721	E19_35B_ST11721	35	19	FALSE
14520_4#57	15873_3#58	5	18	18	7318	7318	23A	23A	E	E	-16.2467	-16.2467	13.2793	13.2793	3	3	2009-04-03	21/01/09	18/01/09	18/01/09	GPSC6	E18_23A_ST7318	E18_23A_ST7318	7	1	TRUE
17428_8#109	17428_8#110	5	27	27	7318	7318	23A	23A	EE	EE	-16.2425	-16.2425	13.2276	13.2276	1	1	2009-09-12	14/10/09	22/12/08	22/12/08	GPSC6	EE27_23A_ST7318	EE27_23A_ST7318	52	43	TRUE
14520_4#85	14520_5#95	5	46	13	913	913	6A	6A	HH	D	-16.3801	-16.2129	13.2444	13.2494	1	3	13/01/10	13/01/10	22/03/09	24/03/09	GPSC60	HH46_6A_ST913	D13_6A_ST913	43	43	FALSE
14520_4#7	14520_7#38	5	38	28	1736	1736	6A	6A	HH	EE	-16.3801	-16.2425	13.2444	13.2276	1	1	25/02/09	2009-11-02	30/11/08	26/01/09	GPSC60	HH38_6A_ST1736	EE28_6A_ST1736	13	3	FALSE
14520_5#13	15873_5#30	5	101	101	913	913	6A	6A	T	T	-16.1211	-16.1211	13.2413	13.2413	3	3	16/12/09	21/10/09	27/12/08	27/12/08	GPSC60	T101_6A_ST913	T101_6A_ST913	52	43	TRUE
14520_5#13	16399_6#47	5	101	102	913	913	6A	6A	T	T	-16.1211	-16.1211	13.2413	13.2413	3	3	16/12/09	2009-06-04	27/12/08	20/01/09	GPSC60	T101_6A_ST913	T102_6A_ST913	52	11	FALSE
16399_6#18	16399_6#47	5	102	102	913	913	6A	6A	T	T	-16.1211	-16.1211	13.2413	13.2413	3	3	23/03/09	2009-06-04	20/01/09	20/01/09	GPSC60	T102_6A_ST913	T102_6A_ST913	9	11	TRUE
16399_6#25	16399_6#47	5	102	102	913	913	6A	6A	T	T	-16.1211	-16.1211	13.2413	13.2413	3	3	2009-04-05	2009-06-04	20/01/09	20/01/09	GPSC60	T102_6A_ST913	T102_6A_ST913	15	11	TRUE
16399_6#77	16399_7#65	5	21	21	913	913	6A	6A	E	E	-16.2467	-16.2467	13.2793	13.2793	3	3	15/07/09	2009-09-04	2009-10-02	2009-10-02	GPSC60	E21_6A_ST913	E21_6A_ST913	23	9	TRUE
14520_4#85	16453_2#25	5	46	3	913	913	6A	6A	HH	C	-16.3801	-16.1529	13.2444	13.196	1	3	13/01/10	16/03/09	22/03/09	20/12/08	GPSC60	HH46_6A_ST913	C3_6A_ST913	43	13	FALSE
16399_7#5	16453_2#44	5	78	78	913	913	6A	6A	N	N	-16.181	-16.181	13.1916	13.1916	3	3	2009-01-07	2009-08-04	23/01/09	23/01/09	GPSC60	N78_6A_ST913	N78_6A_ST913	23	11	TRUE
16399_7#65	16453_2#57	5	21	21	913	913	6A	6A	E	E	-16.2467	-16.2467	13.2793	13.2793	3	3	2009-09-04	2009-01-07	2009-10-02	2009-10-02	GPSC60	E21_6A_ST913	E21_6A_ST913	9	21	TRUE
16399_6#46	17428_8#172	5	102	102	913	913	6A	6A	T	T	-16.1211	-16.1211	13.2413	13.2413	3	3	2009-09-03	13/07/09	20/01/09	20/01/09	GPSC60	T102_6A_ST913	T102_6A_ST913	7	25	TRUE
14520_5#13	17428_8#189	5	101	102	913	913	6A	6A	T	T	-16.1211	-16.1211	13.2413	13.2413	3	3	16/12/09	18/05/09	27/12/08	20/01/09	GPSC60	T101_6A_ST913	T102_6A_ST913	52	17	FALSE
16399_6#18	17428_8#189	5	102	102	913	913	6A	6A	T	T	-16.1211	-16.1211	13.2413	13.2413	3	3	23/03/09	18/05/09	20/01/09	20/01/09	GPSC60	T102_6A_ST913	T102_6A_ST913	9	17	TRUE
16399_6#25	17428_8#189	5	102	102	913	913	6A	6A	T	T	-16.1211	-16.1211	13.2413	13.2413	3	3	2009-04-05	18/05/09	20/01/09	20/01/09	GPSC60	T102_6A_ST913	T102_6A_ST913	15	17	TRUE
14520_5#30	17794_7#11	5	52	13	913	913	6A	6A	II	D	-16.0737	-16.2129	13.242	13.2494	1	3	28/09/09	2009-12-08	2009-04-02	24/03/09	GPSC60	II52_6A_ST913	D13_6A_ST913	35	21	FALSE
14520_5#58	17794_7#11	5	13	13	913	913	6A	6A	D	D	-16.2129	-16.2129	13.2494	13.2494	3	3	23/09/09	2009-12-08	24/03/09	24/03/09	GPSC60	D13_6A_ST913	D13_6A_ST913	27	21	TRUE
16399_6#46	17794_8#46	5	102	102	913	913	6A	6A	T	T	-16.1211	-16.1211	13.2413	13.2413	3	3	2009-09-03	15/06/09	20/01/09	20/01/09	GPSC60	T102_6A_ST913	T102_6A_ST913	7	21	TRUE
14520_5#13	17794_8#95	5	101	102	913	913	6A	6A	T	T	-16.1211	-16.1211	13.2413	13.2413	3	3	16/12/09	29/06/09	27/12/08	20/01/09	GPSC60	T101_6A_ST913	T102_6A_ST913	52	23	FALSE
16399_6#18	17794_8#95	5	102	102	913	913	6A	6A	T	T	-16.1211	-16.1211	13.2413	13.2413	3	3	23/03/09	29/06/09	20/01/09	20/01/09	GPSC60	T102_6A_ST913	T102_6A_ST913	9	23	TRUE
16399_6#25	17794_8#95	5	102	102	913	913	6A	6A	T	T	-16.1211	-16.1211	13.2413	13.2413	3	3	2009-04-05	29/06/09	20/01/09	20/01/09	GPSC60	T102_6A_ST913	T102_6A_ST913	15	23	TRUE
15873_5#33	21523_1#44	5	44	24	913	913	6A	6A	HH	E	-16.3801	-16.2467	13.2444	13.2793	1	3	16/09/09	22/07/09	16/03/09	13/03/09	GPSC60	HH44_6A_ST913	E24_6A_ST913	27	19	FALSE
16399_6#76	17428_8#147	5	10	7	4033	4033	15B/15C	15B/15C	D	D	-16.2129	-16.2129	13.2494	13.2494	3	3	2010-03-02	22/07/09	15/02/09	18/01/09	GPSC65	D10_15B/15C_ST4033	D7_15B/15C_ST4033	52	27	FALSE
17428_8#121	17428_8#147	5	11	7	4033	4033	15B/15C	15B/15C	D	D	-16.2129	-16.2129	13.2494	13.2494	3	3	28/10/09	22/07/09	2009-02-03	18/01/09	GPSC65	D11_15B/15C_ST4033	D7_15B/15C_ST4033	35	27	FALSE
17428_8#131	19183_3#21	5	11	4	4033	4033	15B/15C	15B/15C	D	D	-16.2129	-16.2129	13.2494	13.2494	3	3	19/08/09	17/06/09	2009-02-03	2008-12-12	GPSC65	D11_15B/15C_ST4033	D4_15B/15C_ST4033	25	27	FALSE
17428_8#160	19183_3#21	5	4	4	4033	4033	15B/15C	15B/15C	D	D	-16.2129	-16.2129	13.2494	13.2494	3	3	2009-12-08	17/06/09	2008-12-12	2008-12-12	GPSC65	D4_15B/15C_ST4033	D4_15B/15C_ST4033	35	27	TRUE
15873_3#31	15873_5#86	5	58	67	3407	3407	16F	16F	JJ	M	-16.3435	-16.2288	13.1934	13.2323	2	3	14/01/09	2008-11-12	27/11/08	22/11/08	GPSC69	JJ58_16F_ST3407	M67_16F_ST3407	7	3	FALSE
16399_6#24	17794_7#5	5	2	6	3407	3407	16F	16F	C	D	-16.1529	-16.2129	13.196	13.2494	3	3	2008-08-12	13/05/09	2008-09-11	20/01/09	GPSC69	C2_16F_ST3407	D6_16F_ST3407	5	17	FALSE
16399_5#41	21523_1#150	5	4	6	3407	3407	16F	16F	D	D	-16.2129	-16.2129	13.2494	13.2494	3	3	20/05/09	16/09/09	2008-12-12	20/01/09	GPSC69	D4_16F_ST3407	D6_16F_ST3407	23	35	FALSE
14520_5#43	15873_3#47	5	99	55	10542	10542	19A	19A	SS	II	-16.0828	-16.0737	13.2395	13.242	2	1	24/08/09	14/09/09	2009-08-03	15/03/09	GPSC7	SS99_19A_ST10542	II55_19A_ST10542	25	27	FALSE
15873_3#47	15873_3#50	5	55	100	10542	10542	19A	19A	II	SS	-16.0737	-16.0828	13.242	13.2395	1	2	14/09/09	2009-09-02	15/03/09	13/11/08	GPSC7	II55_19A_ST10542	SS100_19A_ST10542	27	13	FALSE
14520_5#43	15873_4#68	5	99	100	10542	10542	19A	19A	SS	SS	-16.0828	-16.0828	13.2395	13.2395	2	2	24/08/09	29/12/08	2009-08-03	13/11/08	GPSC7	SS99_19A_ST10542	SS100_19A_ST10542	25	7	FALSE
15873_3#50	15873_4#68	5	100	100	10542	10542	19A	19A	SS	SS	-16.0828	-16.0828	13.2395	13.2395	2	2	2009-09-02	29/12/08	13/11/08	13/11/08	GPSC7	SS100_19A_ST10542	SS100_19A_ST10542	13	7	TRUE
15873_3#50	15873_5#13	5	100	99	10542	10542	19A	19A	SS	SS	-16.0828	-16.0828	13.2395	13.2395	2	2	2009-09-02	2009-07-09	13/11/08	2009-08-03	GPSC7	SS100_19A_ST10542	SS99_19A_ST10542	13	27	FALSE
14520_5#91	15873_5#79	5	55	100	10542	10542	19A	19A	II	SS	-16.0737	-16.0828	13.242	13.2395	1	2	2009-09-11	15/12/08	15/03/09	13/11/08	GPSC7	II55_19A_ST10542	SS100_19A_ST10542	35	5	FALSE
15873_4#64	15873_5#79	5	100	100	10542	10542	19A	19A	SS	SS	-16.0828	-16.0828	13.2395	13.2395	2	2	2008-01-12	15/12/08	13/11/08	13/11/08	GPSC7	SS100_19A_ST10542	SS100_19A_ST10542	3	5	TRUE
15873_3#47	16399_5#14	5	55	26	10542	10542	19A	19A	II	EE	-16.0737	-16.2425	13.242	13.2276	1	1	14/09/09	2009-11-02	15/03/09	16/11/08	GPSC7	II55_19A_ST10542	EE26_19A_ST10542	27	13	FALSE
15873_5#13	16399_5#14	5	99	26	10542	10542	19A	19A	SS	EE	-16.0828	-16.2425	13.2395	13.2276	2	1	2009-07-09	2009-11-02	2009-08-03	16/11/08	GPSC7	SS99_19A_ST10542	EE26_19A_ST10542	27	13	FALSE
15873_3#47	16399_7#41	5	55	98	10542	10542	19A	19A	II	SS	-16.0737	-16.0828	13.242	13.2395	1	2	14/09/09	18/05/09	15/03/09	23/02/09	GPSC7	II55_19A_ST10542	SS98_19A_ST10542	27	13	FALSE
15873_4#68	16399_7#41	5	100	98	10542	10542	19A	19A	SS	SS	-16.0828	-16.0828	13.2395	13.2395	2	2	29/12/08	18/05/09	13/11/08	23/02/09	GPSC7	SS100_19A_ST10542	SS98_19A_ST10542	7	13	FALSE
15873_5#13	16399_7#41	5	99	98	10542	10542	19A	19A	SS	SS	-16.0828	-16.0828	13.2395	13.2395	2	2	2009-07-09	18/05/09	2009-08-03	23/02/09	GPSC7	SS99_19A_ST10542	SS98_19A_ST10542	27	13	FALSE
15873_3#50	21523_1#115	5	100	99	10542	10542	19A	19A	SS	SS	-16.0828	-16.0828	13.2395	13.2395	2	2	2009-09-02	13/07/09	13/11/08	2009-08-03	GPSC7	SS100_19A_ST10542	SS99_19A_ST10542	13	19	FALSE
16399_5#14	21523_1#115	5	26	99	10542	10542	19A	19A	EE	SS	-16.2425	-16.0828	13.2276	13.2395	1	2	2009-11-02	13/07/09	16/11/08	2009-08-03	GPSC7	EE26_19A_ST10542	SS99_19A_ST10542	13	19	FALSE
16399_7#41	21523_1#115	5	98	99	10542	10542	19A	19A	SS	SS	-16.0828	-16.0828	13.2395	13.2395	2	2	18/05/09	13/07/09	23/02/09	2009-08-03	GPSC7	SS98_19A_ST10542	SS99_19A_ST10542	13	19	FALSE
15873_5#79	21523_1#133	5	100	55	10542	10542	19A	19A	SS	II	-16.0828	-16.0737	13.2395	13.242	2	1	15/12/08	17/08/09	13/11/08	15/03/09	GPSC7	SS100_19A_ST10542	II55_19A_ST10542	5	23	FALSE
14520_7#32	15531_5#45	5	52	52	10589	10589	19F	19F	II	II	-16.0737	-16.0737	13.242	13.242	1	1	16/03/09	2009-11-05	2009-04-02	2009-04-02	GPSC70	II52_19F_ST10589	II52_19F_ST10589	7	15	TRUE
17428_8#129	17794_7#41	5	27	4	5702	5702	19F	19F	EE	D	-16.2425	-16.2129	13.2276	13.2494	1	3	2009-10-06	2009-03-06	22/12/08	2008-12-12	GPSC70	EE27_19F_ST5702	D4_19F_ST5702	25	25	FALSE
14520_7#54	14520_7#57	5	15	15	10594	10594	15A	15A	DD	DD	-16.0075	-16.0075	13.1865	13.1865	1	1	27/04/09	14/04/09	2009-02-02	2009-02-02	GPSC75	DD15_15A_ST10594	DD15_15A_ST10594	13	11	TRUE
15873_2#42	15873_5#35	5	1	1	917	917	15A	15A	B	B	-16.2156	-16.2156	13.1841	13.1841	3	3	22/04/09	25/03/09	2009-05-03	2009-05-03	GPSC75	B1_15A_ST917	B1_15A_ST917	7	3	TRUE
16399_5#33	16399_7#19	5	21	21	11712	11712	13	13	E	E	-16.2467	-16.2467	13.2793	13.2793	3	3	2009-09-12	2009-07-10	2009-10-02	2009-10-02	GPSC75	E21_13_ST11712	E21_13_ST11712	43	35	TRUE
16399_5#15	17428_8#135	5	82	85	11711	11711	13	13	P	P	-16.148	-16.148	13.1677	13.1677	3	3	16/02/09	28/09/09	19/11/08	29/01/09	GPSC75	P82_13_ST11711	P85_13_ST11711	13	35	FALSE
16399_5#15	17428_8#137	5	82	85	11711	11711	13	13	P	P	-16.148	-16.148	13.1677	13.1677	3	3	16/02/09	2009-06-07	19/11/08	29/01/09	GPSC75	P82_13_ST11711	P85_13_ST11711	13	23	FALSE
16399_5#15	17428_8#175	5	82	82	11711	11711	13	13	P	P	-16.148	-16.148	13.1677	13.1677	3	3	16/02/09	19/01/09	19/11/08	19/11/08	GPSC75	P82_13_ST11711	P82_13_ST11711	13	9	TRUE
16399_7#11	17428_8#175	5	85	82	11711	11711	13	13	P	P	-16.148	-16.148	13.1677	13.1677	3	3	2009-11-05	19/01/09	29/01/09	19/11/08	GPSC75	P85_13_ST11711	P82_13_ST11711	15	9	FALSE
16399_5#15	17794_7#109	5	82	85	11711	11711	13	13	P	P	-16.148	-16.148	13.1677	13.1677	3	3	16/02/09	2009-03-08	19/11/08	29/01/09	GPSC75	P82_13_ST11711	P85_13_ST11711	13	27	FALSE
16399_5#15	19183_3#20	5	82	82	11711	11711	13	13	P	P	-16.148	-16.148	13.1677	13.1677	3	3	16/02/09	25/05/09	19/11/08	19/11/08	GPSC75	P82_13_ST11711	P82_13_ST11711	13	27	TRUE
16399_7#11	19183_3#20	5	85	82	11711	11711	13	13	P	P	-16.148	-16.148	13.1677	13.1677	3	3	2009-11-05	25/05/09	29/01/09	19/11/08	GPSC75	P85_13_ST11711	P82_13_ST11711	15	27	FALSE
15873_5#72	19183_3#22	5	68	68	917	917	15A	15A	M	M	-16.2288	-16.2288	13.2323	13.2323	3	3	14/01/09	17/06/09	28/12/08	28/12/08	GPSC75	M68_15A_ST917	M68_15A_ST917	3	25	TRUE
15873_2#42	21523_1#106	5	1	1	917	917	15A	15A	B	B	-16.2156	-16.2156	13.1841	13.1841	3	3	22/04/09	2009-06-05	2009-05-03	2009-05-03	GPSC75	B1_15A_ST917	B1_15A_ST917	7	9	TRUE
16399_5#15	21523_1#117	5	82	82	11711	11711	13	13	P	P	-16.148	-16.148	13.1677	13.1677	3	3	16/02/09	2009-02-03	19/11/08	19/11/08	GPSC75	P82_13_ST11711	P82_13_ST11711	13	15	TRUE
16399_7#11	21523_1#117	5	85	82	11711	11711	13	13	P	P	-16.148	-16.148	13.1677	13.1677	3	3	2009-11-05	2009-02-03	29/01/09	19/11/08	GPSC75	P85_13_ST11711	P82_13_ST11711	15	15	FALSE
16399_5#15	21523_1#167	5	82	82	11711	11711	13	13	P	P	-16.148	-16.148	13.1677	13.1677	3	3	16/02/09	14/04/09	19/11/08	19/11/08	GPSC75	P82_13_ST11711	P82_13_ST11711	13	21	TRUE
16399_7#11	21523_1#167	5	85	82	11711	11711	13	13	P	P	-16.148	-16.148	13.1677	13.1677	3	3	2009-11-05	14/04/09	29/01/09	19/11/08	GPSC75	P85_13_ST11711	P82_13_ST11711	15	21	FALSE
16399_5#15	21523_1#81	5	82	82	11711	11711	13	13	P	P	-16.148	-16.148	13.1677	13.1677	3	3	16/02/09	22/12/08	19/11/08	19/11/08	GPSC75	P82_13_ST11711	P82_13_ST11711	13	5	TRUE
16399_7#11	21523_1#81	5	85	82	11711	11711	13	13	P	P	-16.148	-16.148	13.1677	13.1677	3	3	2009-11-05	22/12/08	29/01/09	19/11/08	GPSC75	P85_13_ST11711	P82_13_ST11711	15	5	FALSE
14520_4#55	15873_3#61	5	77	77	5103	5103	21	21	N	N	-16.181	-16.181	13.1916	13.1916	3	3	29/04/09	15/04/09	2009-03-01	2009-03-01	GPSC77	N77_21_ST5103	N77_21_ST5103	17	15	TRUE
14520_7#15	14520_7#26	5	43	44	5706	5706	23B	23B	HH	HH	-16.3801	-16.3801	13.2444	13.2444	1	1	25/03/09	2009-10-06	2009-07-03	16/03/09	GPSC81	HH43_23B_ST5706	HH44_23B_ST5706	3	13	FALSE
14520_7#61	14520_7#62	5	46	44	5706	5706	23B	23B	HH	HH	-16.3801	-16.3801	13.2444	13.2444	1	1	2009-01-07	15/04/09	22/03/09	16/03/09	GPSC81	HH46_23B_ST5706	HH44_23B_ST5706	15	5	FALSE
14520_7#15	14520_7#92	5	43	44	5706	5706	23B	23B	HH	HH	-16.3801	-16.3801	13.2444	13.2444	1	1	25/03/09	2009-01-04	2009-07-03	16/03/09	GPSC81	HH43_23B_ST5706	HH44_23B_ST5706	3	3	FALSE
14520_7#15	15531_4#77	5	43	44	5706	5706	23B	23B	HH	HH	-16.3801	-16.3801	13.2444	13.2444	1	1	25/03/09	13/05/09	2009-07-03	16/03/09	GPSC81	HH43_23B_ST5706	HH44_23B_ST5706	3	9	FALSE
15531_5#49	15873_2#28	5	31	32	5706	5706	23B	23B	FF	FF	-15.9969	-15.9969	13.2681	13.2681	1	1	2009-08-06	2009-12-10	2008-06-12	19/12/08	GPSC81	FF31_23B_ST5706	FF32_23B_ST5706	27	43	FALSE
16399_5#47	16399_6#14	5	11	11	5706	5706	23B	23B	D	D	-16.2129	-16.2129	13.2494	13.2494	3	3	15/04/09	29/04/09	2009-02-03	2009-02-03	GPSC81	D11_23B_ST5706	D11_23B_ST5706	7	9	TRUE
16399_5#39	16399_6#2	5	92	92	5706	5706	23B	23B	RR	RR	-16.0145	-16.0145	13.2792	13.2792	2	2	2009-11-05	16/03/09	17/02/09	17/02/09	GPSC81	RR92_23B_ST5706	RR92_23B_ST5706	13	5	TRUE
16399_6#2	16399_7#38	5	92	92	5706	5706	23B	23B	RR	RR	-16.0145	-16.0145	13.2792	13.2792	2	2	16/03/09	25/05/09	17/02/09	17/02/09	GPSC81	RR92_23B_ST5706	RR92_23B_ST5706	5	15	TRUE
16399_6#65	16399_7#38	5	92	92	5706	5706	23B	23B	RR	RR	-16.0145	-16.0145	13.2792	13.2792	2	2	30/03/09	25/05/09	17/02/09	17/02/09	GPSC81	RR92_23B_ST5706	RR92_23B_ST5706	7	15	TRUE
16399_6#28	16399_7#45	5	17	10	5706	5706	23B	23B	E	D	-16.2467	-16.2129	13.2793	13.2494	3	3	13/05/09	29/04/09	2009-01-01	15/02/09	GPSC81	E17_23B_ST5706	D10_23B_ST5706	19	11	FALSE
14520_7#62	17428_8#112	5	44	41	5706	5706	23B	23B	HH	HH	-16.3801	-16.3801	13.2444	13.2444	1	1	15/04/09	2009-09-09	16/03/09	2009-01-10	GPSC81	HH44_23B_ST5706	HH41_23B_ST5706	5	35	FALSE
15873_4#79	17428_8#158	5	35	73	5706	5706	23B	23B	GG	MM	-16.0404	-16.0152	13.2421	13.2546	1	2	2009-05-01	23/11/09	2008-05-12	2008-06-12	GPSC81	GG35_23B_ST5706	MM73_23B_ST5706	5	52	FALSE
15873_5#70	17428_8#158	5	73	73	5706	5706	23B	23B	MM	MM	-16.0152	-16.0152	13.2546	13.2546	2	2	22/12/08	23/11/09	2008-06-12	2008-06-12	GPSC81	MM73_23B_ST5706	MM73_23B_ST5706	3	52	TRUE
14520_7#15	17428_8#178	5	43	44	5706	5706	23B	23B	HH	HH	-16.3801	-16.3801	13.2444	13.2444	1	1	25/03/09	27/05/09	2009-07-03	16/03/09	GPSC81	HH43_23B_ST5706	HH44_23B_ST5706	3	11	FALSE
15873_4#69	17794_7#92	5	73	73	5706	5706	23B	23B	MM	MM	-16.0152	-16.0152	13.2546	13.2546	2	2	19/01/09	2009-03-08	2008-06-12	2008-06-12	GPSC81	MM73_23B_ST5706	MM73_23B_ST5706	7	35	TRUE
16399_6#14	19183_3#19	5	11	11	5706	5706	23B	23B	D	D	-16.2129	-16.2129	13.2494	13.2494	3	3	29/04/09	24/06/09	2009-02-03	2009-02-03	GPSC81	D11_23B_ST5706	D11_23B_ST5706	9	17	TRUE
16399_6#14	21523_1#84	5	11	11	5706	5706	23B	23B	D	D	-16.2129	-16.2129	13.2494	13.2494	3	3	29/04/09	22/07/09	2009-02-03	2009-02-03	GPSC81	D11_23B_ST5706	D11_23B_ST5706	9	21	TRUE
14520_5#51	14520_6#5	5	95	95	4108	4108	9L	9L	RR	RR	-16.0145	-16.0145	13.2792	13.2792	2	2	24/08/09	2009-07-12	2009-07-04	2009-07-04	GPSC88	RR95_9L_ST4108	RR95_9L_ST4108	21	35	TRUE
14520_6#5	16399_7#14	5	95	93	4108	4108	9L	9L	RR	RR	-16.0145	-16.0145	13.2792	13.2792	2	2	2009-07-12	21/12/09	2009-07-04	28/02/09	GPSC88	RR95_9L_ST4108	RR93_9L_ST4108	35	43	FALSE
14520_5#27	16453_2#45	5	95	94	4108	4108	9L	9L	RR	RR	-16.0145	-16.0145	13.2792	13.2792	2	2	2009-07-09	29/06/09	2009-07-04	22/03/09	GPSC88	RR95_9L_ST4108	RR94_9L_ST4108	23	15	FALSE
14520_5#63	16453_2#45	5	95	94	4108	4108	9L	9L	RR	RR	-16.0145	-16.0145	13.2792	13.2792	2	2	2009-10-08	29/06/09	2009-07-04	22/03/09	GPSC88	RR95_9L_ST4108	RR94_9L_ST4108	19	15	FALSE
16453_2#33	16453_2#45	5	91	94	4108	4108	9L	9L	RR	RR	-16.0145	-16.0145	13.2792	13.2792	2	2	2009-10-08	29/06/09	2009-07-02	22/03/09	GPSC88	RR91_9L_ST4108	RR94_9L_ST4108	27	15	FALSE
14520_6#3	17794_7#103	5	93	93	4108	4108	9L	9L	RR	RR	-16.0145	-16.0145	13.2792	13.2792	2	2	15/02/10	22/06/09	28/02/09	28/02/09	GPSC88	RR93_9L_ST4108	RR93_9L_ST4108	52	17	TRUE
16453_2#32	17794_7#103	5	95	93	4108	4108	9L	9L	RR	RR	-16.0145	-16.0145	13.2792	13.2792	2	2	18/05/09	22/06/09	2009-07-04	28/02/09	GPSC88	RR95_9L_ST4108	RR93_9L_ST4108	7	17	FALSE
14520_5#27	17794_7#182	5	95	95	4108	4108	9L	9L	RR	RR	-16.0145	-16.0145	13.2792	13.2792	2	2	2009-07-09	15/06/09	2009-07-04	2009-07-04	GPSC88	RR95_9L_ST4108	RR95_9L_ST4108	23	11	TRUE
14520_5#63	17794_7#182	5	95	95	4108	4108	9L	9L	RR	RR	-16.0145	-16.0145	13.2792	13.2792	2	2	2009-10-08	15/06/09	2009-07-04	2009-07-04	GPSC88	RR95_9L_ST4108	RR95_9L_ST4108	19	11	TRUE
16399_7#53	16453_2#46	5	17	60	8958	8958	40	40	E	JJ	-16.2467	-16.3435	13.2793	13.1934	3	2	18/02/09	17/06/09	2009-01-01	19/02/09	GPSC91	E17_40_ST8958	JJ60_40_ST8958	7	17	FALSE
14520_7#13	15531_4#76	6	30	30	63	63	14	14	EE	EE	-16.2425	-16.2425	13.2276	13.2276	1	1	23/04/09	20/05/09	25/03/09	25/03/09	GPSC10	EE30_14_ST63	EE30_14_ST63	5	9	TRUE
15531_4#76	16399_7#39	6	30	27	63	63	14	14	EE	EE	-16.2425	-16.2425	13.2276	13.2276	1	1	20/05/09	29/04/09	25/03/09	22/12/08	GPSC10	EE30_14_ST63	EE27_14_ST63	9	19	FALSE
14520_7#11	17794_7#126	6	28	30	63	63	14	14	EE	EE	-16.2425	-16.2425	13.2276	13.2276	1	1	25/02/09	2009-12-08	26/01/09	25/03/09	GPSC10	EE28_14_ST63	EE30_14_ST63	5	21	FALSE
14520_7#13	17794_7#126	6	30	30	63	63	14	14	EE	EE	-16.2425	-16.2425	13.2276	13.2276	1	1	23/04/09	2009-12-08	25/03/09	25/03/09	GPSC10	EE30_14_ST63	EE30_14_ST63	5	21	TRUE
15531_4#76	17794_7#126	6	30	30	63	63	14	14	EE	EE	-16.2425	-16.2425	13.2276	13.2276	1	1	20/05/09	2009-12-08	25/03/09	25/03/09	GPSC10	EE30_14_ST63	EE30_14_ST63	9	21	TRUE
16399_7#39	17794_7#126	6	27	30	63	63	14	14	EE	EE	-16.2425	-16.2425	13.2276	13.2276	1	1	29/04/09	2009-12-08	22/12/08	25/03/09	GPSC10	EE27_14_ST63	EE30_14_ST63	19	21	FALSE
14520_7#11	17794_8#14	6	28	30	63	63	14	14	EE	EE	-16.2425	-16.2425	13.2276	13.2276	1	1	25/02/09	2009-06-05	26/01/09	25/03/09	GPSC10	EE28_14_ST63	EE30_14_ST63	5	7	FALSE
14520_7#13	17794_8#14	6	30	30	63	63	14	14	EE	EE	-16.2425	-16.2425	13.2276	13.2276	1	1	23/04/09	2009-06-05	25/03/09	25/03/09	GPSC10	EE30_14_ST63	EE30_14_ST63	5	7	TRUE
15531_4#76	17794_8#14	6	30	30	63	63	14	14	EE	EE	-16.2425	-16.2425	13.2276	13.2276	1	1	20/05/09	2009-06-05	25/03/09	25/03/09	GPSC10	EE30_14_ST63	EE30_14_ST63	9	7	TRUE
16399_7#39	17794_8#14	6	27	30	63	63	14	14	EE	EE	-16.2425	-16.2425	13.2276	13.2276	1	1	29/04/09	2009-06-05	22/12/08	25/03/09	GPSC10	EE27_14_ST63	EE30_14_ST63	19	7	FALSE
17794_7#126	17794_8#14	6	30	30	63	63	14	14	EE	EE	-16.2425	-16.2425	13.2276	13.2276	1	1	2009-12-08	2009-06-05	25/03/09	25/03/09	GPSC10	EE30_14_ST63	EE30_14_ST63	21	7	TRUE
17794_7#116	17794_8#100	6	65	65	241	241	18A	18A	LL	LL	-15.9859	-15.9859	13.2842	13.2842	2	2	30/03/09	2009-08-06	15/01/09	15/01/09	GPSC103	LL65_18A_ST241	LL65_18A_ST241	11	21	TRUE
17794_7#116	17794_8#90	6	65	42	241	241	18A	18A	LL	HH	-15.9859	-16.3801	13.2842	13.2444	2	1	30/03/09	2009-01-04	15/01/09	2009-02-02	GPSC103	LL65_18A_ST241	HH42_18A_ST241	11	9	FALSE
17794_8#100	17794_8#90	6	65	42	241	241	18A	18A	LL	HH	-15.9859	-16.3801	13.2842	13.2444	2	1	2009-08-06	2009-01-04	15/01/09	2009-02-02	GPSC103	LL65_18A_ST241	HH42_18A_ST241	21	9	FALSE
17794_7#105	21523_1#95	6	65	65	241	241	18A	18A	LL	LL	-15.9859	-15.9859	13.2842	13.2842	2	2	25/05/09	2009-11-05	15/01/09	15/01/09	GPSC103	LL65_18A_ST241	LL65_18A_ST241	19	17	TRUE
17794_7#3	21523_1#95	6	65	65	241	241	18A	18A	LL	LL	-15.9859	-15.9859	13.2842	13.2842	2	2	16/03/09	2009-11-05	15/01/09	15/01/09	GPSC103	LL65_18A_ST241	LL65_18A_ST241	9	17	TRUE
14520_4#87	15873_3#33	6	97	97	915	915	14	14	SS	SS	-16.0828	-16.0828	13.2395	13.2395	2	2	2009-03-08	30/03/09	2009-03-02	2009-03-02	GPSC118	SS97_14_ST915	SS97_14_ST915	27	9	TRUE
15873_2#1	15873_3#33	6	74	97	915	915	14	14	MM	SS	-16.0152	-16.0828	13.2546	13.2395	2	2	14/04/09	30/03/09	15/01/09	2009-03-02	GPSC118	MM74_14_ST915	SS97_14_ST915	13	9	FALSE
14520_4#87	16399_5#1	6	97	97	915	915	14	14	SS	SS	-16.0828	-16.0828	13.2395	13.2395	2	2	2009-03-08	25/05/09	2009-03-02	2009-03-02	GPSC118	SS97_14_ST915	SS97_14_ST915	27	17	TRUE
15873_2#1	16399_5#1	6	74	97	915	915	14	14	MM	SS	-16.0152	-16.0828	13.2546	13.2395	2	2	14/04/09	25/05/09	15/01/09	2009-03-02	GPSC118	MM74_14_ST915	SS97_14_ST915	13	17	FALSE
14520_4#87	16399_6#19	6	97	97	915	915	14	14	SS	SS	-16.0828	-16.0828	13.2395	13.2395	2	2	2009-03-08	2009-11-05	2009-03-02	2009-03-02	GPSC118	SS97_14_ST915	SS97_14_ST915	27	15	TRUE
15873_2#1	16399_6#19	6	74	97	915	915	14	14	MM	SS	-16.0152	-16.0828	13.2546	13.2395	2	2	14/04/09	2009-11-05	15/01/09	2009-03-02	GPSC118	MM74_14_ST915	SS97_14_ST915	13	15	FALSE
16399_5#1	16399_6#5	6	97	97	915	915	14	14	SS	SS	-16.0828	-16.0828	13.2395	13.2395	2	2	25/05/09	16/03/09	2009-03-02	2009-03-02	GPSC118	SS97_14_ST915	SS97_14_ST915	17	7	TRUE
16399_6#19	16399_6#5	6	97	97	915	915	14	14	SS	SS	-16.0828	-16.0828	13.2395	13.2395	2	2	2009-11-05	16/03/09	2009-03-02	2009-03-02	GPSC118	SS97_14_ST915	SS97_14_ST915	15	7	TRUE
16399_5#64	16399_6#57	6	49	49	915	915	14	14	II	II	-16.0737	-16.0737	13.242	13.242	1	1	16/02/09	14/04/09	18/01/09	18/01/09	GPSC118	II49_14_ST915	II49_14_ST915	5	13	TRUE
16399_5#64	16399_6#66	6	49	49	915	915	14	14	II	II	-16.0737	-16.0737	13.242	13.242	1	1	16/02/09	2009-02-02	18/01/09	18/01/09	GPSC118	II49_14_ST915	II49_14_ST915	5	3	TRUE
16399_5#78	16399_7#42	6	49	49	915	915	14	14	II	II	-16.0737	-16.0737	13.242	13.242	1	1	2009-02-03	2009-11-05	18/01/09	18/01/09	GPSC118	II49_14_ST915	II49_14_ST915	7	17	TRUE
17428_8#151	21523_1#122	6	97	97	915	915	14	14	SS	SS	-16.0828	-16.0828	13.2395	13.2395	2	2	2009-06-07	16/02/09	2009-03-02	2009-03-02	GPSC118	SS97_14_ST915	SS97_14_ST915	23	3	TRUE
16399_5#51	16399_6#41	6	90	34	11700	11700	6A	6A	RR	GG	-16.0145	-16.0404	13.2792	13.2421	2	1	18/05/09	2009-04-05	2009-06-02	2008-01-11	GPSC12	RR90_6A_ST11700	GG34_6A_ST11700	15	27	FALSE
16399_6#41	16399_7#43	6	34	90	11700	11700	6A	6A	GG	RR	-16.0404	-16.0145	13.2421	13.2792	1	2	2009-04-05	2009-04-05	2008-01-11	2009-06-02	GPSC12	GG34_6A_ST11700	RR90_6A_ST11700	27	13	FALSE
16399_6#41	17794_7#181	6	34	90	11700	11700	6A	6A	GG	RR	-16.0404	-16.0145	13.2421	13.2792	1	2	2009-04-05	20/04/09	2008-01-11	2009-06-02	GPSC12	GG34_6A_ST11700	RR90_6A_ST11700	27	11	FALSE
16399_6#41	21523_1#124	6	34	90	11700	11700	6A	6A	GG	RR	-16.0404	-16.0145	13.2421	13.2792	1	2	2009-04-05	2009-01-06	2008-01-11	2009-06-02	GPSC12	GG34_6A_ST11700	RR90_6A_ST11700	27	17	FALSE
14520_4#52	14520_5#62	6	25	22	11756	11756	38	38	E	E	-16.2467	-16.2467	13.2793	13.2793	3	3	2009-08-04	2009-08-07	20/03/09	2009-02-03	GPSC125	E25_38_ST11756	E22_38_ST11756	3	19	FALSE
14520_5#62	15873_3#36	6	22	22	11756	11756	38	38	E	E	-16.2467	-16.2467	13.2793	13.2793	3	3	2009-08-07	2009-10-06	2009-02-03	2009-02-03	GPSC125	E22_38_ST11756	E22_38_ST11756	19	15	TRUE
14520_4#52	15873_3#70	6	25	22	11756	11756	38	38	E	E	-16.2467	-16.2467	13.2793	13.2793	3	3	2009-08-04	29/04/09	20/03/09	2009-02-03	GPSC125	E25_38_ST11756	E22_38_ST11756	3	9	FALSE
15873_3#36	15873_3#70	6	22	22	11756	11756	38	38	E	E	-16.2467	-16.2467	13.2793	13.2793	3	3	2009-10-06	29/04/09	2009-02-03	2009-02-03	GPSC125	E22_38_ST11756	E22_38_ST11756	15	9	TRUE
15531_4#82	15873_5#69	6	31	31	6103	6103	38	38	FF	FF	-15.9969	-15.9969	13.2681	13.2681	1	1	22/12/08	2009-05-01	2008-06-12	2008-06-12	GPSC125	FF31_38_ST6103	FF31_38_ST6103	3	5	TRUE
15873_3#70	16399_7#29	6	22	22	11756	11756	38	38	E	E	-16.2467	-16.2467	13.2793	13.2793	3	3	29/04/09	15/04/09	2009-02-03	2009-02-03	GPSC125	E22_38_ST11756	E22_38_ST11756	9	7	TRUE
14520_4#50	16453_2#19	6	87	87	6103	6103	38	38	PP	PP	-16.1346	-16.1346	13.1662	13.1662	2	2	30/03/09	16/03/09	2009-02-01	2009-02-01	GPSC125	PP87_38_ST6103	PP87_38_ST6103	13	11	TRUE
14520_4#19	15873_2#18	6	76	76	4029	4029	19A	19A	N	N	-16.181	-16.181	13.1916	13.1916	3	3	21/01/09	2009-04-02	18/12/08	18/12/08	GPSC137	N76_19A_ST4029	N76_19A_ST4029	5	7	TRUE
14520_4#19	15873_2#48	6	76	76	4029	4029	19A	19A	N	N	-16.181	-16.181	13.1916	13.1916	3	3	21/01/09	2009-10-06	18/12/08	18/12/08	GPSC137	N76_19A_ST4029	N76_19A_ST4029	5	25	TRUE
15873_2#48	15873_2#6	6	76	76	4029	4029	19A	19A	N	N	-16.181	-16.181	13.1916	13.1916	3	3	2009-10-06	14/10/09	18/12/08	18/12/08	GPSC137	N76_19A_ST4029	N76_19A_ST4029	25	43	TRUE
15873_2#18	15873_2#7	6	76	76	4029	4029	19A	19A	N	N	-16.181	-16.181	13.1916	13.1916	3	3	2009-04-02	18/02/09	18/12/08	18/12/08	GPSC137	N76_19A_ST4029	N76_19A_ST4029	7	9	TRUE
15873_2#48	15873_2#7	6	76	76	4029	4029	19A	19A	N	N	-16.181	-16.181	13.1916	13.1916	3	3	2009-10-06	18/02/09	18/12/08	18/12/08	GPSC137	N76_19A_ST4029	N76_19A_ST4029	25	9	TRUE
15873_2#6	15873_2#7	6	76	76	4029	4029	19A	19A	N	N	-16.181	-16.181	13.1916	13.1916	3	3	14/10/09	18/02/09	18/12/08	18/12/08	GPSC137	N76_19A_ST4029	N76_19A_ST4029	43	9	TRUE
15873_2#18	15873_2#76	6	76	58	4029	4029	19A	19A	N	JJ	-16.181	-16.3435	13.1916	13.1934	3	2	2009-04-02	20/05/09	18/12/08	27/11/08	GPSC137	N76_19A_ST4029	JJ58_19A_ST4029	7	25	FALSE
15873_2#48	15873_2#76	6	76	58	4029	4029	19A	19A	N	JJ	-16.181	-16.3435	13.1916	13.1934	3	2	2009-10-06	20/05/09	18/12/08	27/11/08	GPSC137	N76_19A_ST4029	JJ58_19A_ST4029	25	25	FALSE
15873_2#79	15873_3#2	6	76	76	4029	4029	19A	19A	N	N	-16.181	-16.181	13.1916	13.1916	3	3	18/03/09	24/06/09	18/12/08	18/12/08	GPSC137	N76_19A_ST4029	N76_19A_ST4029	13	27	TRUE
15873_2#48	16399_5#56	6	76	76	4029	4029	19A	19A	N	N	-16.181	-16.181	13.1916	13.1916	3	3	2009-10-06	13/05/09	18/12/08	18/12/08	GPSC137	N76_19A_ST4029	N76_19A_ST4029	25	21	TRUE
15873_2#6	16399_5#56	6	76	76	4029	4029	19A	19A	N	N	-16.181	-16.181	13.1916	13.1916	3	3	14/10/09	13/05/09	18/12/08	18/12/08	GPSC137	N76_19A_ST4029	N76_19A_ST4029	43	21	TRUE
15873_2#7	16399_5#56	6	76	76	4029	4029	19A	19A	N	N	-16.181	-16.181	13.1916	13.1916	3	3	18/02/09	13/05/09	18/12/08	18/12/08	GPSC137	N76_19A_ST4029	N76_19A_ST4029	9	21	TRUE
15873_2#18	16453_2#42	6	76	94	4029	4029	19A	19A	N	RR	-16.181	-16.0145	13.1916	13.2792	3	2	2009-04-02	2009-10-08	18/12/08	22/03/09	GPSC137	N76_19A_ST4029	RR94_19A_ST4029	7	21	FALSE
15873_2#48	16453_2#42	6	76	94	4029	4029	19A	19A	N	RR	-16.181	-16.0145	13.1916	13.2792	3	2	2009-10-06	2009-10-08	18/12/08	22/03/09	GPSC137	N76_19A_ST4029	RR94_19A_ST4029	25	21	FALSE
16399_7#44	16399_7#57	6	68	69	2169	2169	21	21	M	M	-16.2288	-16.2288	13.2323	13.2323	3	3	22/04/09	23/04/09	28/12/08	2009-08-01	GPSC180	M68_21_ST2169	M69_21_ST2169	17	15	FALSE
17794_7#129	17794_8#8	6	72	72	2169	2169	21	21	M	M	-16.2288	-16.2288	13.2323	13.2323	3	3	17/06/09	2009-07-05	24/03/09	24/03/09	GPSC180	M72_21_ST2169	M72_21_ST2169	13	7	TRUE
15531_4#83	19183_3#103	6	38	72	2169	2169	21	21	HH	M	-16.3801	-16.2288	13.2444	13.2323	1	3	20/05/09	20/05/09	30/11/08	24/03/09	GPSC180	HH38_21_ST2169	M72_21_ST2169	25	9	FALSE
16399_7#44	21523_1#101	6	68	69	2169	2169	21	21	M	M	-16.2288	-16.2288	13.2323	13.2323	3	3	22/04/09	25/02/09	28/12/08	2009-08-01	GPSC180	M68_21_ST2169	M69_21_ST2169	17	7	FALSE
16399_7#57	21523_1#101	6	69	69	2169	2169	21	21	M	M	-16.2288	-16.2288	13.2323	13.2323	3	3	23/04/09	25/02/09	2009-08-01	2009-08-01	GPSC180	M69_21_ST2169	M69_21_ST2169	15	7	TRUE
15873_2#36	15873_3#81	6	18	18	11676	11676	23B	23B	E	E	-16.2467	-16.2467	13.2793	13.2793	3	3	18/03/09	2009-11-11	18/01/09	18/01/09	GPSC194	E18_23B_ST11676	E18_23B_ST11676	9	43	TRUE
16453_2#58	21523_1#89	6	49	49	802	802	23F	23F	II	II	-16.0737	-16.0737	13.242	13.242	1	1	25/05/09	2009-08-06	18/01/09	18/01/09	GPSC20	II49_23F_ST802	II49_23F_ST802	19	21	TRUE
14520_4#95	14520_5#89	6	25	25	10597	10597	11A	11A	E	E	-16.2467	-16.2467	13.2793	13.2793	3	3	13/01/10	2010-10-03	20/03/09	20/03/09	GPSC24	E25_11A_ST10597	E25_11A_ST10597	43	52	TRUE
15873_4#81	16399_6#3	6	57	57	5902	5902	11A	11A	JJ	JJ	-16.3435	-16.3435	13.1934	13.1934	2	2	31/12/08	25/02/09	17/11/08	17/11/08	GPSC24	JJ57_11A_ST5902	JJ57_11A_ST5902	7	15	TRUE
14520_4#95	16399_7#71	6	25	25	10597	10597	11A	11A	E	E	-16.2467	-16.2467	13.2793	13.2793	3	3	13/01/10	2009-01-07	20/03/09	20/03/09	GPSC24	E25_11A_ST10597	E25_11A_ST10597	43	15	TRUE
14520_5#89	16399_7#71	6	25	25	10597	10597	11A	11A	E	E	-16.2467	-16.2467	13.2793	13.2793	3	3	2010-10-03	2009-01-07	20/03/09	20/03/09	GPSC24	E25_11A_ST10597	E25_11A_ST10597	52	15	TRUE
16399_6#3	16399_7#79	6	57	61	5902	5902	11A	11A	JJ	JJ	-16.3435	-16.3435	13.1934	13.1934	2	2	25/02/09	17/06/09	17/11/08	2009-05-03	GPSC24	JJ57_11A_ST5902	JJ61_11A_ST5902	15	15	FALSE
14520_4#43	17794_7#101	6	61	61	5902	5902	11A	11A	JJ	JJ	-16.3435	-16.3435	13.1934	13.1934	2	2	25/03/09	2009-01-07	2009-05-03	2009-05-03	GPSC24	JJ61_11A_ST5902	JJ61_11A_ST5902	3	17	TRUE
15873_4#76	17794_7#101	6	57	61	5902	5902	11A	11A	JJ	JJ	-16.3435	-16.3435	13.1934	13.1934	2	2	17/12/08	2009-01-07	17/11/08	2009-05-03	GPSC24	JJ57_11A_ST5902	JJ61_11A_ST5902	5	17	FALSE
14520_4#43	17794_7#137	6	61	99	5902	5902	11A	11A	JJ	SS	-16.3435	-16.0828	13.1934	13.2395	2	2	25/03/09	18/05/09	2009-05-03	2009-08-03	GPSC24	JJ61_11A_ST5902	SS99_11A_ST5902	3	11	FALSE
15873_4#76	17794_7#137	6	57	99	5902	5902	11A	11A	JJ	SS	-16.3435	-16.0828	13.1934	13.2395	2	2	17/12/08	18/05/09	17/11/08	2009-08-03	GPSC24	JJ57_11A_ST5902	SS99_11A_ST5902	5	11	FALSE
17794_7#101	17794_7#137	6	61	99	5902	5902	11A	11A	JJ	SS	-16.3435	-16.0828	13.1934	13.2395	2	2	2009-01-07	18/05/09	2009-05-03	2009-08-03	GPSC24	JJ61_11A_ST5902	SS99_11A_ST5902	17	11	FALSE
14520_5#24	17794_8#11	6	61	61	5902	12309	11A	11A	JJ	JJ	-16.3435	-16.3435	13.1934	13.1934	2	2	30/12/09	2009-12-08	2009-05-03	2009-05-03	GPSC24	JJ61_11A_ST5902	JJ61_11A_ST12309	43	23	FALSE
14520_7#41	14520_7#60	6	53	53	4038	4038	34	34	II	II	-16.0737	-16.0737	13.242	13.242	1	1	16/03/09	2009-06-07	16/02/09	16/02/09	GPSC25	II53_34_ST4038	II53_34_ST4038	5	21	TRUE
14520_4#32	15531_5#44	6	53	53	4038	4038	34	34	II	II	-16.0737	-16.0737	13.242	13.242	1	1	27/04/09	2009-10-06	16/02/09	16/02/09	GPSC25	II53_34_ST4038	II53_34_ST4038	11	17	TRUE
15873_4#72	16399_6#33	6	66	66	1778	1778	34	34	LL	LL	-15.9859	-15.9859	13.2842	13.2842	2	2	26/01/09	2009-09-03	22/01/09	22/01/09	GPSC25	LL66_34_ST1778	LL66_34_ST1778	1	7	TRUE
15531_4#84	16399_6#64	6	40	66	1778	1778	34	34	HH	LL	-16.3801	-15.9859	13.2444	13.2842	1	2	29/04/09	23/03/09	18/12/08	22/01/09	GPSC25	HH40_34_ST1778	LL66_34_ST1778	19	9	FALSE
14520_7#48	16453_2#41	6	54	91	1778	1778	34	34	II	RR	-16.0737	-16.0145	13.242	13.2792	1	2	23/02/09	20/04/09	19/02/09	2009-07-02	GPSC25	II54_34_ST1778	RR91_34_ST1778	1	11	FALSE
14520_4#12	17428_8#120	6	9	5	7319	7319	34	34	D	D	-16.2129	-16.2129	13.2494	13.2494	3	3	22/04/09	24/06/09	2009-06-02	23/12/08	GPSC25	D9_34_ST7319	D5_34_ST7319	11	27	FALSE
16399_6#33	17794_8#119	6	66	66	1778	1778	34	34	LL	LL	-15.9859	-15.9859	13.2842	13.2842	2	2	2009-09-03	20/04/09	22/01/09	22/01/09	GPSC25	LL66_34_ST1778	LL66_34_ST1778	7	13	TRUE
14520_4#12	17794_8#89	6	9	29	7319	7319	34	34	D	EE	-16.2129	-16.2425	13.2494	13.2276	3	1	22/04/09	24/02/10	2009-06-02	2009-05-03	GPSC25	D9_34_ST7319	EE29_34_ST7319	11	52	FALSE
15873_4#78	17794_8#89	6	5	29	7319	7319	34	34	D	EE	-16.2129	-16.2425	13.2494	13.2276	3	1	21/01/09	24/02/10	23/12/08	2009-05-03	GPSC25	D5_34_ST7319	EE29_34_ST7319	5	52	FALSE
16399_6#44	17794_8#89	6	5	29	7319	7319	34	34	D	EE	-16.2129	-16.2425	13.2494	13.2276	3	1	2009-02-02	24/02/10	23/12/08	2009-05-03	GPSC25	D5_34_ST7319	EE29_34_ST7319	7	52	FALSE
17794_8#104	17794_8#89	6	16	29	7319	7319	34	34	E	EE	-16.2467	-16.2425	13.2793	13.2276	3	1	26/08/09	24/02/10	28/10/08	2009-05-03	GPSC25	E16_34_ST7319	EE29_34_ST7319	43	52	FALSE
17794_8#16	17794_8#89	6	5	29	7319	7319	34	34	D	EE	-16.2129	-16.2425	13.2494	13.2276	3	1	2009-01-04	24/02/10	23/12/08	2009-05-03	GPSC25	D5_34_ST7319	EE29_34_ST7319	15	52	FALSE
14520_4#8	17794_8#98	6	9	5	7319	7319	34	34	D	D	-16.2129	-16.2129	13.2494	13.2494	3	3	2009-01-07	27/05/09	2009-06-02	23/12/08	GPSC25	D9_34_ST7319	D5_34_ST7319	21	23	FALSE
16453_2#59	17794_8#98	6	5	5	7319	7319	34	34	D	D	-16.2129	-16.2129	13.2494	13.2494	3	3	15/04/09	27/05/09	23/12/08	23/12/08	GPSC25	D5_34_ST7319	D5_34_ST7319	17	23	TRUE
17794_7#100	17794_8#98	6	5	5	7319	7319	34	34	D	D	-16.2129	-16.2129	13.2494	13.2494	3	3	2009-10-06	27/05/09	23/12/08	23/12/08	GPSC25	D5_34_ST7319	D5_34_ST7319	25	23	TRUE
15873_4#78	19183_3#10	6	5	5	7319	7319	34	34	D	D	-16.2129	-16.2129	13.2494	13.2494	3	3	21/01/09	19/08/09	23/12/08	23/12/08	GPSC25	D5_34_ST7319	D5_34_ST7319	5	35	TRUE
16399_6#44	19183_3#10	6	5	5	7319	7319	34	34	D	D	-16.2129	-16.2129	13.2494	13.2494	3	3	2009-02-02	19/08/09	23/12/08	23/12/08	GPSC25	D5_34_ST7319	D5_34_ST7319	7	35	TRUE
17794_8#104	19183_3#10	6	16	5	7319	7319	34	34	E	D	-16.2467	-16.2129	13.2793	13.2494	3	3	26/08/09	19/08/09	28/10/08	23/12/08	GPSC25	E16_34_ST7319	D5_34_ST7319	43	35	FALSE
17794_8#16	19183_3#10	6	5	5	7319	7319	34	34	D	D	-16.2129	-16.2129	13.2494	13.2494	3	3	2009-01-04	19/08/09	23/12/08	23/12/08	GPSC25	D5_34_ST7319	D5_34_ST7319	15	35	TRUE
15873_4#72	21523_1#111	6	66	66	1778	1778	34	34	LL	LL	-15.9859	-15.9859	13.2842	13.2842	2	2	26/01/09	2009-04-05	22/01/09	22/01/09	GPSC25	LL66_34_ST1778	LL66_34_ST1778	1	15	TRUE
17794_8#119	21523_1#111	6	66	66	1778	1778	34	34	LL	LL	-15.9859	-15.9859	13.2842	13.2842	2	2	20/04/09	2009-04-05	22/01/09	22/01/09	GPSC25	LL66_34_ST1778	LL66_34_ST1778	13	15	TRUE
17794_8#89	21523_1#87	6	29	5	7319	7319	34	34	EE	D	-16.2425	-16.2129	13.2276	13.2494	1	3	24/02/10	18/03/09	2009-05-03	23/12/08	GPSC25	EE29_34_ST7319	D5_34_ST7319	52	13	FALSE
19183_3#10	21523_1#87	6	5	5	7319	7319	34	34	D	D	-16.2129	-16.2129	13.2494	13.2494	3	3	19/08/09	18/03/09	23/12/08	23/12/08	GPSC25	D5_34_ST7319	D5_34_ST7319	35	13	TRUE
16453_2#59	21523_1#92	6	5	13	7319	7319	34	34	D	D	-16.2129	-16.2129	13.2494	13.2494	3	3	15/04/09	2009-07-05	23/12/08	24/03/09	GPSC25	D5_34_ST7319	D13_34_ST7319	17	7	FALSE
17794_7#100	21523_1#92	6	5	13	7319	7319	34	34	D	D	-16.2129	-16.2129	13.2494	13.2494	3	3	2009-10-06	2009-07-05	23/12/08	24/03/09	GPSC25	D5_34_ST7319	D13_34_ST7319	25	7	FALSE
17794_8#89	21523_1#98	6	29	5	7319	7319	34	34	EE	D	-16.2425	-16.2129	13.2276	13.2494	1	3	24/02/10	29/04/09	2009-05-03	23/12/08	GPSC25	EE29_34_ST7319	D5_34_ST7319	52	19	FALSE
16399_7#6	16453_2#12	6	75	75	10591	10591	48	48	MM	MM	-16.0152	-16.0152	13.2546	13.2546	2	2	2009-09-03	23/02/09	27/01/09	27/01/09	GPSC253	MM75_48_ST10591	MM75_48_ST10591	7	5	TRUE
16453_2#9	17794_8#13	6	75	75	10591	10591	48	48	MM	MM	-16.0152	-16.0152	13.2546	13.2546	2	2	2009-04-05	2009-09-02	27/01/09	27/01/09	GPSC253	MM75_48_ST10591	MM75_48_ST10591	15	3	TRUE
14520_5#47	14520_7#40	6	51	51	10636	10636	23F	23F	II	II	-16.0737	-16.0737	13.242	13.242	1	1	2010-04-01	2009-08-06	18/01/09	18/01/09	GPSC26	II51_23F_ST10636	II51_23F_ST10636	52	21	TRUE
14520_4#94	14520_7#64	6	37	44	910	910	15B/15C	15B/15C	GG	HH	-16.0404	-16.3801	13.2421	13.2444	1	1	13/07/09	29/04/09	2009-07-03	16/03/09	GPSC26	GG37_15B/15C_ST910	HH44_15B/15C_ST910	19	7	FALSE
14520_4#94	15378_2#26	6	37	37	910	910	15B/15C	15B/15C	GG	GG	-16.0404	-16.0404	13.2421	13.2421	1	1	13/07/09	15/06/09	2009-07-03	2009-07-03	GPSC26	GG37_15B/15C_ST910	GG37_15B/15C_ST910	19	15	TRUE
14520_7#64	15378_2#26	6	44	37	910	910	15B/15C	15B/15C	HH	GG	-16.3801	-16.0404	13.2444	13.2421	1	1	29/04/09	15/06/09	16/03/09	2009-07-03	GPSC26	HH44_15B/15C_ST910	GG37_15B/15C_ST910	7	15	FALSE
14520_5#28	16399_5#19	6	17	7	10600	10600	22A	22A	E	D	-16.2467	-16.2129	13.2793	13.2494	3	3	2009-02-09	18/02/09	2009-01-01	18/01/09	GPSC26	E17_22A_ST10600	D7_22A_ST10600	35	5	FALSE
14520_5#28	16399_5#61	6	17	7	10600	10600	22A	22A	E	D	-16.2467	-16.2129	13.2793	13.2494	3	3	2009-02-09	15/04/09	2009-01-01	18/01/09	GPSC26	E17_22A_ST10600	D7_22A_ST10600	35	13	FALSE
14520_5#14	16399_6#26	6	74	14	910	910	15B/15C	15B/15C	MM	DD	-16.0152	-16.0075	13.2546	13.1865	2	1	2010-04-01	2009-02-03	15/01/09	17/01/09	GPSC26	MM74_15B/15C_ST910	DD14_15B/15C_ST910	52	7	FALSE
14520_5#28	16399_6#31	6	17	7	10600	10600	22A	22A	E	D	-16.2467	-16.2129	13.2793	13.2494	3	3	2009-02-09	2009-04-03	2009-01-01	18/01/09	GPSC26	E17_22A_ST10600	D7_22A_ST10600	35	7	FALSE
14520_5#28	16399_6#67	6	17	24	10600	10600	22A	22A	E	E	-16.2467	-16.2467	13.2793	13.2793	3	3	2009-02-09	2009-01-04	2009-01-01	13/03/09	GPSC26	E17_22A_ST10600	E24_22A_ST10600	35	3	FALSE
14520_4#34	16399_7#67	6	3	3	910	910	15B/15C	15B/15C	C	C	-16.1529	-16.1529	13.196	13.196	3	3	16/02/09	27/04/09	20/12/08	20/12/08	GPSC26	C3_15B/15C_ST910	C3_15B/15C_ST910	9	19	TRUE
14520_4#77	16399_7#67	6	3	3	910	910	15B/15C	15B/15C	C	C	-16.1529	-16.1529	13.196	13.196	3	3	17/08/09	27/04/09	20/12/08	20/12/08	GPSC26	C3_15B/15C_ST910	C3_15B/15C_ST910	35	19	TRUE
16399_5#34	16453_2#24	6	3	3	910	910	15B/15C	15B/15C	C	C	-16.1529	-16.1529	13.196	13.196	3	3	2009-02-03	22/06/09	20/12/08	20/12/08	GPSC26	C3_15B/15C_ST910	C3_15B/15C_ST910	11	27	TRUE
16399_5#34	16453_2#27	6	3	13	910	910	15B/15C	15B/15C	C	D	-16.1529	-16.2129	13.196	13.2494	3	3	2009-02-03	17/06/09	20/12/08	24/03/09	GPSC26	C3_15B/15C_ST910	D13_15B/15C_ST910	11	13	FALSE
14520_4#34	16453_2#60	6	3	3	910	910	15B/15C	15B/15C	C	C	-16.1529	-16.1529	13.196	13.196	3	3	16/02/09	19/01/09	20/12/08	20/12/08	GPSC26	C3_15B/15C_ST910	C3_15B/15C_ST910	9	5	TRUE
14520_4#77	16453_2#60	6	3	3	910	910	15B/15C	15B/15C	C	C	-16.1529	-16.1529	13.196	13.196	3	3	17/08/09	19/01/09	20/12/08	20/12/08	GPSC26	C3_15B/15C_ST910	C3_15B/15C_ST910	35	5	TRUE
16399_7#67	16453_2#60	6	3	3	910	910	15B/15C	15B/15C	C	C	-16.1529	-16.1529	13.196	13.196	3	3	27/04/09	19/01/09	20/12/08	20/12/08	GPSC26	C3_15B/15C_ST910	C3_15B/15C_ST910	19	5	TRUE
14520_4#34	17794_7#112	6	3	3	910	910	15B/15C	15B/15C	C	C	-16.1529	-16.1529	13.196	13.196	3	3	16/02/09	30/03/09	20/12/08	20/12/08	GPSC26	C3_15B/15C_ST910	C3_15B/15C_ST910	9	15	TRUE
14520_4#77	17794_7#112	6	3	3	910	910	15B/15C	15B/15C	C	C	-16.1529	-16.1529	13.196	13.196	3	3	17/08/09	30/03/09	20/12/08	20/12/08	GPSC26	C3_15B/15C_ST910	C3_15B/15C_ST910	35	15	TRUE
16399_7#67	17794_7#112	6	3	3	910	910	15B/15C	15B/15C	C	C	-16.1529	-16.1529	13.196	13.196	3	3	27/04/09	30/03/09	20/12/08	20/12/08	GPSC26	C3_15B/15C_ST910	C3_15B/15C_ST910	19	15	TRUE
16453_2#60	17794_7#112	6	3	3	910	910	15B/15C	15B/15C	C	C	-16.1529	-16.1529	13.196	13.196	3	3	19/01/09	30/03/09	20/12/08	20/12/08	GPSC26	C3_15B/15C_ST910	C3_15B/15C_ST910	5	15	TRUE
16453_2#4	17794_7#13	6	86	86	11697	11697	15B/15C	15B/15C	P	P	-16.148	-16.148	13.1677	13.1677	3	3	22/06/09	2009-06-07	2009-02-02	2009-02-02	GPSC26	P86_15B/15C_ST11697	P86_15B/15C_ST11697	21	23	TRUE
14520_4#46	17794_8#82	6	23	59	10600	10600	22A	22A	E	JJ	-16.2467	-16.3435	13.2793	13.1934	3	2	15/07/09	20/01/10	2009-06-03	31/01/09	GPSC26	E23_22A_ST10600	JJ59_22A_ST10600	19	52	FALSE
16399_5#20	17794_8#92	6	17	84	10600	10600	22A	22A	E	P	-16.2467	-16.148	13.2793	13.1677	3	3	2009-01-04	2009-02-03	2009-01-01	20/01/09	GPSC26	E17_22A_ST10600	P84_22A_ST10600	13	7	FALSE
17794_8#87	21523_1#114	6	82	47	10626	10626	17F	17F	P	II	-16.148	-16.0737	13.1677	13.242	3	1	27/04/09	30/03/09	19/11/08	2008-08-11	GPSC26	P82_17F_ST10626	II47_17F_ST10626	23	21	FALSE
16399_5#20	21523_1#149	6	17	7	10600	10600	22A	22A	E	D	-16.2467	-16.2129	13.2793	13.2494	3	3	2009-01-04	24/06/09	2009-01-01	18/01/09	GPSC26	E17_22A_ST10600	D7_22A_ST10600	13	23	FALSE
17794_8#92	21523_1#149	6	84	7	10600	10600	22A	22A	P	D	-16.148	-16.2129	13.1677	13.2494	3	3	2009-02-03	24/06/09	20/01/09	18/01/09	GPSC26	P84_22A_ST10600	D7_22A_ST10600	7	23	FALSE
16399_7#28	21523_1#168	6	94	89	910	910	15B/15C	15B/15C	RR	RR	-16.0145	-16.0145	13.2792	13.2792	2	2	22/09/09	2009-02-11	22/03/09	2009-11-01	GPSC26	RR94_15B/15C_ST910	RR89_15B/15C_ST910	27	43	FALSE
16399_7#55	21523_1#168	6	27	89	910	910	15B/15C	15B/15C	EE	RR	-16.2425	-16.0145	13.2276	13.2792	1	2	19/08/09	2009-02-11	22/12/08	2009-11-01	GPSC26	EE27_15B/15C_ST910	RR89_15B/15C_ST910	35	43	FALSE
14520_5#14	21523_1#82	6	74	14	910	910	15B/15C	15B/15C	MM	DD	-16.0152	-16.0075	13.2546	13.1865	2	1	2010-04-01	16/02/09	15/01/09	17/01/09	GPSC26	MM74_15B/15C_ST910	DD14_15B/15C_ST910	52	5	FALSE
14520_5#28	21523_1#99	6	17	7	10600	10600	22A	22A	E	D	-16.2467	-16.2129	13.2793	13.2494	3	3	2009-02-09	27/05/09	2009-01-01	18/01/09	GPSC26	E17_22A_ST10600	D7_22A_ST10600	35	19	FALSE
16399_5#38	17794_7#106	6	81	62	5521	5521	10A	10A	OO	JJ	-16.0614	-16.3435	13.1668	13.1934	2	2	20/04/09	2009-10-06	2009-02-04	13/03/09	GPSC27	OO81_10A_ST5521	JJ62_10A_ST5521	3	13	FALSE
17794_7#120	17794_8#99	6	81	81	11690	11690	10A	10A	OO	OO	-16.0614	-16.0614	13.1668	13.1668	2	2	2009-07-09	15/06/09	2009-02-04	2009-02-04	GPSC27	OO81_10A_ST11690	OO81_10A_ST11690	23	11	TRUE
16399_5#27	21523_1#103	6	81	81	11690	11690	10A	10A	OO	OO	-16.0614	-16.0614	13.1668	13.1668	2	2	2009-01-06	27/06/09	2009-02-04	2009-02-04	GPSC27	OO81_10A_ST11690	OO81_10A_ST11690	9	17	TRUE
17794_7#4	21523_1#103	6	81	81	11690	11690	10A	10A	OO	OO	-16.0614	-16.0614	13.1668	13.1668	2	2	2009-04-05	27/06/09	2009-02-04	2009-02-04	GPSC27	OO81_10A_ST11690	OO81_10A_ST11690	5	17	TRUE
17794_7#96	21523_1#103	6	81	81	11690	11690	10A	10A	OO	OO	-16.0614	-16.0614	13.1668	13.1668	2	2	24/08/09	27/06/09	2009-02-04	2009-02-04	GPSC27	OO81_10A_ST11690	OO81_10A_ST11690	21	17	TRUE
17794_7#123	21523_1#90	6	62	62	5521	5521	10A	10A	JJ	JJ	-16.3435	-16.3435	13.1934	13.1934	2	2	27/05/09	24/06/09	13/03/09	13/03/09	GPSC27	JJ62_10A_ST5521	JJ62_10A_ST5521	11	15	TRUE
15531_4#71	15873_5#7	6	46	46	3324	3324	6A	6A	HH	HH	-16.3801	-16.3801	13.2444	13.2444	1	1	2009-03-06	29/07/09	22/03/09	22/03/09	GPSC31	HH46_6A_ST3324	HH46_6A_ST3324	11	19	TRUE
14520_4#18	17428_8#169	6	9	71	10625	10625	20	20	D	M	-16.2129	-16.2288	13.2494	13.2323	3	3	2009-08-04	2009-08-07	2009-06-02	30/01/09	GPSC37	D9_20_ST10625	M71_20_ST10625	9	23	FALSE
16399_6#53	17794_7#15	6	71	19	10625	10625	20	20	M	E	-16.2288	-16.2467	13.2323	13.2793	3	3	2009-01-04	20/05/09	30/01/09	22/01/09	GPSC37	M71_20_ST10625	E19_20_ST10625	9	17	FALSE
16399_6#53	17794_8#117	6	71	71	10625	10625	20	20	M	M	-16.2288	-16.2288	13.2323	13.2323	3	3	2009-01-04	24/06/09	30/01/09	30/01/09	GPSC37	M71_20_ST10625	M71_20_ST10625	9	21	TRUE
17794_7#15	17794_8#117	6	19	71	10625	10625	20	20	E	M	-16.2467	-16.2288	13.2793	13.2323	3	3	20/05/09	24/06/09	22/01/09	30/01/09	GPSC37	E19_20_ST10625	M71_20_ST10625	17	21	FALSE
16399_6#53	17794_8#9	6	71	71	10625	10625	20	20	M	M	-16.2288	-16.2288	13.2323	13.2323	3	3	2009-01-04	29/04/09	30/01/09	30/01/09	GPSC37	M71_20_ST10625	M71_20_ST10625	9	13	TRUE
17794_7#15	17794_8#9	6	19	71	10625	10625	20	20	E	M	-16.2467	-16.2288	13.2793	13.2323	3	3	20/05/09	29/04/09	22/01/09	30/01/09	GPSC37	E19_20_ST10625	M71_20_ST10625	17	13	FALSE
17794_8#117	17794_8#9	6	71	71	10625	10625	20	20	M	M	-16.2288	-16.2288	13.2323	13.2323	3	3	24/06/09	29/04/09	30/01/09	30/01/09	GPSC37	M71_20_ST10625	M71_20_ST10625	21	13	TRUE
16399_6#12	21523_1#83	6	71	71	10625	10625	20	20	M	M	-16.2288	-16.2288	13.2323	13.2323	3	3	15/04/09	2009-04-03	30/01/09	30/01/09	GPSC37	M71_20_ST10625	M71_20_ST10625	11	5	TRUE
17428_8#154	21523_1#83	6	71	71	10625	10625	20	20	M	M	-16.2288	-16.2288	13.2323	13.2323	3	3	2009-10-06	2009-04-03	30/01/09	30/01/09	GPSC37	M71_20_ST10625	M71_20_ST10625	19	5	TRUE
17794_7#99	21523_1#83	6	71	71	10625	10625	20	20	M	M	-16.2288	-16.2288	13.2323	13.2323	3	3	27/05/09	2009-04-03	30/01/09	30/01/09	GPSC37	M71_20_ST10625	M71_20_ST10625	17	5	TRUE
21523_1#112	21523_1#83	6	71	71	10625	10625	20	20	M	M	-16.2288	-16.2288	13.2323	13.2323	3	3	18/03/09	2009-04-03	30/01/09	30/01/09	GPSC37	M71_20_ST10625	M71_20_ST10625	7	5	TRUE
15873_2#14	15873_2#46	6	58	58	847	847	19A	19A	JJ	JJ	-16.3435	-16.3435	13.1934	13.1934	2	2	2009-11-03	2009-08-04	27/11/08	27/11/08	GPSC44	JJ58_19A_ST847	JJ58_19A_ST847	15	19	TRUE
15873_3#28	15873_3#42	6	1	74	847	847	19A	19A	B	MM	-16.2156	-16.0152	13.1841	13.2546	3	2	17/06/09	29/04/09	2009-05-03	15/01/09	GPSC44	B1_19A_ST847	MM74_19A_ST847	15	15	FALSE
14520_7#19	16399_5#52	6	28	28	847	847	19A	19A	EE	EE	-16.2425	-16.2425	13.2276	13.2276	1	1	2009-11-03	2009-06-05	26/01/09	26/01/09	GPSC44	EE28_19A_ST847	EE28_19A_ST847	7	15	TRUE
14520_7#31	17794_7#91	6	43	46	847	847	19A	19A	HH	HH	-16.3801	-16.3801	13.2444	13.2444	1	1	22/04/09	23/09/09	2009-07-03	22/03/09	GPSC44	HH43_19A_ST847	HH46_19A_ST847	7	27	FALSE
17794_7#91	19183_3#16	6	46	92	847	12191	19A	19A	HH	RR	-16.3801	-16.0145	13.2444	13.2792	1	2	23/09/09	20/07/09	22/03/09	17/02/09	GPSC44	HH46_19A_ST847	RR92_19A_ST12191	27	23	FALSE
17428_8#117	21523_1#130	6	92	43	847	847	19A	19A	RR	HH	-16.0145	-16.3801	13.2792	13.2444	2	1	22/06/09	2009-12-08	17/02/09	2009-07-03	GPSC44	RR92_19A_ST847	HH43_19A_ST847	19	23	FALSE
17428_8#124	21523_1#130	6	92	43	847	847	19A	19A	RR	HH	-16.0145	-16.3801	13.2792	13.2444	2	1	2009-12-10	2009-12-08	17/02/09	2009-07-03	GPSC44	RR92_19A_ST847	HH43_19A_ST847	35	23	FALSE
21523_1#130	21523_1#164	6	43	92	847	847	19A	19A	HH	RR	-16.3801	-16.0145	13.2444	13.2792	1	2	2009-12-08	17/08/09	2009-07-03	17/02/09	GPSC44	HH43_19A_ST847	RR92_19A_ST847	23	27	FALSE
14520_4#4	14520_5#94	6	20	20	11691	11691	19A	19A	E	E	-16.2467	-16.2467	13.2793	13.2793	3	3	21/01/10	30/09/09	28/01/09	28/01/09	GPSC51	E20_19A_ST11691	E20_19A_ST11691	52	35	TRUE
14520_4#33	14520_7#59	6	45	45	10546	10546	6B	6B	HH	HH	-16.3801	-16.3801	13.2444	13.2444	1	1	15/07/09	17/06/09	21/03/09	21/03/09	GPSC51	HH45_6B_ST10546	HH45_6B_ST10546	17	13	TRUE
14520_7#59	15531_4#70	6	45	45	10546	10546	6B	6B	HH	HH	-16.3801	-16.3801	13.2444	13.2444	1	1	17/06/09	2009-03-06	21/03/09	21/03/09	GPSC51	HH45_6B_ST10546	HH45_6B_ST10546	13	11	TRUE
14520_7#59	15873_2#52	6	45	45	10546	10546	6B	6B	HH	HH	-16.3801	-16.3801	13.2444	13.2444	1	1	17/06/09	2009-12-08	21/03/09	21/03/09	GPSC51	HH45_6B_ST10546	HH45_6B_ST10546	13	21	TRUE
14520_5#55	15873_3#35	6	1	1	5734	5734	6A	6A	B	B	-16.2156	-16.2156	13.1841	13.1841	3	3	30/12/09	2009-12-08	2009-05-03	2009-05-03	GPSC51	B1_6A_ST5734	B1_6A_ST5734	43	23	TRUE
14520_5#67	15873_3#35	6	1	1	5734	5734	6A	6A	B	B	-16.2156	-16.2156	13.1841	13.1841	3	3	15/07/09	2009-12-08	2009-05-03	2009-05-03	GPSC51	B1_6A_ST5734	B1_6A_ST5734	19	23	TRUE
15873_3#40	15873_3#68	6	20	20	11691	11691	19A	19A	E	E	-16.2467	-16.2467	13.2793	13.2793	3	3	24/06/09	2009-05-08	28/01/09	28/01/09	GPSC51	E20_19A_ST11691	E20_19A_ST11691	21	27	TRUE
15873_3#1	15873_3#79	6	1	1	5734	5734	6A	6A	B	B	-16.2156	-16.2156	13.1841	13.1841	3	3	2009-01-07	26/08/09	2009-05-03	2009-05-03	GPSC51	B1_6A_ST5734	B1_6A_ST5734	17	25	TRUE
14520_4#33	15873_5#10	6	45	45	10546	10546	6B	6B	HH	HH	-16.3801	-16.3801	13.2444	13.2444	1	1	15/07/09	23/09/09	21/03/09	21/03/09	GPSC51	HH45_6B_ST10546	HH45_6B_ST10546	17	27	TRUE
15531_4#70	15873_5#10	6	45	45	10546	10546	6B	6B	HH	HH	-16.3801	-16.3801	13.2444	13.2444	1	1	2009-03-06	23/09/09	21/03/09	21/03/09	GPSC51	HH45_6B_ST10546	HH45_6B_ST10546	11	27	TRUE
15873_2#52	15873_5#10	6	45	45	10546	10546	6B	6B	HH	HH	-16.3801	-16.3801	13.2444	13.2444	1	1	2009-12-08	23/09/09	21/03/09	21/03/09	GPSC51	HH45_6B_ST10546	HH45_6B_ST10546	21	27	TRUE
15873_4#77	16399_5#70	6	16	16	5516	5516	6B	6B	E	E	-16.2467	-16.2467	13.2793	13.2793	3	3	31/12/08	2009-11-03	28/10/08	28/10/08	GPSC51	E16_6B_ST5516	E16_6B_ST5516	9	19	TRUE
16399_5#49	16399_5#73	6	34	34	5516	5516	6B	6B	GG	GG	-16.0404	-16.0404	13.2421	13.2421	1	1	20/04/09	2009-12-01	2008-01-11	2008-01-11	GPSC51	GG34_6B_ST5516	GG34_6B_ST5516	25	11	TRUE
15873_4#77	16399_5#80	6	16	16	5516	5516	6B	6B	E	E	-16.2467	-16.2467	13.2793	13.2793	3	3	31/12/08	25/02/09	28/10/08	28/10/08	GPSC51	E16_6B_ST5516	E16_6B_ST5516	9	17	TRUE
14520_5#7	16399_7#59	6	20	10	11691	11691	19A	19A	E	D	-16.2467	-16.2129	13.2793	13.2494	3	3	2009-08-07	19/08/09	28/01/09	15/02/09	GPSC51	E20_19A_ST11691	D10_19A_ST11691	23	27	FALSE
16399_5#49	17428_8#166	6	34	35	5516	5516	6B	6B	GG	GG	-16.0404	-16.0404	13.2421	13.2421	1	1	20/04/09	2009-08-06	2008-01-11	2008-05-12	GPSC51	GG34_6B_ST5516	GG35_6B_ST5516	25	27	FALSE
16399_5#49	17428_8#171	6	34	35	5516	5516	6B	6B	GG	GG	-16.0404	-16.0404	13.2421	13.2421	1	1	20/04/09	2009-03-08	2008-01-11	2008-05-12	GPSC51	GG34_6B_ST5516	GG35_6B_ST5516	25	35	FALSE
15873_5#15	17794_8#118	6	20	18	11691	11691	19A	19A	E	E	-16.2467	-16.2467	13.2793	13.2793	3	3	22/07/09	16/09/09	28/01/09	18/01/09	GPSC51	E20_19A_ST11691	E18_19A_ST11691	25	35	FALSE
16399_5#49	21523_1#143	6	34	35	5516	5516	6B	6B	GG	GG	-16.0404	-16.0404	13.2421	13.2421	1	1	20/04/09	28/09/09	2008-01-11	2008-05-12	GPSC51	GG34_6B_ST5516	GG35_6B_ST5516	25	43	FALSE
14520_4#25	15873_3#41	6	19	19	11721	11721	35B	35B	E	E	-16.2467	-16.2467	13.2793	13.2793	3	3	25/03/09	22/04/09	22/01/09	22/01/09	GPSC56	E19_35B_ST11721	E19_35B_ST11721	9	13	TRUE
14520_4#35	15873_3#41	6	19	19	11721	11721	35B	35B	E	E	-16.2467	-16.2467	13.2793	13.2793	3	3	2009-08-04	22/04/09	22/01/09	22/01/09	GPSC56	E19_35B_ST11721	E19_35B_ST11721	11	13	TRUE
14520_5#5	15873_3#75	6	24	18	11721	11721	35B	35B	E	E	-16.2467	-16.2467	13.2793	13.2793	3	3	2010-03-03	2010-06-01	13/03/09	18/01/09	GPSC56	E24_35B_ST11721	E18_35B_ST11721	52	52	FALSE
15873_2#25	15873_4#6	6	24	19	11721	11721	35B	35B	E	E	-16.2467	-16.2467	13.2793	13.2793	3	3	24/06/09	2009-11-02	13/03/09	22/01/09	GPSC56	E24_35B_ST11721	E19_35B_ST11721	15	3	FALSE
15873_3#41	15873_4#6	6	19	19	11721	11721	35B	35B	E	E	-16.2467	-16.2467	13.2793	13.2793	3	3	22/04/09	2009-11-02	22/01/09	22/01/09	GPSC56	E19_35B_ST11721	E19_35B_ST11721	13	3	TRUE
15873_3#41	16399_5#36	6	19	24	11721	11721	35B	35B	E	E	-16.2467	-16.2467	13.2793	13.2793	3	3	22/04/09	15/04/09	22/01/09	13/03/09	GPSC56	E19_35B_ST11721	E24_35B_ST11721	13	5	FALSE
15873_4#67	16399_6#23	6	35	35	3329	3329	35B	35B	GG	GG	-16.0404	-16.0404	13.2421	13.2421	1	1	22/12/08	30/03/09	2008-05-12	2008-05-12	GPSC56	GG35_35B_ST3329	GG35_35B_ST3329	3	17	TRUE
15873_2#25	16453_2#1	6	24	25	11721	11721	35B	35B	E	E	-16.2467	-16.2467	13.2793	13.2793	3	3	24/06/09	23/09/09	13/03/09	20/03/09	GPSC56	E24_35B_ST11721	E25_35B_ST11721	15	27	FALSE
15873_4#6	16453_2#1	6	19	25	11721	11721	35B	35B	E	E	-16.2467	-16.2467	13.2793	13.2793	3	3	2009-11-02	23/09/09	22/01/09	20/03/09	GPSC56	E19_35B_ST11721	E25_35B_ST11721	3	27	FALSE
14520_7#10	17428_8#126	6	24	19	11721	11721	35B	35B	E	E	-16.2467	-16.2467	13.2793	13.2793	3	3	2009-10-06	17/06/09	13/03/09	22/01/09	GPSC56	E24_35B_ST11721	E19_35B_ST11721	13	21	FALSE
15873_3#41	17428_8#185	6	19	34	11721	11721	35B	35B	E	GG	-16.2467	-16.0404	13.2793	13.2421	3	1	22/04/09	29/06/09	22/01/09	2008-01-11	GPSC56	E19_35B_ST11721	GG34_35B_ST11721	13	35	FALSE
16453_2#1	17794_7#10	6	25	25	11721	11721	35B	35B	E	E	-16.2467	-16.2467	13.2793	13.2793	3	3	23/09/09	2009-09-09	20/03/09	20/03/09	GPSC56	E25_35B_ST11721	E25_35B_ST11721	27	25	TRUE
15873_4#65	17794_7#132	6	35	35	3329	3329	35B	35B	GG	GG	-16.0404	-16.0404	13.2421	13.2421	1	1	2008-08-12	2009-11-05	2008-05-12	2008-05-12	GPSC56	GG35_35B_ST3329	GG35_35B_ST3329	1	23	TRUE
16399_5#68	17794_7#132	6	35	35	3329	3329	35B	35B	GG	GG	-16.0404	-16.0404	13.2421	13.2421	1	1	16/03/09	2009-11-05	2008-05-12	2008-05-12	GPSC56	GG35_35B_ST3329	GG35_35B_ST3329	15	23	TRUE
16399_6#23	17794_7#132	6	35	35	3329	3329	35B	35B	GG	GG	-16.0404	-16.0404	13.2421	13.2421	1	1	30/03/09	2009-11-05	2008-05-12	2008-05-12	GPSC56	GG35_35B_ST3329	GG35_35B_ST3329	17	23	TRUE
14520_7#10	17794_7#16	6	24	55	11721	11721	35B	35B	E	II	-16.2467	-16.0737	13.2793	13.242	3	1	2009-10-06	2009-11-05	13/03/09	15/03/09	GPSC56	E24_35B_ST11721	II55_35B_ST11721	13	9	FALSE
17428_8#126	17794_7#186	6	19	22	11721	11721	35B	35B	E	E	-16.2467	-16.2467	13.2793	13.2793	3	3	17/06/09	13/05/09	22/01/09	2009-02-03	GPSC56	E19_35B_ST11721	E22_35B_ST11721	21	11	FALSE
17794_7#16	17794_7#186	6	55	22	11721	11721	35B	35B	II	E	-16.0737	-16.2467	13.242	13.2793	1	3	2009-11-05	13/05/09	15/03/09	2009-02-03	GPSC56	II55_35B_ST11721	E22_35B_ST11721	9	11	FALSE
15873_3#75	17794_7#9	6	18	24	11721	11721	35B	35B	E	E	-16.2467	-16.2467	13.2793	13.2793	3	3	2010-06-01	2009-12-11	18/01/09	13/03/09	GPSC56	E18_35B_ST11721	E24_35B_ST11721	52	35	FALSE
15873_4#67	21523_1#104	6	35	35	3329	3329	35B	35B	GG	GG	-16.0404	-16.0404	13.2421	13.2421	1	1	22/12/08	19/01/09	2008-05-12	2008-05-12	GPSC56	GG35_35B_ST3329	GG35_35B_ST3329	3	7	TRUE
17794_7#132	21523_1#104	6	35	35	3329	3329	35B	35B	GG	GG	-16.0404	-16.0404	13.2421	13.2421	1	1	2009-11-05	19/01/09	2008-05-12	2008-05-12	GPSC56	GG35_35B_ST3329	GG35_35B_ST3329	23	7	TRUE
15873_2#25	21523_1#108	6	24	30	11721	11721	35B	35B	E	EE	-16.2467	-16.2425	13.2793	13.2276	3	1	24/06/09	2009-03-06	13/03/09	25/03/09	GPSC56	E24_35B_ST11721	EE30_35B_ST11721	15	11	FALSE
15873_4#6	21523_1#108	6	19	30	11721	11721	35B	35B	E	EE	-16.2467	-16.2425	13.2793	13.2276	3	1	2009-11-02	2009-03-06	22/01/09	25/03/09	GPSC56	E19_35B_ST11721	EE30_35B_ST11721	3	11	FALSE
16453_2#1	21523_1#108	6	25	30	11721	11721	35B	35B	E	EE	-16.2467	-16.2425	13.2793	13.2276	3	1	23/09/09	2009-03-06	20/03/09	25/03/09	GPSC56	E25_35B_ST11721	EE30_35B_ST11721	27	11	FALSE
14520_4#25	21523_1#97	6	19	19	11721	11721	35B	35B	E	E	-16.2467	-16.2467	13.2793	13.2793	3	3	25/03/09	2009-03-06	22/01/09	22/01/09	GPSC56	E19_35B_ST11721	E19_35B_ST11721	9	19	TRUE
14520_4#35	21523_1#97	6	19	19	11721	11721	35B	35B	E	E	-16.2467	-16.2467	13.2793	13.2793	3	3	2009-08-04	2009-03-06	22/01/09	22/01/09	GPSC56	E19_35B_ST11721	E19_35B_ST11721	11	19	TRUE
16399_5#36	21523_1#97	6	24	19	11721	11721	35B	35B	E	E	-16.2467	-16.2467	13.2793	13.2793	3	3	15/04/09	2009-03-06	13/03/09	22/01/09	GPSC56	E24_35B_ST11721	E19_35B_ST11721	5	19	FALSE
17428_8#185	21523_1#97	6	34	19	11721	11721	35B	35B	GG	E	-16.0404	-16.2467	13.2421	13.2793	1	3	29/06/09	2009-03-06	2008-01-11	22/01/09	GPSC56	GG34_35B_ST11721	E19_35B_ST11721	35	19	FALSE
14520_5#19	14520_5#30	6	63	52	913	913	6A	6A	JJ	II	-16.3435	-16.0737	13.1934	13.242	2	1	19/08/09	28/09/09	16/03/09	2009-04-02	GPSC60	JJ63_6A_ST913	II52_6A_ST913	23	35	FALSE
14520_5#19	14520_5#58	6	63	13	913	913	6A	6A	JJ	D	-16.3435	-16.2129	13.1934	13.2494	2	3	19/08/09	23/09/09	16/03/09	24/03/09	GPSC60	JJ63_6A_ST913	D13_6A_ST913	23	27	FALSE
14520_4#79	14520_5#95	6	13	13	913	913	6A	6A	D	D	-16.2129	-16.2129	13.2494	13.2494	3	3	15/07/09	13/01/10	24/03/09	24/03/09	GPSC60	D13_6A_ST913	D13_6A_ST913	17	43	TRUE
14520_5#78	14520_5#95	6	13	13	913	913	6A	6A	D	D	-16.2129	-16.2129	13.2494	13.2494	3	3	29/07/09	13/01/10	24/03/09	24/03/09	GPSC60	D13_6A_ST913	D13_6A_ST913	19	43	TRUE
15873_2#2	15873_3#71	6	53	53	1737	1737	6A	6A	II	II	-16.0737	-16.0737	13.242	13.242	1	1	2009-07-12	2010-01-02	16/02/09	16/02/09	GPSC60	II53_6A_ST1737	II53_6A_ST1737	43	52	TRUE
16399_6#46	16399_6#47	6	102	102	913	913	6A	6A	T	T	-16.1211	-16.1211	13.2413	13.2413	3	3	2009-09-03	2009-06-04	20/01/09	20/01/09	GPSC60	T102_6A_ST913	T102_6A_ST913	7	11	TRUE
14520_5#95	16399_7#72	6	13	13	913	913	6A	6A	D	D	-16.2129	-16.2129	13.2494	13.2494	3	3	13/01/10	26/08/09	24/03/09	24/03/09	GPSC60	D13_6A_ST913	D13_6A_ST913	43	23	TRUE
14520_4#79	16453_2#25	6	13	3	913	913	6A	6A	D	C	-16.2129	-16.1529	13.2494	13.196	3	3	15/07/09	16/03/09	24/03/09	20/12/08	GPSC60	D13_6A_ST913	C3_6A_ST913	17	13	FALSE
14520_5#78	16453_2#25	6	13	3	913	913	6A	6A	D	C	-16.2129	-16.1529	13.2494	13.196	3	3	29/07/09	16/03/09	24/03/09	20/12/08	GPSC60	D13_6A_ST913	C3_6A_ST913	19	13	FALSE
16399_7#72	16453_2#25	6	13	3	913	913	6A	6A	D	C	-16.2129	-16.1529	13.2494	13.196	3	3	26/08/09	16/03/09	24/03/09	20/12/08	GPSC60	D13_6A_ST913	C3_6A_ST913	23	13	FALSE
16399_6#46	17428_8#189	6	102	102	913	913	6A	6A	T	T	-16.1211	-16.1211	13.2413	13.2413	3	3	2009-09-03	18/05/09	20/01/09	20/01/09	GPSC60	T102_6A_ST913	T102_6A_ST913	7	17	TRUE
16399_6#46	17794_8#95	6	102	102	913	913	6A	6A	T	T	-16.1211	-16.1211	13.2413	13.2413	3	3	2009-09-03	29/06/09	20/01/09	20/01/09	GPSC60	T102_6A_ST913	T102_6A_ST913	7	23	TRUE
15873_2#39	21523_1#44	6	24	24	913	913	6A	6A	E	E	-16.2467	-16.2467	13.2793	13.2793	3	3	2009-08-07	22/07/09	13/03/09	13/03/09	GPSC60	E24_6A_ST913	E24_6A_ST913	17	19	TRUE
16399_5#21	16399_7#20	6	41	41	1233	1233	18C	18C	HH	HH	-16.3801	-16.3801	13.2444	13.2444	1	1	2009-11-03	2009-10-01	2009-01-10	2009-01-10	GPSC61	HH41_18C_ST1233	HH41_18C_ST1233	9	7	TRUE
16399_5#21	21523_1#91	6	41	41	1233	1233	18C	18C	HH	HH	-16.3801	-16.3801	13.2444	13.2444	1	1	2009-11-03	2009-08-04	2009-01-10	2009-01-10	GPSC61	HH41_18C_ST1233	HH41_18C_ST1233	9	13	TRUE
16399_7#20	21523_1#91	6	41	41	1233	1233	18C	18C	HH	HH	-16.3801	-16.3801	13.2444	13.2444	1	1	2009-10-01	2009-08-04	2009-01-10	2009-01-10	GPSC61	HH41_18C_ST1233	HH41_18C_ST1233	7	13	TRUE
16399_5#41	16399_7#34	6	4	6	3407	3407	16F	16F	D	D	-16.2129	-16.2129	13.2494	13.2494	3	3	20/05/09	2009-08-07	2008-12-12	20/01/09	GPSC69	D4_16F_ST3407	D6_16F_ST3407	23	25	FALSE
16399_5#41	17794_7#177	6	4	24	3407	3407	16F	16F	D	E	-16.2129	-16.2467	13.2494	13.2793	3	3	20/05/09	2009-02-09	2008-12-12	13/03/09	GPSC69	D4_16F_ST3407	E24_16F_ST3407	23	25	FALSE
17794_7#5	21523_1#150	6	6	6	3407	3407	16F	16F	D	D	-16.2129	-16.2129	13.2494	13.2494	3	3	13/05/09	16/09/09	20/01/09	20/01/09	GPSC69	D6_16F_ST3407	D6_16F_ST3407	17	35	TRUE
15873_2#40	21523_1#94	6	67	67	3407	3407	16F	16F	M	M	-16.2288	-16.2288	13.2323	13.2323	3	3	21/01/09	24/12/08	22/11/08	22/11/08	GPSC69	M67_16F_ST3407	M67_16F_ST3407	9	5	TRUE
15873_4#2	21523_1#94	6	67	67	3407	3407	16F	16F	M	M	-16.2288	-16.2288	13.2323	13.2323	3	3	2009-07-01	24/12/08	22/11/08	22/11/08	GPSC69	M67_16F_ST3407	M67_16F_ST3407	7	5	TRUE
15873_3#47	15873_4#68	6	55	100	10542	10542	19A	19A	II	SS	-16.0737	-16.0828	13.242	13.2395	1	2	14/09/09	29/12/08	15/03/09	13/11/08	GPSC7	II55_19A_ST10542	SS100_19A_ST10542	27	7	FALSE
15873_3#47	15873_5#13	6	55	99	10542	10542	19A	19A	II	SS	-16.0737	-16.0828	13.242	13.2395	1	2	14/09/09	2009-07-09	15/03/09	2009-08-03	GPSC7	II55_19A_ST10542	SS99_19A_ST10542	27	27	FALSE
14520_5#43	15873_5#79	6	99	100	10542	10542	19A	19A	SS	SS	-16.0828	-16.0828	13.2395	13.2395	2	2	24/08/09	15/12/08	2009-08-03	13/11/08	GPSC7	SS99_19A_ST10542	SS100_19A_ST10542	25	5	FALSE
15873_3#50	15873_5#79	6	100	100	10542	10542	19A	19A	SS	SS	-16.0828	-16.0828	13.2395	13.2395	2	2	2009-09-02	15/12/08	13/11/08	13/11/08	GPSC7	SS100_19A_ST10542	SS100_19A_ST10542	13	5	TRUE
15873_5#79	16399_5#14	6	100	26	10542	10542	19A	19A	SS	EE	-16.0828	-16.2425	13.2395	13.2276	2	1	15/12/08	2009-11-02	13/11/08	16/11/08	GPSC7	SS100_19A_ST10542	EE26_19A_ST10542	5	13	FALSE
15873_5#79	16399_7#41	6	100	98	10542	10542	19A	19A	SS	SS	-16.0828	-16.0828	13.2395	13.2395	2	2	15/12/08	18/05/09	13/11/08	23/02/09	GPSC7	SS100_19A_ST10542	SS98_19A_ST10542	5	13	FALSE
14520_4#62	19183_3#24	6	51	34	10542	10542	19A	19A	II	GG	-16.0737	-16.0404	13.242	13.2421	1	1	16/02/09	24/08/09	18/01/09	2008-01-11	GPSC7	II51_19A_ST10542	GG34_19A_ST10542	5	43	FALSE
14520_4#63	19183_3#24	6	48	34	10542	10542	19A	19A	II	GG	-16.0737	-16.0404	13.242	13.2421	1	1	16/02/09	24/08/09	23/12/08	2008-01-11	GPSC7	II48_19A_ST10542	GG34_19A_ST10542	9	43	FALSE
14520_7#56	19183_3#24	6	51	34	10542	10542	19A	19A	II	GG	-16.0737	-16.0404	13.242	13.2421	1	1	30/03/09	24/08/09	18/01/09	2008-01-11	GPSC7	II51_19A_ST10542	GG34_19A_ST10542	11	43	FALSE
15531_4#44	19183_3#24	6	51	34	10542	10542	19A	19A	II	GG	-16.0737	-16.0404	13.242	13.2421	1	1	27/04/09	24/08/09	18/01/09	2008-01-11	GPSC7	II51_19A_ST10542	GG34_19A_ST10542	15	43	FALSE
15873_3#47	21523_1#115	6	55	99	10542	10542	19A	19A	II	SS	-16.0737	-16.0828	13.242	13.2395	1	2	14/09/09	13/07/09	15/03/09	2009-08-03	GPSC7	II55_19A_ST10542	SS99_19A_ST10542	27	19	FALSE
15873_4#68	21523_1#115	6	100	99	10542	10542	19A	19A	SS	SS	-16.0828	-16.0828	13.2395	13.2395	2	2	29/12/08	13/07/09	13/11/08	2009-08-03	GPSC7	SS100_19A_ST10542	SS99_19A_ST10542	7	19	FALSE
14520_7#54	14520_7#70	6	15	37	10594	10594	15A	15A	DD	GG	-16.0075	-16.0404	13.1865	13.2421	1	1	27/04/09	2009-04-05	2009-02-02	2009-07-03	GPSC75	DD15_15A_ST10594	GG37_15A_ST10594	13	9	FALSE
16399_5#33	16399_7#70	6	21	21	11712	11712	13	13	E	E	-16.2467	-16.2467	13.2793	13.2793	3	3	2009-09-12	2009-12-08	2009-10-02	2009-10-02	GPSC75	E21_13_ST11712	E21_13_ST11712	43	27	TRUE
16399_7#75	17428_8#134	6	84	84	10618	10618	15A	15A	P	P	-16.148	-16.148	13.1677	13.1677	3	3	25/05/09	2009-08-06	20/01/09	20/01/09	GPSC75	P84_15A_ST10618	P84_15A_ST10618	19	21	TRUE
16399_5#15	17428_8#156	6	82	85	11711	11711	13	13	P	P	-16.148	-16.148	13.1677	13.1677	3	3	16/02/09	20/07/09	19/11/08	29/01/09	GPSC75	P82_13_ST11711	P85_13_ST11711	13	25	FALSE
16399_5#15	17428_8#167	6	82	42	11711	11711	13	13	P	HH	-16.148	-16.3801	13.1677	13.2444	3	1	16/02/09	2009-05-08	19/11/08	2009-02-02	GPSC75	P82_13_ST11711	HH42_13_ST11711	13	27	FALSE
16399_5#15	21485_1#148	6	82	85	11711	11711	13	13	P	P	-16.148	-16.148	13.1677	13.1677	3	3	16/02/09	27/04/09	19/11/08	29/01/09	GPSC75	P82_13_ST11711	P85_13_ST11711	13	13	FALSE
16399_7#11	21485_1#148	6	85	85	11711	11711	13	13	P	P	-16.148	-16.148	13.1677	13.1677	3	3	2009-11-05	27/04/09	29/01/09	29/01/09	GPSC75	P85_13_ST11711	P85_13_ST11711	15	13	TRUE
14520_7#17	14520_7#26	6	44	44	5706	5706	23B	23B	HH	HH	-16.3801	-16.3801	13.2444	13.2444	1	1	24/06/09	2009-10-06	16/03/09	16/03/09	GPSC81	HH44_23B_ST5706	HH44_23B_ST5706	15	13	TRUE
14520_7#17	14520_7#92	6	44	44	5706	5706	23B	23B	HH	HH	-16.3801	-16.3801	13.2444	13.2444	1	1	24/06/09	2009-01-04	16/03/09	16/03/09	GPSC81	HH44_23B_ST5706	HH44_23B_ST5706	15	3	TRUE
14520_7#17	15531_4#77	6	44	44	5706	5706	23B	23B	HH	HH	-16.3801	-16.3801	13.2444	13.2444	1	1	24/06/09	13/05/09	16/03/09	16/03/09	GPSC81	HH44_23B_ST5706	HH44_23B_ST5706	15	9	TRUE
16399_5#40	16399_5#47	6	11	11	5706	5706	23B	23B	D	D	-16.2129	-16.2129	13.2494	13.2494	3	3	13/05/09	15/04/09	2009-02-03	2009-02-03	GPSC81	D11_23B_ST5706	D11_23B_ST5706	11	7	TRUE
16399_5#39	16399_7#38	6	92	92	5706	5706	23B	23B	RR	RR	-16.0145	-16.0145	13.2792	13.2792	2	2	2009-11-05	25/05/09	17/02/09	17/02/09	GPSC81	RR92_23B_ST5706	RR92_23B_ST5706	13	15	TRUE
16399_6#45	17428_8#155	6	92	92	5706	5706	23B	23B	RR	RR	-16.0145	-16.0145	13.2792	13.2792	2	2	14/04/09	2009-08-06	17/02/09	17/02/09	GPSC81	RR92_23B_ST5706	RR92_23B_ST5706	9	17	TRUE
14520_7#17	17428_8#178	6	44	44	5706	5706	23B	23B	HH	HH	-16.3801	-16.3801	13.2444	13.2444	1	1	24/06/09	27/05/09	16/03/09	16/03/09	GPSC81	HH44_23B_ST5706	HH44_23B_ST5706	15	11	TRUE
16399_7#45	17794_7#111	6	10	10	5706	5706	23B	23B	D	D	-16.2129	-16.2129	13.2494	13.2494	3	3	29/04/09	2009-01-04	15/02/09	15/02/09	GPSC81	D10_23B_ST5706	D10_23B_ST5706	11	7	TRUE
15873_4#79	17794_7#92	6	35	73	5706	5706	23B	23B	GG	MM	-16.0404	-16.0152	13.2421	13.2546	1	2	2009-05-01	2009-03-08	2008-05-12	2008-06-12	GPSC81	GG35_23B_ST5706	MM73_23B_ST5706	5	35	FALSE
15873_5#70	17794_7#92	6	73	73	5706	5706	23B	23B	MM	MM	-16.0152	-16.0152	13.2546	13.2546	2	2	22/12/08	2009-03-08	2008-06-12	2008-06-12	GPSC81	MM73_23B_ST5706	MM73_23B_ST5706	3	35	TRUE
16399_5#40	19183_3#19	6	11	11	5706	5706	23B	23B	D	D	-16.2129	-16.2129	13.2494	13.2494	3	3	13/05/09	24/06/09	2009-02-03	2009-02-03	GPSC81	D11_23B_ST5706	D11_23B_ST5706	11	17	TRUE
16399_5#40	21523_1#84	6	11	11	5706	5706	23B	23B	D	D	-16.2129	-16.2129	13.2494	13.2494	3	3	13/05/09	22/07/09	2009-02-03	2009-02-03	GPSC81	D11_23B_ST5706	D11_23B_ST5706	11	21	TRUE
[truncated: 17,529 more rows]

## Sheet: Table 3
Village	Infants	Strains	Shannon Alpha diversity	X	Y	Name	description
[truncated: 21 more rows]

[truncated: 2 more sheets: Table 4, Table 5]
